# Supplementary material for: Genomic diversity of Campylobacter jejuni and Campylobacter coli isolated from the Ethiopian dairy supply chain
Source: PLoS One. 2024 Aug 19;19(8):e0305581. doi: 10.1371/journal.pone.0305581 (PMC11332940; doi:10.1371/journal.pone.0305581)
Supplement: S1 File — (XLSX) [file pone.0305581.s001.xlsx]

## Sheet: Table S1
Table S1: Median genome assembly size of the C. jejuni and C. coli isolates.
Campylobacter species	Accession number	Contigs N	Total length	N50	N90	L50	L90	GC (%)
C. jejuni	SRR24187534	15	1627086	219976	103195	3	7	30.34
	SRR24187535	15	1626673	219969	103195	3	7	30.33
	SRR24187536	26	1758672	161521	83448	4	10	30.29
	SRR24187537	15	1627244	190374	91445	3	8	30.33
	SRR24187538	23	1760003	161521	84349	4	10	30.29
	SRR24187539	14	1626601	219968	103195	2	6	30.33
	SRR24187542	24	1759162	161521	84348	4	10	30.3
	SRR24187544	24	1758618	155689	83906	4	10	30.29
	SRR24187545	24	1759042	143854	78956	5	11	30.3
	SRR24187546	14	1627101	299609	103195	2	6	30.34
	SRR24187547	25	1759661	155689	84348	4	10	30.29
	SRR24187548	22	1760397	161521	84231	4	10	30.29
	SRR24187550	21	1759529	161521	84349	4	10	30.29
	Median		1758645	161521	0			0.303
C. coli	SRR24187540	25	1636179	216667	59199	3	7	31.41
	SRR24187541	27	1736666	141344	45402	4	12	31.2
	SRR24187543	30	1741794	141344	37604	4	13	31.2
	SRR24187549	25	1641406	216666	83350	3	7	31.42
	Median		1689036	179005				0.31

## Sheet: Table S2
Table S2: Pangenome analysis results.
Gene List	Non-unique Gene name	Annotation	No. isolates	No. sequences	Avg sequences per isolate	Genome Fragment	Order within Fragment	Accessory Fragment	Accessory Order with Fragment	QC	Min group size nuc	Max group size nuc	Avg group size nuc	SRR24187533	SRR24187534	SRR24187535	SRR24187536	SRR24187537	SRR24187538	SRR24187539	SRR24187540	SRR24187541	SRR24187542	SRR24187543	SRR24187544	SRR24187545	SRR24187546	SRR24187547	SRR24187548	SRR24187549	SRR24187550
secA		Protein translocase subunit SecA	18	18	1	1	1198				2588	2588	2588	NFNKCPNK_00878	IMKKJAIH_01568	CIFGFCIM_01329	EHOLFBGL_01515	KAJMFOFL_01458	GBILLDFI_01009	MNHCHMAF_00910	AHDMGMLC_01432	IGPNKNJG_01062	EFOGOGPH_01418	AOBIPPGD_01081	ANIAODII_01221	LGPEFKBE_00605	EPOOPAJP_01084	IFDJICDC_01632	DBPFBAEP_00354	POMEDADF_01437	MHCDPIEF_01003
group_103		hypothetical protein	18	18	1	1	1191				2252	2252	2252	NFNKCPNK_00957	IMKKJAIH_01647	CIFGFCIM_01408	EHOLFBGL_01592	KAJMFOFL_01537	GBILLDFI_01086	MNHCHMAF_00989	AHDMGMLC_01412	IGPNKNJG_01042	EFOGOGPH_01495	AOBIPPGD_01061	ANIAODII_01298	LGPEFKBE_00682	EPOOPAJP_01005	IFDJICDC_01709	DBPFBAEP_00431	POMEDADF_01417	MHCDPIEF_01080
group_109		hypothetical protein	18	18	1	1	2182				905	905	905	NFNKCPNK_01130	IMKKJAIH_00235	CIFGFCIM_01798	EHOLFBGL_00337	KAJMFOFL_01710	GBILLDFI_00227	MNHCHMAF_01583	AHDMGMLC_00338	IGPNKNJG_00160	EFOGOGPH_00240	AOBIPPGD_02308	ANIAODII_00240	LGPEFKBE_00240	EPOOPAJP_01582	IFDJICDC_00240	DBPFBAEP_01493	POMEDADF_00200	MHCDPIEF_00220
group_110		hypothetical protein	18	18	1	1	1465				1424	1424	1424	NFNKCPNK_01150	IMKKJAIH_00524	CIFGFCIM_00106	EHOLFBGL_00846	KAJMFOFL_00229	GBILLDFI_00634	MNHCHMAF_01261	AHDMGMLC_01914	IGPNKNJG_01995	EFOGOGPH_00750	AOBIPPGD_01986	ANIAODII_00553	LGPEFKBE_00444	EPOOPAJP_00108	IFDJICDC_01256	DBPFBAEP_00699	POMEDADF_01918	MHCDPIEF_00320
group_116		hypothetical protein	18	18	1	1	1549				254	431	371	NFNKCPNK_01469	IMKKJAIH_01818	CIFGFCIM_01816	EHOLFBGL_00976	KAJMFOFL_01728	GBILLDFI_00242	MNHCHMAF_01601	AHDMGMLC_01771	IGPNKNJG_01774	EFOGOGPH_00880	AOBIPPGD_01765	ANIAODII_00683	LGPEFKBE_01267	EPOOPAJP_01600	IFDJICDC_00876	DBPFBAEP_00926	POMEDADF_01775	MHCDPIEF_00449
group_117		hypothetical protein	18	18	1	1	1621				554	1523	820	NFNKCPNK_01508	IMKKJAIH_01857	CIFGFCIM_01855	EHOLFBGL_01016	KAJMFOFL_01767	GBILLDFI_00282	MNHCHMAF_01640	AHDMGMLC_01721	IGPNKNJG_01823	EFOGOGPH_00920	AOBIPPGD_01814	ANIAODII_00723	LGPEFKBE_01307	EPOOPAJP_01639	IFDJICDC_00916	DBPFBAEP_00966	POMEDADF_01725	MHCDPIEF_00489
napA_2		Periplasmic nitrate reductase	18	18	1	1	1635				542	542	542	NFNKCPNK_01520	IMKKJAIH_01869	CIFGFCIM_01867	EHOLFBGL_01028	KAJMFOFL_01779	GBILLDFI_00294	MNHCHMAF_01652	AHDMGMLC_01709	IGPNKNJG_01835	EFOGOGPH_00932	AOBIPPGD_01826	ANIAODII_00735	LGPEFKBE_01319	EPOOPAJP_01651	IFDJICDC_00928	DBPFBAEP_00978	POMEDADF_01713	MHCDPIEF_00501
argH_3		Argininosuccinate lyase	18	18	1	1	1885				1367	1367	1367	NFNKCPNK_01680	IMKKJAIH_02029	CIFGFCIM_02028	EHOLFBGL_00140	KAJMFOFL_00054	GBILLDFI_01698	MNHCHMAF_01813	AHDMGMLC_00048	IGPNKNJG_01668	EFOGOGPH_02108	AOBIPPGD_01686	ANIAODII_02109	LGPEFKBE_02107	EPOOPAJP_01813	IFDJICDC_02110	DBPFBAEP_00894	POMEDADF_00072	MHCDPIEF_02106
group_129		hypothetical protein	18	18	1	1	2701				545	578	559	NFNKCPNK_01828	IMKKJAIH_00943	CIFGFCIM_00704	EHOLFBGL_01225	KAJMFOFL_00833	GBILLDFI_00504	MNHCHMAF_00285	AHDMGMLC_00298	IGPNKNJG_00317	EFOGOGPH_01129	AOBIPPGD_00320	ANIAODII_00932	LGPEFKBE_01516	EPOOPAJP_00528	IFDJICDC_01126	DBPFBAEP_01189	POMEDADF_00829	MHCDPIEF_00713
dusB		tRNA-dihydrouridine synthase B	18	18	1	1	2693				917	926	925	NFNKCPNK_01840	IMKKJAIH_00955	CIFGFCIM_00716	EHOLFBGL_01237	KAJMFOFL_00845	GBILLDFI_00516	MNHCHMAF_00297	AHDMGMLC_00309	IGPNKNJG_01748	EFOGOGPH_01141	AOBIPPGD_01739	ANIAODII_00944	LGPEFKBE_01528	EPOOPAJP_00540	IFDJICDC_01138	DBPFBAEP_01201	POMEDADF_00840	MHCDPIEF_00725
group_131		hypothetical protein	18	18	1	2	397				1199	1220	1208	NFNKCPNK_01910	IMKKJAIH_02143	CIFGFCIM_02142	EHOLFBGL_00213	KAJMFOFL_02152	GBILLDFI_00115	MNHCHMAF_02144	AHDMGMLC_01825	IGPNKNJG_00433	EFOGOGPH_00115	AOBIPPGD_00448	ANIAODII_00115	LGPEFKBE_00128	EPOOPAJP_02145	IFDJICDC_00128	DBPFBAEP_00115	POMEDADF_01829	MHCDPIEF_00108
group_132		hypothetical protein	18	18	1	2	439				1808	1808	1808	NFNKCPNK_01941	IMKKJAIH_02174	CIFGFCIM_02173	EHOLFBGL_00245	KAJMFOFL_02183	GBILLDFI_00147	MNHCHMAF_02175	AHDMGMLC_00599	IGPNKNJG_00349	EFOGOGPH_00147	AOBIPPGD_00352	ANIAODII_00147	LGPEFKBE_00160	EPOOPAJP_02176	IFDJICDC_00160	DBPFBAEP_00147	POMEDADF_00462	MHCDPIEF_00140
bioD		ATP-dependent dethiobiotin synthetase BioD	18	18	1	2	253				302	302	302	NFNKCPNK_02162	IMKKJAIH_00175	CIFGFCIM_01738	EHOLFBGL_02076	KAJMFOFL_02052	GBILLDFI_01571	MNHCHMAF_02044	AHDMGMLC_00716	IGPNKNJG_01462	EFOGOGPH_01981	AOBIPPGD_01387	ANIAODII_00406	LGPEFKBE_01980	EPOOPAJP_02045	IFDJICDC_00406	DBPFBAEP_01668	POMEDADF_00579	MHCDPIEF_01565
bioA		Adenosylmethionine-8-amino-7-oxononanoate aminotransferase	18	18	1	2	254				1274	1283	1281	NFNKCPNK_02165	IMKKJAIH_00178	CIFGFCIM_01741	EHOLFBGL_02077	KAJMFOFL_02055	GBILLDFI_01572	MNHCHMAF_02047	AHDMGMLC_00715	IGPNKNJG_01461	EFOGOGPH_01982	AOBIPPGD_01386	ANIAODII_00407	LGPEFKBE_01981	EPOOPAJP_02048	IFDJICDC_00407	DBPFBAEP_01669	POMEDADF_00578	MHCDPIEF_01566
group_189		hypothetical protein	18	18	1	1	1416				227	227	227	NFNKCPNK_00051	IMKKJAIH_00467	CIFGFCIM_00051	EHOLFBGL_00795	KAJMFOFL_00172	GBILLDFI_00583	MNHCHMAF_01204	AHDMGMLC_01874	IGPNKNJG_01955	EFOGOGPH_00699	AOBIPPGD_01946	ANIAODII_00502	LGPEFKBE_00393	EPOOPAJP_00051	IFDJICDC_01205	DBPFBAEP_00648	POMEDADF_01878	MHCDPIEF_00269
group_192		hypothetical protein	18	18	1	1	1428				1430	1430	1430	NFNKCPNK_00069	IMKKJAIH_00485	CIFGFCIM_00069	EHOLFBGL_00811	KAJMFOFL_00190	GBILLDFI_00599	MNHCHMAF_01222	AHDMGMLC_01888	IGPNKNJG_01970	EFOGOGPH_00715	AOBIPPGD_01961	ANIAODII_00518	LGPEFKBE_00409	EPOOPAJP_00069	IFDJICDC_01221	DBPFBAEP_00664	POMEDADF_01892	MHCDPIEF_00285
group_193		hypothetical protein	18	18	1	1	1430				791	791	791	NFNKCPNK_00071	IMKKJAIH_00487	CIFGFCIM_00071	EHOLFBGL_00813	KAJMFOFL_00192	GBILLDFI_00601	MNHCHMAF_01224	AHDMGMLC_01889	IGPNKNJG_01971	EFOGOGPH_00717	AOBIPPGD_01962	ANIAODII_00520	LGPEFKBE_00411	EPOOPAJP_00071	IFDJICDC_01223	DBPFBAEP_00666	POMEDADF_01893	MHCDPIEF_00287
ftsZ		Cell division protein FtsZ	18	18	1	1	1432				1112	1112	1112	NFNKCPNK_00073	IMKKJAIH_00489	CIFGFCIM_00073	EHOLFBGL_00815	KAJMFOFL_00194	GBILLDFI_00603	MNHCHMAF_01226	AHDMGMLC_01891	IGPNKNJG_01973	EFOGOGPH_00719	AOBIPPGD_01964	ANIAODII_00522	LGPEFKBE_00413	EPOOPAJP_00073	IFDJICDC_01225	DBPFBAEP_00668	POMEDADF_01895	MHCDPIEF_00289
ftsA		Cell division protein FtsA	18	18	1	1	1433				1196	1199	1196	NFNKCPNK_00074	IMKKJAIH_00490	CIFGFCIM_00074	EHOLFBGL_00816	KAJMFOFL_00195	GBILLDFI_00604	MNHCHMAF_01227	AHDMGMLC_01892	IGPNKNJG_01974	EFOGOGPH_00720	AOBIPPGD_01965	ANIAODII_00523	LGPEFKBE_00414	EPOOPAJP_00074	IFDJICDC_01226	DBPFBAEP_00669	POMEDADF_01896	MHCDPIEF_00290
ispG		4-hydroxy-3-methylbut-2-en-1-yl diphosphate synthase (ferredoxin)	18	18	1	1	1451				1073	1073	1073	NFNKCPNK_00085	IMKKJAIH_00501	CIFGFCIM_00085	EHOLFBGL_00826	KAJMFOFL_00206	GBILLDFI_00614	MNHCHMAF_01238	AHDMGMLC_01905	IGPNKNJG_01987	EFOGOGPH_00730	AOBIPPGD_01978	ANIAODII_00533	LGPEFKBE_00424	EPOOPAJP_00085	IFDJICDC_01236	DBPFBAEP_00679	POMEDADF_01909	MHCDPIEF_00300
uvrB		UvrABC system protein B	18	18	1	1	1463				1973	1973	1973	NFNKCPNK_00092	IMKKJAIH_00508	CIFGFCIM_00091	EHOLFBGL_00833	KAJMFOFL_00213	GBILLDFI_00621	MNHCHMAF_01245	AHDMGMLC_01912	IGPNKNJG_01993	EFOGOGPH_00737	AOBIPPGD_01984	ANIAODII_00540	LGPEFKBE_00431	EPOOPAJP_00092	IFDJICDC_01243	DBPFBAEP_00686	POMEDADF_01916	MHCDPIEF_00307
MT-CYB		Cytochrome b	18	18	1	1	2394				1250	1250	1250	NFNKCPNK_00113	IMKKJAIH_00259	CIFGFCIM_00432	EHOLFBGL_00524	KAJMFOFL_00555	GBILLDFI_01908	MNHCHMAF_00013	AHDMGMLC_01053	IGPNKNJG_00681	EFOGOGPH_00428	AOBIPPGD_00701	ANIAODII_01803	LGPEFKBE_01031	EPOOPAJP_01408	IFDJICDC_00640	DBPFBAEP_01907	POMEDADF_01058	MHCDPIEF_01797
group_202		hypothetical protein	18	18	1	1	2390				497	497	497	NFNKCPNK_00118	IMKKJAIH_00264	CIFGFCIM_00437	EHOLFBGL_00519	KAJMFOFL_00560	GBILLDFI_01903	MNHCHMAF_00018	AHDMGMLC_01047	IGPNKNJG_00675	EFOGOGPH_00423	AOBIPPGD_00695	ANIAODII_01798	LGPEFKBE_01026	EPOOPAJP_01413	IFDJICDC_00635	DBPFBAEP_01902	POMEDADF_01052	MHCDPIEF_01792
group_203		hypothetical protein	18	18	1	1	2386				1379	1379	1379	NFNKCPNK_00119	IMKKJAIH_00265	CIFGFCIM_00438	EHOLFBGL_00518	KAJMFOFL_00561	GBILLDFI_01902	MNHCHMAF_00019	AHDMGMLC_01046	IGPNKNJG_00674	EFOGOGPH_00422	AOBIPPGD_00694	ANIAODII_01797	LGPEFKBE_01025	EPOOPAJP_01414	IFDJICDC_00634	DBPFBAEP_01901	POMEDADF_01051	MHCDPIEF_01791
GATB		Glutamyl-tRNA(Gln) amidotransferase subunit B, chloroplastic/mitochondrial	18	18	1	1	2373				1418	1418	1418	NFNKCPNK_00126	IMKKJAIH_00272	CIFGFCIM_00445	EHOLFBGL_00507	KAJMFOFL_00568	GBILLDFI_01891	MNHCHMAF_00026	AHDMGMLC_01038	IGPNKNJG_00666	EFOGOGPH_00411	AOBIPPGD_00686	ANIAODII_01786	LGPEFKBE_01014	EPOOPAJP_01421	IFDJICDC_00623	DBPFBAEP_01890	POMEDADF_01043	MHCDPIEF_01780
ATPASE6		ATP synthase subunit a	18	18	1	1	2366				680	680	680	NFNKCPNK_00134	IMKKJAIH_00280	CIFGFCIM_00453	EHOLFBGL_00500	KAJMFOFL_00576	GBILLDFI_01884	MNHCHMAF_00034	AHDMGMLC_01030	IGPNKNJG_00658	EFOGOGPH_00404	AOBIPPGD_00678	ANIAODII_01779	LGPEFKBE_01007	EPOOPAJP_01429	IFDJICDC_00616	DBPFBAEP_01883	POMEDADF_01035	MHCDPIEF_01773
groS		10 kDa chaperonin	18	18	1	1	2337				260	260	260	NFNKCPNK_00154	IMKKJAIH_00300	CIFGFCIM_00473	EHOLFBGL_00481	KAJMFOFL_00596	GBILLDFI_01865	MNHCHMAF_00054	AHDMGMLC_01003	IGPNKNJG_00631	EFOGOGPH_00385	AOBIPPGD_00651	ANIAODII_01760	LGPEFKBE_00988	EPOOPAJP_01449	IFDJICDC_00597	DBPFBAEP_01864	POMEDADF_01008	MHCDPIEF_01754
group_211		hypothetical protein	18	18	1	1	2141				1715	1715	1715	NFNKCPNK_00213	IMKKJAIH_00359	CIFGFCIM_00532	EHOLFBGL_00420	KAJMFOFL_00655	GBILLDFI_01804	MNHCHMAF_00113	AHDMGMLC_02004	IGPNKNJG_02092	EFOGOGPH_00324	AOBIPPGD_02083	ANIAODII_01699	LGPEFKBE_00927	EPOOPAJP_01508	IFDJICDC_00536	DBPFBAEP_01803	POMEDADF_02008	MHCDPIEF_01693
carB_2		Carbamoyl-phosphate synthase large chain	18	18	1	1	2235				1331	1331	1331	NFNKCPNK_00244	IMKKJAIH_00390	CIFGFCIM_00563	EHOLFBGL_00385	KAJMFOFL_00686	GBILLDFI_01769	MNHCHMAF_00144	AHDMGMLC_00883	IGPNKNJG_01112	EFOGOGPH_00289	AOBIPPGD_01549	ANIAODII_01664	LGPEFKBE_00892	EPOOPAJP_01539	IFDJICDC_00501	DBPFBAEP_01768	POMEDADF_00888	MHCDPIEF_01658
fcl_1		GDP-L-fucose synthase	18	18	1	1	2232				1004	1004	1004	NFNKCPNK_00249	IMKKJAIH_00395	CIFGFCIM_00568	EHOLFBGL_00381	KAJMFOFL_00691	GBILLDFI_01765	MNHCHMAF_00149	AHDMGMLC_00879	IGPNKNJG_01108	EFOGOGPH_00285	AOBIPPGD_01545	ANIAODII_01660	LGPEFKBE_00888	EPOOPAJP_01544	IFDJICDC_00497	DBPFBAEP_01764	POMEDADF_00884	MHCDPIEF_01654
COQ3_1		Ubiquinone biosynthesis O-methyltransferase, mitochondrial	18	18	1	1	2224				383	893	723	NFNKCPNK_00258	IMKKJAIH_00403	CIFGFCIM_00577	EHOLFBGL_00372	KAJMFOFL_00699	GBILLDFI_01755	MNHCHMAF_00158	AHDMGMLC_00871	IGPNKNJG_01100	EFOGOGPH_00276	AOBIPPGD_01119	ANIAODII_01651	LGPEFKBE_00878	EPOOPAJP_01553	IFDJICDC_00487	DBPFBAEP_01755	POMEDADF_00876	MHCDPIEF_01645
group_219	kdsB_1	8-amino-3,8-dideoxy-manno-octulosonate cytidylyltransferase	18	18	1	1	2203				698	698	698	NFNKCPNK_00274	IMKKJAIH_00419	CIFGFCIM_00593	EHOLFBGL_00354	KAJMFOFL_00715	GBILLDFI_01736	MNHCHMAF_00174	AHDMGMLC_00139	IGPNKNJG_00135	EFOGOGPH_00257	AOBIPPGD_00162	ANIAODII_01632	LGPEFKBE_00860	EPOOPAJP_01569	IFDJICDC_00469	DBPFBAEP_01737	POMEDADF_00139	MHCDPIEF_01626
hisH_1		Imidazole glycerol phosphate synthase subunit HisH	18	18	1	1	2198				605	605	605	NFNKCPNK_00279	IMKKJAIH_00424	CIFGFCIM_00598	EHOLFBGL_00350	KAJMFOFL_00720	GBILLDFI_01732	MNHCHMAF_00179	AHDMGMLC_00145	IGPNKNJG_00140	EFOGOGPH_00253	AOBIPPGD_00167	ANIAODII_01628	LGPEFKBE_00856	EPOOPAJP_01574	IFDJICDC_00465	DBPFBAEP_01733	POMEDADF_00145	MHCDPIEF_01622
ndhH		NAD(P)H-quinone oxidoreductase subunit H, chloroplastic	18	18	1	1	103				1226	1226	1226	NFNKCPNK_00304	IMKKJAIH_00994	CIFGFCIM_00755	EHOLFBGL_01777	KAJMFOFL_00884	GBILLDFI_01271	MNHCHMAF_00336	AHDMGMLC_00370	IGPNKNJG_01214	EFOGOGPH_01681	AOBIPPGD_01139	ANIAODII_01483	LGPEFKBE_01680	EPOOPAJP_00579	IFDJICDC_01895	DBPFBAEP_01353	POMEDADF_00233	MHCDPIEF_01265
sgrR		HTH-type transcriptional regulator SgrR	18	18	1	1	115				1355	1358	1355	NFNKCPNK_00313	IMKKJAIH_01003	CIFGFCIM_00764	EHOLFBGL_01786	KAJMFOFL_00893	GBILLDFI_01280	MNHCHMAF_00345	AHDMGMLC_00380	IGPNKNJG_01224	EFOGOGPH_01690	AOBIPPGD_01149	ANIAODII_01492	LGPEFKBE_01689	EPOOPAJP_00588	IFDJICDC_01904	DBPFBAEP_01362	POMEDADF_00243	MHCDPIEF_01274
group_224		hypothetical protein	18	18	1	1	147				353	353	353	NFNKCPNK_00327	IMKKJAIH_01017	CIFGFCIM_00778	EHOLFBGL_01798	KAJMFOFL_00907	GBILLDFI_01293	MNHCHMAF_00359	AHDMGMLC_00404	IGPNKNJG_01248	EFOGOGPH_01703	AOBIPPGD_01173	ANIAODII_01505	LGPEFKBE_01702	EPOOPAJP_00602	IFDJICDC_01917	DBPFBAEP_01374	POMEDADF_00267	MHCDPIEF_01287
group_225		hypothetical protein	18	18	1	1	172				263	263	263	NFNKCPNK_00347	IMKKJAIH_01037	CIFGFCIM_00798	EHOLFBGL_01816	KAJMFOFL_00927	GBILLDFI_01311	MNHCHMAF_00379	AHDMGMLC_00420	IGPNKNJG_01264	EFOGOGPH_01721	AOBIPPGD_01189	ANIAODII_01523	LGPEFKBE_01720	EPOOPAJP_00622	IFDJICDC_01935	DBPFBAEP_01392	POMEDADF_00283	MHCDPIEF_01305
group_227		hypothetical protein	18	18	1	1	206				1364	1364	1364	NFNKCPNK_00369	IMKKJAIH_01059	CIFGFCIM_00820	EHOLFBGL_01839	KAJMFOFL_00949	GBILLDFI_01334	MNHCHMAF_00401	AHDMGMLC_00448	IGPNKNJG_01293	EFOGOGPH_01744	AOBIPPGD_01218	ANIAODII_01546	LGPEFKBE_01743	EPOOPAJP_00644	IFDJICDC_01958	DBPFBAEP_01415	POMEDADF_00311	MHCDPIEF_01328
ybaB		Nucleoid-associated protein YbaB	18	18	1	1	236				305	311	309	NFNKCPNK_00390	IMKKJAIH_01080	CIFGFCIM_00841	EHOLFBGL_01862	KAJMFOFL_00970	GBILLDFI_01357	MNHCHMAF_00422	AHDMGMLC_00477	IGPNKNJG_01321	EFOGOGPH_01767	AOBIPPGD_01246	ANIAODII_01569	LGPEFKBE_01766	EPOOPAJP_00665	IFDJICDC_01981	DBPFBAEP_01438	POMEDADF_00340	MHCDPIEF_01351
nhaA_1		Na(+)/H(+) antiporter NhaA	18	18	1	1	251				1169	1169	1169	NFNKCPNK_00409	IMKKJAIH_01099	CIFGFCIM_00860	EHOLFBGL_01880	KAJMFOFL_00989	GBILLDFI_01375	MNHCHMAF_00441	AHDMGMLC_00493	IGPNKNJG_01337	EFOGOGPH_01785	AOBIPPGD_01262	ANIAODII_01587	LGPEFKBE_01784	EPOOPAJP_00684	IFDJICDC_01999	DBPFBAEP_01456	POMEDADF_00356	MHCDPIEF_01369
eno		Enolase	18	18	1	1	2733				1244	1244	1244	NFNKCPNK_00453	IMKKJAIH_01143	CIFGFCIM_00904	EHOLFBGL_01903	KAJMFOFL_01033	GBILLDFI_01398	MNHCHMAF_00485	AHDMGMLC_00264	IGPNKNJG_00285	EFOGOGPH_01808	AOBIPPGD_00288	ANIAODII_01610	LGPEFKBE_01807	EPOOPAJP_00728	IFDJICDC_02022	DBPFBAEP_01479	POMEDADF_00795	MHCDPIEF_01392
recA		Protein RecA	18	18	1	1	2734				1031	1031	1031	NFNKCPNK_00454	IMKKJAIH_01144	CIFGFCIM_00905	EHOLFBGL_01904	KAJMFOFL_01034	GBILLDFI_01399	MNHCHMAF_00486	AHDMGMLC_00263	IGPNKNJG_00284	EFOGOGPH_01809	AOBIPPGD_00287	ANIAODII_01611	LGPEFKBE_01808	EPOOPAJP_00729	IFDJICDC_02023	DBPFBAEP_01480	POMEDADF_00794	MHCDPIEF_01393
group_238		hypothetical protein	18	18	1	1	2737				269	269	269	NFNKCPNK_00456	IMKKJAIH_01146	CIFGFCIM_00907	EHOLFBGL_01906	KAJMFOFL_01036	GBILLDFI_01401	MNHCHMAF_00488	AHDMGMLC_00261	IGPNKNJG_00282	EFOGOGPH_01811	AOBIPPGD_00285	ANIAODII_01613	LGPEFKBE_01810	EPOOPAJP_00731	IFDJICDC_02025	DBPFBAEP_01482	POMEDADF_00792	MHCDPIEF_01395
group_24		hypothetical protein	18	22	1.23	1	1379				263	833	422	NFNKCPNK_01123 NFNKCPNK_01124	IMKKJAIH_01813	CIFGFCIM_01574 CIFGFCIM_01575	EHOLFBGL_01761	KAJMFOFL_01703 KAJMFOFL_01704	GBILLDFI_01255	MNHCHMAF_01155	AHDMGMLC_01614	IGPNKNJG_00593	EFOGOGPH_01665	AOBIPPGD_00608	ANIAODII_01467	LGPEFKBE_00852	EPOOPAJP_00840 EPOOPAJP_00839	IFDJICDC_01879	DBPFBAEP_00600	POMEDADF_01619	MHCDPIEF_01249
secY		Protein translocase subunit SecY	18	18	1	1	2747				1265	1265	1265	NFNKCPNK_00468	IMKKJAIH_01158	CIFGFCIM_00919	EHOLFBGL_01278	KAJMFOFL_01048	GBILLDFI_00773	MNHCHMAF_00500	AHDMGMLC_00245	IGPNKNJG_00268	EFOGOGPH_01182	AOBIPPGD_00271	ANIAODII_00985	LGPEFKBE_01569	EPOOPAJP_00743	IFDJICDC_01395	DBPFBAEP_01242	POMEDADF_00776	MHCDPIEF_00766
group_242		hypothetical protein	18	18	1	1	2748				392	392	392	NFNKCPNK_00470	IMKKJAIH_01160	CIFGFCIM_00921	EHOLFBGL_01280	KAJMFOFL_01050	GBILLDFI_00775	MNHCHMAF_00502	AHDMGMLC_00243	IGPNKNJG_00266	EFOGOGPH_01184	AOBIPPGD_00269	ANIAODII_00987	LGPEFKBE_01571	EPOOPAJP_00745	IFDJICDC_01397	DBPFBAEP_01244	POMEDADF_00774	MHCDPIEF_00768
group_243		hypothetical protein	18	18	1	1	2750				356	356	356	NFNKCPNK_00473	IMKKJAIH_01163	CIFGFCIM_00924	EHOLFBGL_01283	KAJMFOFL_01053	GBILLDFI_00778	MNHCHMAF_00505	AHDMGMLC_00241	IGPNKNJG_00264	EFOGOGPH_01187	AOBIPPGD_00267	ANIAODII_00990	LGPEFKBE_01574	EPOOPAJP_00748	IFDJICDC_01400	DBPFBAEP_01247	POMEDADF_00772	MHCDPIEF_00771
group_244		hypothetical protein	18	18	1	1	2751				536	536	536	NFNKCPNK_00474	IMKKJAIH_01164	CIFGFCIM_00925	EHOLFBGL_01284	KAJMFOFL_01054	GBILLDFI_00779	MNHCHMAF_00506	AHDMGMLC_00240	IGPNKNJG_00263	EFOGOGPH_01188	AOBIPPGD_00266	ANIAODII_00991	LGPEFKBE_01575	EPOOPAJP_00749	IFDJICDC_01401	DBPFBAEP_01248	POMEDADF_00771	MHCDPIEF_00772
group_245		hypothetical protein	18	18	1	1	2752				395	395	395	NFNKCPNK_00476	IMKKJAIH_01166	CIFGFCIM_00927	EHOLFBGL_01286	KAJMFOFL_01056	GBILLDFI_00781	MNHCHMAF_00508	AHDMGMLC_00239	IGPNKNJG_00262	EFOGOGPH_01190	AOBIPPGD_00265	ANIAODII_00993	LGPEFKBE_01577	EPOOPAJP_00751	IFDJICDC_01403	DBPFBAEP_01250	POMEDADF_00770	MHCDPIEF_00774
group_246		hypothetical protein	18	18	1	1	2754				542	542	542	NFNKCPNK_00478	IMKKJAIH_01168	CIFGFCIM_00929	EHOLFBGL_01288	KAJMFOFL_01058	GBILLDFI_00783	MNHCHMAF_00510	AHDMGMLC_00237	IGPNKNJG_00260	EFOGOGPH_01192	AOBIPPGD_00263	ANIAODII_00995	LGPEFKBE_01579	EPOOPAJP_00753	IFDJICDC_01405	DBPFBAEP_01252	POMEDADF_00768	MHCDPIEF_00776
group_247		hypothetical protein	18	18	1	1	2758				185	185	185	NFNKCPNK_00482	IMKKJAIH_01172	CIFGFCIM_00933	EHOLFBGL_01292	KAJMFOFL_01062	GBILLDFI_00787	MNHCHMAF_00514	AHDMGMLC_00233	IGPNKNJG_00256	EFOGOGPH_01196	AOBIPPGD_00259	ANIAODII_00999	LGPEFKBE_01583	EPOOPAJP_00757	IFDJICDC_01409	DBPFBAEP_01256	POMEDADF_00764	MHCDPIEF_00780
group_248		hypothetical protein	18	18	1	1	2760				701	701	701	NFNKCPNK_00484	IMKKJAIH_01174	CIFGFCIM_00935	EHOLFBGL_01294	KAJMFOFL_01064	GBILLDFI_00789	MNHCHMAF_00516	AHDMGMLC_00230	IGPNKNJG_00253	EFOGOGPH_01198	AOBIPPGD_00256	ANIAODII_01001	LGPEFKBE_01585	EPOOPAJP_00759	IFDJICDC_01411	DBPFBAEP_01258	POMEDADF_00761	MHCDPIEF_00782
group_249		hypothetical protein	18	18	1	1	2761				407	425	421	NFNKCPNK_00485	IMKKJAIH_01175	CIFGFCIM_00936	EHOLFBGL_01295	KAJMFOFL_01065	GBILLDFI_00790	MNHCHMAF_00517	AHDMGMLC_00229	IGPNKNJG_00252	EFOGOGPH_01199	AOBIPPGD_00255	ANIAODII_01002	LGPEFKBE_01586	EPOOPAJP_00760	IFDJICDC_01412	DBPFBAEP_01259	POMEDADF_00760	MHCDPIEF_00783
group_250		hypothetical protein	18	18	1	1	2764				281	281	281	NFNKCPNK_00488	IMKKJAIH_01178	CIFGFCIM_00939	EHOLFBGL_01298	KAJMFOFL_01068	GBILLDFI_00793	MNHCHMAF_00520	AHDMGMLC_00226	IGPNKNJG_00249	EFOGOGPH_01202	AOBIPPGD_00252	ANIAODII_01005	LGPEFKBE_01589	EPOOPAJP_00763	IFDJICDC_01415	DBPFBAEP_01262	POMEDADF_00757	MHCDPIEF_00786
group_251		hypothetical protein	18	18	1	1	2774				761	761	761	NFNKCPNK_00495	IMKKJAIH_01185	CIFGFCIM_00946	EHOLFBGL_01305	KAJMFOFL_01075	GBILLDFI_00800	MNHCHMAF_00527	AHDMGMLC_00219	IGPNKNJG_00242	EFOGOGPH_01209	AOBIPPGD_00245	ANIAODII_01012	LGPEFKBE_01596	EPOOPAJP_00770	IFDJICDC_01422	DBPFBAEP_01269	POMEDADF_00750	MHCDPIEF_00793
group_254		hypothetical protein	18	18	1	1	2792				629	629	629	NFNKCPNK_00518	IMKKJAIH_01208	CIFGFCIM_00969	EHOLFBGL_01325	KAJMFOFL_01098	GBILLDFI_00820	MNHCHMAF_00550	AHDMGMLC_00199	IGPNKNJG_00221	EFOGOGPH_01229	AOBIPPGD_00224	ANIAODII_01032	LGPEFKBE_01616	EPOOPAJP_00793	IFDJICDC_01442	DBPFBAEP_01289	POMEDADF_00730	MHCDPIEF_00813
queF		NADPH-dependent 7-cyano-7-deazaguanine reductase	18	18	1	1	2795				383	383	383	NFNKCPNK_00520	IMKKJAIH_01210	CIFGFCIM_00971	EHOLFBGL_01327	KAJMFOFL_01100	GBILLDFI_00822	MNHCHMAF_00552	AHDMGMLC_00195	IGPNKNJG_00216	EFOGOGPH_01231	AOBIPPGD_00219	ANIAODII_01034	LGPEFKBE_01618	EPOOPAJP_00795	IFDJICDC_01444	DBPFBAEP_01291	POMEDADF_00195	MHCDPIEF_00815
group_256		hypothetical protein	18	18	1	1	2796				599	599	599	NFNKCPNK_00521	IMKKJAIH_01211	CIFGFCIM_00972	EHOLFBGL_01329	KAJMFOFL_01101	GBILLDFI_00824	MNHCHMAF_00553	AHDMGMLC_00194	IGPNKNJG_00215	EFOGOGPH_01233	AOBIPPGD_00218	ANIAODII_01036	LGPEFKBE_01620	EPOOPAJP_00796	IFDJICDC_01446	DBPFBAEP_01293	POMEDADF_00194	MHCDPIEF_00817
metAS		Homoserine O-succinyltransferase	18	18	1	1	2797				881	881	881	NFNKCPNK_00522	IMKKJAIH_01212	CIFGFCIM_00973	EHOLFBGL_01330	KAJMFOFL_01102	GBILLDFI_00825	MNHCHMAF_00554	AHDMGMLC_00193	IGPNKNJG_00214	EFOGOGPH_01234	AOBIPPGD_00217	ANIAODII_01037	LGPEFKBE_01621	EPOOPAJP_00797	IFDJICDC_01447	DBPFBAEP_01294	POMEDADF_00193	MHCDPIEF_00818
metZ_1		O-succinylhomoserine sulfhydrylase	18	18	1	1	2800				1271	1271	1271	NFNKCPNK_00523	IMKKJAIH_01213	CIFGFCIM_00974	EHOLFBGL_01334	KAJMFOFL_01103	GBILLDFI_00829	MNHCHMAF_00555	AHDMGMLC_00192	IGPNKNJG_00210	EFOGOGPH_01238	AOBIPPGD_00213	ANIAODII_01041	LGPEFKBE_01625	EPOOPAJP_00798	IFDJICDC_01451	DBPFBAEP_01298	POMEDADF_00192	MHCDPIEF_00822
group_261		hypothetical protein	18	18	1	1	2812				4490	4490	4490	NFNKCPNK_00532	IMKKJAIH_01222	CIFGFCIM_00983	EHOLFBGL_01344	KAJMFOFL_01112	GBILLDFI_00839	MNHCHMAF_00564	AHDMGMLC_00173	IGPNKNJG_00192	EFOGOGPH_01248	AOBIPPGD_00195	ANIAODII_01051	LGPEFKBE_01635	EPOOPAJP_00807	IFDJICDC_01461	DBPFBAEP_01308	POMEDADF_00173	MHCDPIEF_00832
group_262		hypothetical protein	18	18	1	1	30				647	647	647	NFNKCPNK_00538	IMKKJAIH_01228	CIFGFCIM_00989	EHOLFBGL_01350	KAJMFOFL_01118	GBILLDFI_00845	MNHCHMAF_00570	AHDMGMLC_00169	IGPNKNJG_00188	EFOGOGPH_01254	AOBIPPGD_00191	ANIAODII_01057	LGPEFKBE_01641	EPOOPAJP_00813	IFDJICDC_01467	DBPFBAEP_01314	POMEDADF_00169	MHCDPIEF_00838
queC		7-cyano-7-deazaguanine synthase	18	18	1	1	27				674	686	678	NFNKCPNK_00542	IMKKJAIH_01232	CIFGFCIM_00993	EHOLFBGL_01354	KAJMFOFL_01122	GBILLDFI_00849	MNHCHMAF_00574	AHDMGMLC_00165	IGPNKNJG_00184	EFOGOGPH_01258	AOBIPPGD_00187	ANIAODII_01061	LGPEFKBE_01645	EPOOPAJP_00817	IFDJICDC_01471	DBPFBAEP_01318	POMEDADF_00165	MHCDPIEF_00842
argH_1		Argininosuccinate lyase	18	18	1	1	18				1328	1328	1328	NFNKCPNK_00554	IMKKJAIH_01244	CIFGFCIM_01005	EHOLFBGL_01366	KAJMFOFL_01134	GBILLDFI_00861	MNHCHMAF_00586	AHDMGMLC_00156	IGPNKNJG_00175	EFOGOGPH_01270	AOBIPPGD_00178	ANIAODII_01073	LGPEFKBE_01657	EPOOPAJP_00829	IFDJICDC_01483	DBPFBAEP_01330	POMEDADF_00156	MHCDPIEF_00854
group_266		hypothetical protein	18	18	1	1	17				2369	2369	2369	NFNKCPNK_00555	IMKKJAIH_01245	CIFGFCIM_01006	EHOLFBGL_01367	KAJMFOFL_01135	GBILLDFI_00862	MNHCHMAF_00587	AHDMGMLC_00155	IGPNKNJG_00174	EFOGOGPH_01271	AOBIPPGD_00177	ANIAODII_01074	LGPEFKBE_01658	EPOOPAJP_00830	IFDJICDC_01484	DBPFBAEP_01331	POMEDADF_00155	MHCDPIEF_00855
thyX		Flavin-dependent thymidylate synthase	18	18	1	1	15				623	623	623	NFNKCPNK_00557	IMKKJAIH_01247	CIFGFCIM_01008	EHOLFBGL_01369	KAJMFOFL_01137	GBILLDFI_00864	MNHCHMAF_00589	AHDMGMLC_00152	IGPNKNJG_00171	EFOGOGPH_01273	AOBIPPGD_00174	ANIAODII_01076	LGPEFKBE_01660	EPOOPAJP_00832	IFDJICDC_01486	DBPFBAEP_01333	POMEDADF_00152	MHCDPIEF_00857
group_269		hypothetical protein	18	18	1	1	2404				932	1454	1338	NFNKCPNK_00566	IMKKJAIH_01256	CIFGFCIM_01017	EHOLFBGL_00535	KAJMFOFL_01146	GBILLDFI_01919	MNHCHMAF_00598	AHDMGMLC_01067	IGPNKNJG_00695	EFOGOGPH_00439	AOBIPPGD_00715	ANIAODII_01814	LGPEFKBE_01042	EPOOPAJP_01397	IFDJICDC_00651	DBPFBAEP_01918	POMEDADF_01072	MHCDPIEF_01808
group_270		hypothetical protein	18	18	1	1	2419				494	494	494	NFNKCPNK_00579	IMKKJAIH_01269	CIFGFCIM_01030	EHOLFBGL_00550	KAJMFOFL_01159	GBILLDFI_01934	MNHCHMAF_00611	AHDMGMLC_01081	IGPNKNJG_00710	EFOGOGPH_00454	AOBIPPGD_00730	ANIAODII_01829	LGPEFKBE_01057	EPOOPAJP_01384	IFDJICDC_00666	DBPFBAEP_01933	POMEDADF_01086	MHCDPIEF_01823
group_277		hypothetical protein	18	18	1	1	2457				602	602	602	NFNKCPNK_00641	IMKKJAIH_01331	CIFGFCIM_01092	EHOLFBGL_00602	KAJMFOFL_01221	GBILLDFI_01986	MNHCHMAF_00673	AHDMGMLC_01133	IGPNKNJG_00758	EFOGOGPH_00506	AOBIPPGD_00778	ANIAODII_01881	LGPEFKBE_01109	EPOOPAJP_01322	IFDJICDC_00718	DBPFBAEP_01985	POMEDADF_01138	MHCDPIEF_01875
ftsH_1		ATP-dependent zinc metalloprotease FtsH	18	18	1	1	2463				1937	1946	1939	NFNKCPNK_00649	IMKKJAIH_01339	CIFGFCIM_01100	EHOLFBGL_00610	KAJMFOFL_01229	GBILLDFI_01994	MNHCHMAF_00681	AHDMGMLC_01141	IGPNKNJG_00766	EFOGOGPH_00514	AOBIPPGD_00786	ANIAODII_01889	LGPEFKBE_01117	EPOOPAJP_01314	IFDJICDC_00726	DBPFBAEP_01993	POMEDADF_01146	MHCDPIEF_01883
fliW		Flagellar assembly factor FliW	18	18	1	1	2553				389	389	389	NFNKCPNK_00705	IMKKJAIH_01395	CIFGFCIM_01156	EHOLFBGL_00667	KAJMFOFL_01285	GBILLDFI_02051	MNHCHMAF_00737	AHDMGMLC_01194	IGPNKNJG_00819	EFOGOGPH_00571	AOBIPPGD_00839	ANIAODII_01946	LGPEFKBE_01174	EPOOPAJP_01258	IFDJICDC_00783	DBPFBAEP_02050	POMEDADF_01199	MHCDPIEF_01940
group_282		hypothetical protein	18	18	1	1	2536				377	377	377	NFNKCPNK_00711	IMKKJAIH_01401	CIFGFCIM_01162	EHOLFBGL_00672	KAJMFOFL_01291	GBILLDFI_02056	MNHCHMAF_00743	AHDMGMLC_01201	IGPNKNJG_00826	EFOGOGPH_00576	AOBIPPGD_00846	ANIAODII_01951	LGPEFKBE_01179	EPOOPAJP_01252	IFDJICDC_00788	DBPFBAEP_02055	POMEDADF_01206	MHCDPIEF_01945
group_284		hypothetical protein	18	18	1	1	922				350	350	350	NFNKCPNK_00728	IMKKJAIH_01418	CIFGFCIM_01179	EHOLFBGL_00692	KAJMFOFL_01308	GBILLDFI_02076	MNHCHMAF_00760	AHDMGMLC_01229	IGPNKNJG_00858	EFOGOGPH_00596	AOBIPPGD_00878	ANIAODII_01971	LGPEFKBE_01199	EPOOPAJP_01235	IFDJICDC_00808	DBPFBAEP_02075	POMEDADF_01234	MHCDPIEF_01965
carB_3		Carbamoyl-phosphate synthase large chain	18	18	1	1	958				1442	1445	1444	NFNKCPNK_00756	IMKKJAIH_01446	CIFGFCIM_01207	EHOLFBGL_00714	KAJMFOFL_01336	GBILLDFI_02099	MNHCHMAF_00788	AHDMGMLC_01253	IGPNKNJG_00882	EFOGOGPH_00618	AOBIPPGD_00901	ANIAODII_01993	LGPEFKBE_01221	EPOOPAJP_01207	IFDJICDC_00830	DBPFBAEP_02097	POMEDADF_01258	MHCDPIEF_01987
dnaJ_3		Chaperone protein DnaJ	18	18	1	1	961				806	830	811	NFNKCPNK_00759	IMKKJAIH_01449	CIFGFCIM_01210	EHOLFBGL_00717	KAJMFOFL_01339	GBILLDFI_02102	MNHCHMAF_00791	AHDMGMLC_01256	IGPNKNJG_00885	EFOGOGPH_00621	AOBIPPGD_00904	ANIAODII_01996	LGPEFKBE_01224	EPOOPAJP_01204	IFDJICDC_00833	DBPFBAEP_02100	POMEDADF_01261	MHCDPIEF_01990
aaeA		p-hydroxybenzoic acid efflux pump subunit AaeA	18	18	1	1	963				740	740	740	NFNKCPNK_00762	IMKKJAIH_01452	CIFGFCIM_01213	EHOLFBGL_00720	KAJMFOFL_01342	GBILLDFI_02105	MNHCHMAF_00794	AHDMGMLC_01259	IGPNKNJG_00888	EFOGOGPH_00624	AOBIPPGD_00907	ANIAODII_01999	LGPEFKBE_01227	EPOOPAJP_01201	IFDJICDC_00836	DBPFBAEP_02103	POMEDADF_01264	MHCDPIEF_01993
group_289		hypothetical protein	18	18	1	1	1078				281	506	456	NFNKCPNK_00775	IMKKJAIH_01465	CIFGFCIM_01226	EHOLFBGL_00733	KAJMFOFL_01355	GBILLDFI_02118	MNHCHMAF_00807	AHDMGMLC_01273	IGPNKNJG_00902	EFOGOGPH_00637	AOBIPPGD_00921	ANIAODII_02012	LGPEFKBE_01240	EPOOPAJP_01188	IFDJICDC_00849	DBPFBAEP_02116	POMEDADF_01278	MHCDPIEF_02006
group_299		hypothetical protein	18	18	1	1	1138				332	332	332	NFNKCPNK_00906	IMKKJAIH_01596	CIFGFCIM_01357	EHOLFBGL_01543	KAJMFOFL_01486	GBILLDFI_01037	MNHCHMAF_00938	AHDMGMLC_01347	IGPNKNJG_00977	EFOGOGPH_01446	AOBIPPGD_00996	ANIAODII_01249	LGPEFKBE_00633	EPOOPAJP_01057	IFDJICDC_01660	DBPFBAEP_00382	POMEDADF_01352	MHCDPIEF_01031
prs		Putative ribose-phosphate pyrophosphokinase	18	18	1	1	1146				929	929	929	NFNKCPNK_00915	IMKKJAIH_01605	CIFGFCIM_01366	EHOLFBGL_01552	KAJMFOFL_01495	GBILLDFI_01046	MNHCHMAF_00947	AHDMGMLC_01358	IGPNKNJG_00988	EFOGOGPH_01455	AOBIPPGD_01007	ANIAODII_01258	LGPEFKBE_00642	EPOOPAJP_01048	IFDJICDC_01669	DBPFBAEP_00391	POMEDADF_01363	MHCDPIEF_01040
ihfA		Integration host factor subunit alpha	18	18	1	1	1150				290	296	294	NFNKCPNK_00921	IMKKJAIH_01611	CIFGFCIM_01372	EHOLFBGL_01558	KAJMFOFL_01501	GBILLDFI_01052	MNHCHMAF_00953	AHDMGMLC_01363	IGPNKNJG_00993	EFOGOGPH_01461	AOBIPPGD_01012	ANIAODII_01264	LGPEFKBE_00648	EPOOPAJP_01042	IFDJICDC_01675	DBPFBAEP_00397	POMEDADF_01368	MHCDPIEF_01046
group_303		hypothetical protein	18	18	1	1	1162				431	431	431	NFNKCPNK_00935	IMKKJAIH_01625	CIFGFCIM_01386	EHOLFBGL_01571	KAJMFOFL_01515	GBILLDFI_01065	MNHCHMAF_00967	AHDMGMLC_01373	IGPNKNJG_01003	EFOGOGPH_01474	AOBIPPGD_01022	ANIAODII_01277	LGPEFKBE_00661	EPOOPAJP_01028	IFDJICDC_01688	DBPFBAEP_00410	POMEDADF_01378	MHCDPIEF_01059
group_306		hypothetical protein	18	18	1	1	1188				2174	2177	2174	NFNKCPNK_00963	IMKKJAIH_01653	CIFGFCIM_01414	EHOLFBGL_01598	KAJMFOFL_01543	GBILLDFI_01092	MNHCHMAF_00995	AHDMGMLC_01408	IGPNKNJG_01038	EFOGOGPH_01501	AOBIPPGD_01057	ANIAODII_01304	LGPEFKBE_00688	EPOOPAJP_01000	IFDJICDC_01715	DBPFBAEP_00437	POMEDADF_01413	MHCDPIEF_01086
glmU_2		Bifunctional protein GlmU	18	18	1	1	1288				1289	1289	1289	NFNKCPNK_01037	IMKKJAIH_01727	CIFGFCIM_01488	EHOLFBGL_01674	KAJMFOFL_01617	GBILLDFI_01168	MNHCHMAF_01069	AHDMGMLC_01512	IGPNKNJG_00497	EFOGOGPH_01577	AOBIPPGD_00512	ANIAODII_01380	LGPEFKBE_00764	EPOOPAJP_00926	IFDJICDC_01791	DBPFBAEP_00513	POMEDADF_01517	MHCDPIEF_01162
group_315		hypothetical protein	18	18	1	1	1290				557	701	669	NFNKCPNK_01038	IMKKJAIH_01728	CIFGFCIM_01489	EHOLFBGL_01675	KAJMFOFL_01618	GBILLDFI_01169	MNHCHMAF_01070	AHDMGMLC_01513	IGPNKNJG_00498	EFOGOGPH_01578	AOBIPPGD_00513	ANIAODII_01381	LGPEFKBE_00765	EPOOPAJP_00924	IFDJICDC_01792	DBPFBAEP_00514	POMEDADF_01518	MHCDPIEF_01163
group_319		hypothetical protein	18	18	1	1	1335				245	245	245	NFNKCPNK_01076	IMKKJAIH_01766	CIFGFCIM_01527	EHOLFBGL_01714	KAJMFOFL_01656	GBILLDFI_01208	MNHCHMAF_01108	AHDMGMLC_01561	IGPNKNJG_00540	EFOGOGPH_01617	AOBIPPGD_00555	ANIAODII_01420	LGPEFKBE_00804	EPOOPAJP_00887	IFDJICDC_01831	DBPFBAEP_00553	POMEDADF_01566	MHCDPIEF_01202
napA_1		Periplasmic nitrate reductase	18	18	1	1	1345				2774	2774	2774	NFNKCPNK_01085	IMKKJAIH_01775	CIFGFCIM_01536	EHOLFBGL_01722	KAJMFOFL_01665	GBILLDFI_01216	MNHCHMAF_01117	AHDMGMLC_01573	IGPNKNJG_00552	EFOGOGPH_01625	AOBIPPGD_00567	ANIAODII_01428	LGPEFKBE_00812	EPOOPAJP_00877	IFDJICDC_01839	DBPFBAEP_00561	POMEDADF_01578	MHCDPIEF_01210
speA		Biosynthetic arginine decarboxylase	18	18	1	1	1362				1832	1835	1832	NFNKCPNK_01109	IMKKJAIH_01799	CIFGFCIM_01560	EHOLFBGL_01746	KAJMFOFL_01689	GBILLDFI_01240	MNHCHMAF_01141	AHDMGMLC_01599	IGPNKNJG_00577	EFOGOGPH_01649	AOBIPPGD_00592	ANIAODII_01452	LGPEFKBE_00836	EPOOPAJP_00854	IFDJICDC_01863	DBPFBAEP_00585	POMEDADF_01604	MHCDPIEF_01234
group_325		hypothetical protein	18	18	1	1	1378				683	698	686	NFNKCPNK_01121	IMKKJAIH_01811	CIFGFCIM_01572	EHOLFBGL_01759	KAJMFOFL_01701	GBILLDFI_01253	MNHCHMAF_01153	AHDMGMLC_01613	IGPNKNJG_00592	EFOGOGPH_01663	AOBIPPGD_00607	ANIAODII_01465	LGPEFKBE_00850	EPOOPAJP_00841	IFDJICDC_01877	DBPFBAEP_00598	POMEDADF_01618	MHCDPIEF_01247
kdsB_1		8-amino-3,8-dideoxy-manno-octulosonate cytidylyltransferase	18	18	1	1	2181				707	707	707	NFNKCPNK_01129	IMKKJAIH_00234	CIFGFCIM_01797	EHOLFBGL_00339	KAJMFOFL_01709	GBILLDFI_00229	MNHCHMAF_01582	AHDMGMLC_00337	IGPNKNJG_00161	EFOGOGPH_00242	AOBIPPGD_02309	ANIAODII_00242	LGPEFKBE_00242	EPOOPAJP_01581	IFDJICDC_00242	DBPFBAEP_01495	POMEDADF_00199	MHCDPIEF_00222
group_327		hypothetical protein	18	18	1	1	2185				1004	1004	1004	NFNKCPNK_01136	IMKKJAIH_00241	CIFGFCIM_01804	EHOLFBGL_00331	KAJMFOFL_01716	GBILLDFI_00221	MNHCHMAF_01589	AHDMGMLC_00342	IGPNKNJG_00154	EFOGOGPH_00234	AOBIPPGD_02303	ANIAODII_00234	LGPEFKBE_00234	EPOOPAJP_01588	IFDJICDC_00234	DBPFBAEP_01487	POMEDADF_00204	MHCDPIEF_00214
group_328		hypothetical protein	18	18	1	1	2187				1121	1121	1121	NFNKCPNK_01137	IMKKJAIH_00242	CIFGFCIM_01805	EHOLFBGL_00328	KAJMFOFL_01717	GBILLDFI_00217	MNHCHMAF_01590	AHDMGMLC_00346	IGPNKNJG_00150	EFOGOGPH_00230	AOBIPPGD_02299	ANIAODII_00230	LGPEFKBE_00230	EPOOPAJP_01589	IFDJICDC_00230	DBPFBAEP_00602	POMEDADF_00209	MHCDPIEF_00210
arnB_1		UDP-4-amino-4-deoxy-L-arabinose--oxoglutarate aminotransferase	18	18	1	1	2193				1154	1154	1154	NFNKCPNK_01141	IMKKJAIH_00246	CIFGFCIM_01809	EHOLFBGL_00324	KAJMFOFL_01721	GBILLDFI_00213	MNHCHMAF_01594	AHDMGMLC_00349	IGPNKNJG_00146	EFOGOGPH_00226	AOBIPPGD_00610	ANIAODII_00226	LGPEFKBE_00226	EPOOPAJP_01593	IFDJICDC_00226	DBPFBAEP_00605	POMEDADF_00212	MHCDPIEF_00206
gmd		GDP-mannose 4,6-dehydratase	18	18	1	1	2194				818	992	895	NFNKCPNK_01143	IMKKJAIH_00248	CIFGFCIM_01811	EHOLFBGL_00322	KAJMFOFL_01723	GBILLDFI_00211	MNHCHMAF_01596	AHDMGMLC_00351	IGPNKNJG_00144	EFOGOGPH_00224	AOBIPPGD_00612	ANIAODII_00224	LGPEFKBE_00224	EPOOPAJP_01595	IFDJICDC_00224	DBPFBAEP_00607	POMEDADF_00214	MHCDPIEF_00204
group_3303		hypothetical protein	18	18	1	1	23				167	167	167	NFNKCPNK_00548	IMKKJAIH_01238	CIFGFCIM_00999	EHOLFBGL_01359	KAJMFOFL_01128	GBILLDFI_00854	MNHCHMAF_00580	AHDMGMLC_00160	IGPNKNJG_00180	EFOGOGPH_01263	AOBIPPGD_00183	ANIAODII_01066	LGPEFKBE_01650	EPOOPAJP_00823	IFDJICDC_01476	DBPFBAEP_01323	POMEDADF_00160	MHCDPIEF_00847
rbfA		Ribosome-binding factor A	18	18	1	1	2675				362	362	362	NFNKCPNK_01858	IMKKJAIH_00973	CIFGFCIM_00734	EHOLFBGL_01257	KAJMFOFL_00863	GBILLDFI_00536	MNHCHMAF_00315	AHDMGMLC_00324	IGPNKNJG_01763	EFOGOGPH_01161	AOBIPPGD_01754	ANIAODII_00964	LGPEFKBE_01548	EPOOPAJP_00558	IFDJICDC_01158	DBPFBAEP_01221	POMEDADF_00855	MHCDPIEF_00745
group_3305		hypothetical protein	18	18	1	1	2759				425	425	425	NFNKCPNK_00483	IMKKJAIH_01173	CIFGFCIM_00934	EHOLFBGL_01293	KAJMFOFL_01063	GBILLDFI_00788	MNHCHMAF_00515	AHDMGMLC_00232	IGPNKNJG_00255	EFOGOGPH_01197	AOBIPPGD_00258	ANIAODII_01000	LGPEFKBE_01584	EPOOPAJP_00758	IFDJICDC_01410	DBPFBAEP_01257	POMEDADF_00763	MHCDPIEF_00781
group_3306		hypothetical protein	18	18	1	1	2220				221	221	221	NFNKCPNK_00264	IMKKJAIH_00409	CIFGFCIM_00583	EHOLFBGL_00367	KAJMFOFL_00705	GBILLDFI_01750	MNHCHMAF_00164	AHDMGMLC_00867	IGPNKNJG_01096	EFOGOGPH_00271	AOBIPPGD_01115	ANIAODII_01646	LGPEFKBE_00873	EPOOPAJP_01559	IFDJICDC_00482	DBPFBAEP_01750	POMEDADF_00872	MHCDPIEF_01640
group_3307		hypothetical protein	18	18	1	1	2755				233	233	233	NFNKCPNK_00479	IMKKJAIH_01169	CIFGFCIM_00930	EHOLFBGL_01289	KAJMFOFL_01059	GBILLDFI_00784	MNHCHMAF_00511	AHDMGMLC_00236	IGPNKNJG_00259	EFOGOGPH_01193	AOBIPPGD_00262	ANIAODII_00996	LGPEFKBE_01580	EPOOPAJP_00754	IFDJICDC_01406	DBPFBAEP_01253	POMEDADF_00767	MHCDPIEF_00777
group_3308		hypothetical protein	18	18	1	1	2767				311	311	311	NFNKCPNK_00492	IMKKJAIH_01182	CIFGFCIM_00943	EHOLFBGL_01302	KAJMFOFL_01072	GBILLDFI_00797	MNHCHMAF_00524	AHDMGMLC_00222	IGPNKNJG_00245	EFOGOGPH_01206	AOBIPPGD_00248	ANIAODII_01009	LGPEFKBE_01593	EPOOPAJP_00767	IFDJICDC_01419	DBPFBAEP_01266	POMEDADF_00753	MHCDPIEF_00790
panC		Pantothenate synthetase	18	18	1	2	273				848	848	848	NFNKCPNK_02178	IMKKJAIH_00191	CIFGFCIM_01754	EHOLFBGL_02090	KAJMFOFL_02068	GBILLDFI_01585	MNHCHMAF_02060	AHDMGMLC_00698	IGPNKNJG_01447	EFOGOGPH_01995	AOBIPPGD_01372	ANIAODII_00420	LGPEFKBE_01994	EPOOPAJP_02061	IFDJICDC_00420	DBPFBAEP_01682	POMEDADF_00561	MHCDPIEF_01579
resA_1		Thiol-disulfide oxidoreductase ResA	18	18	1	2	332				314	314	314	NFNKCPNK_01869	IMKKJAIH_02102	CIFGFCIM_02101	EHOLFBGL_00174	KAJMFOFL_02111	GBILLDFI_00076	MNHCHMAF_02103	AHDMGMLC_01787	IGPNKNJG_00394	EFOGOGPH_00076	AOBIPPGD_00409	ANIAODII_00076	LGPEFKBE_00089	EPOOPAJP_02104	IFDJICDC_00089	DBPFBAEP_00076	POMEDADF_01791	MHCDPIEF_00069
group_3311		hypothetical protein	18	18	1	1	2749				443	443	443	NFNKCPNK_00472	IMKKJAIH_01162	CIFGFCIM_00923	EHOLFBGL_01282	KAJMFOFL_01052	GBILLDFI_00777	MNHCHMAF_00504	AHDMGMLC_00242	IGPNKNJG_00265	EFOGOGPH_01186	AOBIPPGD_00268	ANIAODII_00989	LGPEFKBE_01573	EPOOPAJP_00747	IFDJICDC_01399	DBPFBAEP_01246	POMEDADF_00773	MHCDPIEF_00770
group_3312		hypothetical protein	18	18	1	1	2631				308	308	308	NFNKCPNK_01804	IMKKJAIH_00919	CIFGFCIM_00680	EHOLFBGL_01199	KAJMFOFL_00809	GBILLDFI_00478	MNHCHMAF_00261	AHDMGMLC_00508	IGPNKNJG_01352	EFOGOGPH_01103	AOBIPPGD_01277	ANIAODII_00906	LGPEFKBE_01490	EPOOPAJP_00504	IFDJICDC_01100	DBPFBAEP_01163	POMEDADF_00371	MHCDPIEF_00687
group_3313		hypothetical protein	18	18	1	2	96				209	209	209	NFNKCPNK_02014	IMKKJAIH_00027	CIFGFCIM_01590	EHOLFBGL_01929	KAJMFOFL_01903	GBILLDFI_01424	MNHCHMAF_01896	AHDMGMLC_00853	IGPNKNJG_01601	EFOGOGPH_01834	AOBIPPGD_01526	ANIAODII_00259	LGPEFKBE_01833	EPOOPAJP_01897	IFDJICDC_00259	DBPFBAEP_01521	POMEDADF_00716	MHCDPIEF_01418
group_3314		hypothetical protein	18	18	1	1	1215				134	134	134	NFNKCPNK_00856	IMKKJAIH_01546	CIFGFCIM_01307	EHOLFBGL_01493	KAJMFOFL_01436	GBILLDFI_00987	MNHCHMAF_00888	AHDMGMLC_01455	IGPNKNJG_01084	EFOGOGPH_01396	AOBIPPGD_01103	ANIAODII_01199	LGPEFKBE_00583	EPOOPAJP_01107	IFDJICDC_01610	DBPFBAEP_00332	POMEDADF_01460	MHCDPIEF_00981
group_3315		hypothetical protein	18	18	1	1	2756				368	368	368	NFNKCPNK_00480	IMKKJAIH_01170	CIFGFCIM_00931	EHOLFBGL_01290	KAJMFOFL_01060	GBILLDFI_00785	MNHCHMAF_00512	AHDMGMLC_00235	IGPNKNJG_00258	EFOGOGPH_01194	AOBIPPGD_00261	ANIAODII_00997	LGPEFKBE_01581	EPOOPAJP_00755	IFDJICDC_01407	DBPFBAEP_01254	POMEDADF_00766	MHCDPIEF_00778
group_3316		hypothetical protein	18	18	1	1	1641				737	737	737	NFNKCPNK_01526	IMKKJAIH_01875	CIFGFCIM_01873	EHOLFBGL_01034	KAJMFOFL_01785	GBILLDFI_00300	MNHCHMAF_01658	AHDMGMLC_01700	IGPNKNJG_01840	EFOGOGPH_00938	AOBIPPGD_01831	ANIAODII_00741	LGPEFKBE_01325	EPOOPAJP_01657	IFDJICDC_00934	DBPFBAEP_00984	POMEDADF_01704	MHCDPIEF_00507
group_3317		hypothetical protein	18	18	1	1	2209				227	227	227	NFNKCPNK_00270	IMKKJAIH_00415	CIFGFCIM_00589	EHOLFBGL_00361	KAJMFOFL_00711	GBILLDFI_01743	MNHCHMAF_00170	AHDMGMLC_00131	IGPNKNJG_00130	EFOGOGPH_00264	AOBIPPGD_00157	ANIAODII_01639	LGPEFKBE_00867	EPOOPAJP_01565	IFDJICDC_00476	DBPFBAEP_01744	POMEDADF_00131	MHCDPIEF_01633
group_3318		hypothetical protein	18	18	1	1	630				386	386	386	NFNKCPNK_01320	IMKKJAIH_00694	CIFGFCIM_00276	EHOLFBGL_02250	KAJMFOFL_00399	GBILLDFI_02258	MNHCHMAF_01431	AHDMGMLC_02036	IGPNKNJG_02124	EFOGOGPH_02256	AOBIPPGD_02115	ANIAODII_02256	LGPEFKBE_02254	EPOOPAJP_00278	IFDJICDC_02257	DBPFBAEP_02256	POMEDADF_02040	MHCDPIEF_02254
group_3319		hypothetical protein	18	18	1	1	547				110	110	110	NFNKCPNK_01386	IMKKJAIH_00760	CIFGFCIM_00342	EHOLFBGL_02318	KAJMFOFL_00465	GBILLDFI_02326	MNHCHMAF_01497	AHDMGMLC_02107	IGPNKNJG_02196	EFOGOGPH_02324	AOBIPPGD_02187	ANIAODII_02324	LGPEFKBE_02322	EPOOPAJP_00344	IFDJICDC_02325	DBPFBAEP_02324	POMEDADF_02111	MHCDPIEF_02322
argG		Argininosuccinate synthase	18	18	1	1	1470				1220	1220	1220	NFNKCPNK_01155	IMKKJAIH_00529	CIFGFCIM_00111	EHOLFBGL_00851	KAJMFOFL_00234	GBILLDFI_00639	MNHCHMAF_01266	AHDMGMLC_01922	IGPNKNJG_02002	EFOGOGPH_00755	AOBIPPGD_01993	ANIAODII_00558	LGPEFKBE_00449	EPOOPAJP_00113	IFDJICDC_01261	DBPFBAEP_00704	POMEDADF_01926	MHCDPIEF_00325
group_3320		hypothetical protein	18	18	1	1	1697				434	434	434	NFNKCPNK_01582	IMKKJAIH_01930	CIFGFCIM_01929	EHOLFBGL_01091	KAJMFOFL_01841	GBILLDFI_00357	MNHCHMAF_01714	AHDMGMLC_01647	IGPNKNJG_01895	EFOGOGPH_00995	AOBIPPGD_01886	ANIAODII_00798	LGPEFKBE_01382	EPOOPAJP_01713	IFDJICDC_00991	DBPFBAEP_01041	POMEDADF_01652	MHCDPIEF_00564
group_3321		hypothetical protein	18	18	1	1	1680				425	425	425	NFNKCPNK_01562	IMKKJAIH_01910	CIFGFCIM_01909	EHOLFBGL_01071	KAJMFOFL_01821	GBILLDFI_00337	MNHCHMAF_01694	AHDMGMLC_01664	IGPNKNJG_01877	EFOGOGPH_00975	AOBIPPGD_01868	ANIAODII_00778	LGPEFKBE_01362	EPOOPAJP_01693	IFDJICDC_00971	DBPFBAEP_01021	POMEDADF_01669	MHCDPIEF_00544
group_3322		hypothetical protein	18	18	1	1	2410				227	227	227	NFNKCPNK_00572	IMKKJAIH_01262	CIFGFCIM_01023	EHOLFBGL_00542	KAJMFOFL_01152	GBILLDFI_01926	MNHCHMAF_00604	AHDMGMLC_01074	IGPNKNJG_00702	EFOGOGPH_00446	AOBIPPGD_00722	ANIAODII_01821	LGPEFKBE_01049	EPOOPAJP_01391	IFDJICDC_00658	DBPFBAEP_01925	POMEDADF_01079	MHCDPIEF_01815
group_3323		hypothetical protein	18	18	1	1	2766				575	575	575	NFNKCPNK_00490	IMKKJAIH_01180	CIFGFCIM_00941	EHOLFBGL_01300	KAJMFOFL_01070	GBILLDFI_00795	MNHCHMAF_00522	AHDMGMLC_00223	IGPNKNJG_00246	EFOGOGPH_01204	AOBIPPGD_00249	ANIAODII_01007	LGPEFKBE_01591	EPOOPAJP_00765	IFDJICDC_01417	DBPFBAEP_01264	POMEDADF_00754	MHCDPIEF_00788
group_3324		hypothetical protein	18	18	1	1	531				425	425	425	NFNKCPNK_01411	IMKKJAIH_00785	CIFGFCIM_00367	EHOLFBGL_02343	KAJMFOFL_00490	GBILLDFI_02351	MNHCHMAF_01522	AHDMGMLC_02114	IGPNKNJG_02217	EFOGOGPH_02349	AOBIPPGD_02208	ANIAODII_02349	LGPEFKBE_02347	EPOOPAJP_00369	IFDJICDC_02350	DBPFBAEP_02349	POMEDADF_02118	MHCDPIEF_02347
group_3325		hypothetical protein	18	18	1	1	136				392	392	392	NFNKCPNK_00324	IMKKJAIH_01014	CIFGFCIM_00775	EHOLFBGL_01795	KAJMFOFL_00904	GBILLDFI_01290	MNHCHMAF_00356	AHDMGMLC_00401	IGPNKNJG_01245	EFOGOGPH_01700	AOBIPPGD_01170	ANIAODII_01502	LGPEFKBE_01699	EPOOPAJP_00599	IFDJICDC_01914	DBPFBAEP_01371	POMEDADF_00264	MHCDPIEF_01284
hcaB_2		3-phenylpropionate-dihydrodiol/cinnamic acid-dihydrodiol dehydrogenase	18	18	1	1	1317				779	779	779	NFNKCPNK_01052	IMKKJAIH_01742	CIFGFCIM_01503	EHOLFBGL_01690	KAJMFOFL_01632	GBILLDFI_01184	MNHCHMAF_01084	AHDMGMLC_01532	IGPNKNJG_00511	EFOGOGPH_01593	AOBIPPGD_00526	ANIAODII_01396	LGPEFKBE_00780	EPOOPAJP_00911	IFDJICDC_01807	DBPFBAEP_00529	POMEDADF_01537	MHCDPIEF_01178
btuD_23		Vitamin B12 import ATP-binding protein BtuD	18	18	1	1	1394				989	989	989	NFNKCPNK_00024	IMKKJAIH_00440	CIFGFCIM_00024	EHOLFBGL_00767	KAJMFOFL_00145	GBILLDFI_00555	MNHCHMAF_01177	AHDMGMLC_01846	IGPNKNJG_01928	EFOGOGPH_00671	AOBIPPGD_01919	ANIAODII_00474	LGPEFKBE_00365	EPOOPAJP_00024	IFDJICDC_01177	DBPFBAEP_00620	POMEDADF_01850	MHCDPIEF_00241
dcd		dCTP deaminase, dUMP-forming	18	18	1	1	2233				560	560	560	NFNKCPNK_00248	IMKKJAIH_00394	CIFGFCIM_00567	EHOLFBGL_00383	KAJMFOFL_00690	GBILLDFI_01767	MNHCHMAF_00148	AHDMGMLC_00881	IGPNKNJG_01110	EFOGOGPH_00287	AOBIPPGD_01547	ANIAODII_01662	LGPEFKBE_00890	EPOOPAJP_01543	IFDJICDC_00499	DBPFBAEP_01766	POMEDADF_00886	MHCDPIEF_01656
groL		60 kDa chaperonin	18	18	1	1	2329				1637	1637	1637	NFNKCPNK_00155	IMKKJAIH_00301	CIFGFCIM_00474	EHOLFBGL_00480	KAJMFOFL_00597	GBILLDFI_01864	MNHCHMAF_00055	AHDMGMLC_01001	IGPNKNJG_00629	EFOGOGPH_00384	AOBIPPGD_00649	ANIAODII_01759	LGPEFKBE_00987	EPOOPAJP_01450	IFDJICDC_00596	DBPFBAEP_01863	POMEDADF_01006	MHCDPIEF_01753
group_333		hypothetical protein	18	18	1	1	1471				443	443	443	NFNKCPNK_01156	IMKKJAIH_00530	CIFGFCIM_00112	EHOLFBGL_00852	KAJMFOFL_00235	GBILLDFI_00640	MNHCHMAF_01267	AHDMGMLC_01924	IGPNKNJG_02004	EFOGOGPH_00756	AOBIPPGD_01995	ANIAODII_00559	LGPEFKBE_00450	EPOOPAJP_00114	IFDJICDC_01262	DBPFBAEP_00705	POMEDADF_01928	MHCDPIEF_00326
group_3330		hypothetical protein	18	18	1	1	135				365	365	365	NFNKCPNK_00322	IMKKJAIH_01012	CIFGFCIM_00773	EHOLFBGL_01793	KAJMFOFL_00902	GBILLDFI_01288	MNHCHMAF_00354	AHDMGMLC_00400	IGPNKNJG_01244	EFOGOGPH_01698	AOBIPPGD_01169	ANIAODII_01500	LGPEFKBE_01697	EPOOPAJP_00597	IFDJICDC_01912	DBPFBAEP_01369	POMEDADF_00263	MHCDPIEF_01282
GFM1_3		Elongation factor G, mitochondrial	18	18	1	1	550				2075	2075	2075	NFNKCPNK_01384	IMKKJAIH_00758	CIFGFCIM_00340	EHOLFBGL_02316	KAJMFOFL_00463	GBILLDFI_02324	MNHCHMAF_01495	AHDMGMLC_02105	IGPNKNJG_02194	EFOGOGPH_02322	AOBIPPGD_02185	ANIAODII_02322	LGPEFKBE_02320	EPOOPAJP_00342	IFDJICDC_02323	DBPFBAEP_02322	POMEDADF_02109	MHCDPIEF_02320
ndhK		NAD(P)H-quinone oxidoreductase subunit K, chloroplastic	18	18	1	1	105				503	503	503	NFNKCPNK_00306	IMKKJAIH_00996	CIFGFCIM_00757	EHOLFBGL_01779	KAJMFOFL_00886	GBILLDFI_01273	MNHCHMAF_00338	AHDMGMLC_00372	IGPNKNJG_01216	EFOGOGPH_01683	AOBIPPGD_01141	ANIAODII_01485	LGPEFKBE_01682	EPOOPAJP_00581	IFDJICDC_01897	DBPFBAEP_01355	POMEDADF_00235	MHCDPIEF_01267
group_3333		hypothetical protein	18	18	1	1	266				539	539	539	NFNKCPNK_00413	IMKKJAIH_01103	CIFGFCIM_00864	EHOLFBGL_01884	KAJMFOFL_00993	GBILLDFI_01379	MNHCHMAF_00445	AHDMGMLC_00497	IGPNKNJG_01341	EFOGOGPH_01789	AOBIPPGD_01266	ANIAODII_01591	LGPEFKBE_01788	EPOOPAJP_00688	IFDJICDC_02003	DBPFBAEP_01460	POMEDADF_00360	MHCDPIEF_01373
mdtI		Spermidine export protein MdtI	18	18	1	1	2405				308	308	308	NFNKCPNK_00567	IMKKJAIH_01257	CIFGFCIM_01018	EHOLFBGL_00536	KAJMFOFL_01147	GBILLDFI_01920	MNHCHMAF_00599	AHDMGMLC_01068	IGPNKNJG_00696	EFOGOGPH_00440	AOBIPPGD_00716	ANIAODII_01815	LGPEFKBE_01043	EPOOPAJP_01396	IFDJICDC_00652	DBPFBAEP_01919	POMEDADF_01073	MHCDPIEF_01809
group_3335		hypothetical protein	18	18	1	1	548				470	470	470	NFNKCPNK_01385	IMKKJAIH_00759	CIFGFCIM_00341	EHOLFBGL_02317	KAJMFOFL_00464	GBILLDFI_02325	MNHCHMAF_01496	AHDMGMLC_02106	IGPNKNJG_02195	EFOGOGPH_02323	AOBIPPGD_02186	ANIAODII_02323	LGPEFKBE_02321	EPOOPAJP_00343	IFDJICDC_02324	DBPFBAEP_02323	POMEDADF_02110	MHCDPIEF_02321
group_3336		hypothetical protein	18	18	1	1	563				1235	1235	1235	NFNKCPNK_01374	IMKKJAIH_00748	CIFGFCIM_00330	EHOLFBGL_02305	KAJMFOFL_00453	GBILLDFI_02313	MNHCHMAF_01485	AHDMGMLC_02095	IGPNKNJG_02183	EFOGOGPH_02311	AOBIPPGD_02174	ANIAODII_02311	LGPEFKBE_02309	EPOOPAJP_00332	IFDJICDC_02312	DBPFBAEP_02311	POMEDADF_02099	MHCDPIEF_02309
panB		3-methyl-2-oxobutanoate hydroxymethyltransferase	18	18	1	2	272				824	824	824	NFNKCPNK_02177	IMKKJAIH_00190	CIFGFCIM_01753	EHOLFBGL_02089	KAJMFOFL_02067	GBILLDFI_01584	MNHCHMAF_02059	AHDMGMLC_00699	IGPNKNJG_01448	EFOGOGPH_01994	AOBIPPGD_01373	ANIAODII_00419	LGPEFKBE_01993	EPOOPAJP_02060	IFDJICDC_00419	DBPFBAEP_01681	POMEDADF_00562	MHCDPIEF_01578
group_3338		hypothetical protein	18	18	1	1	2763				830	830	830	NFNKCPNK_00487	IMKKJAIH_01177	CIFGFCIM_00938	EHOLFBGL_01297	KAJMFOFL_01067	GBILLDFI_00792	MNHCHMAF_00519	AHDMGMLC_00227	IGPNKNJG_00250	EFOGOGPH_01201	AOBIPPGD_00253	ANIAODII_01004	LGPEFKBE_01588	EPOOPAJP_00762	IFDJICDC_01414	DBPFBAEP_01261	POMEDADF_00758	MHCDPIEF_00785
group_3339		hypothetical protein	18	18	1	1	628				365	365	365	NFNKCPNK_01322	IMKKJAIH_00696	CIFGFCIM_00278	EHOLFBGL_02252	KAJMFOFL_00401	GBILLDFI_02260	MNHCHMAF_01433	AHDMGMLC_02038	IGPNKNJG_02126	EFOGOGPH_02258	AOBIPPGD_02117	ANIAODII_02258	LGPEFKBE_02256	EPOOPAJP_00280	IFDJICDC_02259	DBPFBAEP_02258	POMEDADF_02042	MHCDPIEF_02256
hslU		ATP-dependent protease ATPase subunit HslU	18	18	1	1	2017				1319	1319	1319	NFNKCPNK_01158	IMKKJAIH_00532	CIFGFCIM_00114	EHOLFBGL_00854	KAJMFOFL_00237	GBILLDFI_00642	MNHCHMAF_01269	AHDMGMLC_01926	IGPNKNJG_02006	EFOGOGPH_00758	AOBIPPGD_01997	ANIAODII_00561	LGPEFKBE_00452	EPOOPAJP_00116	IFDJICDC_01264	DBPFBAEP_00707	POMEDADF_01930	MHCDPIEF_00328
yebC		transcriptional regulatory protein YebC	18	18	1	1	2407				707	707	707	NFNKCPNK_00569	IMKKJAIH_01259	CIFGFCIM_01020	EHOLFBGL_00539	KAJMFOFL_01149	GBILLDFI_01923	MNHCHMAF_00601	AHDMGMLC_01071	IGPNKNJG_00699	EFOGOGPH_00443	AOBIPPGD_00719	ANIAODII_01818	LGPEFKBE_01046	EPOOPAJP_01394	IFDJICDC_00655	DBPFBAEP_01922	POMEDADF_01076	MHCDPIEF_01812
cugP_1		UTP--glucose-1-phosphate uridylyltransferase	18	18	1	1	2183				662	662	662	NFNKCPNK_01131	IMKKJAIH_00236	CIFGFCIM_01799	EHOLFBGL_00336	KAJMFOFL_01711	GBILLDFI_00226	MNHCHMAF_01584	AHDMGMLC_00339	IGPNKNJG_00159	EFOGOGPH_00239	AOBIPPGD_02307	ANIAODII_00239	LGPEFKBE_00239	EPOOPAJP_01583	IFDJICDC_00239	DBPFBAEP_01492	POMEDADF_00201	MHCDPIEF_00219
group_3342		hypothetical protein	18	18	1	1	2200				383	383	383	NFNKCPNK_00277	IMKKJAIH_00422	CIFGFCIM_00596	EHOLFBGL_00352	KAJMFOFL_00718	GBILLDFI_01734	MNHCHMAF_00177	AHDMGMLC_00143	IGPNKNJG_00138	EFOGOGPH_00255	AOBIPPGD_00165	ANIAODII_01630	LGPEFKBE_00858	EPOOPAJP_01572	IFDJICDC_00467	DBPFBAEP_01735	POMEDADF_00143	MHCDPIEF_01624
group_3343		hypothetical protein	18	18	1	1	1399				1046	1046	1046	NFNKCPNK_00031	IMKKJAIH_00447	CIFGFCIM_00031	EHOLFBGL_00773	KAJMFOFL_00152	GBILLDFI_00561	MNHCHMAF_01184	AHDMGMLC_01853	IGPNKNJG_01934	EFOGOGPH_00677	AOBIPPGD_01925	ANIAODII_00480	LGPEFKBE_00371	EPOOPAJP_00031	IFDJICDC_01183	DBPFBAEP_00626	POMEDADF_01857	MHCDPIEF_00247
group_3344		hypothetical protein	18	18	1	1	2765				614	614	614	NFNKCPNK_00489	IMKKJAIH_01179	CIFGFCIM_00940	EHOLFBGL_01299	KAJMFOFL_01069	GBILLDFI_00794	MNHCHMAF_00521	AHDMGMLC_00225	IGPNKNJG_00248	EFOGOGPH_01203	AOBIPPGD_00251	ANIAODII_01006	LGPEFKBE_01590	EPOOPAJP_00764	IFDJICDC_01416	DBPFBAEP_01263	POMEDADF_00756	MHCDPIEF_00787
group_3345		hypothetical protein	18	18	1	1	2197				1136	1139	1136	NFNKCPNK_00280	IMKKJAIH_00425	CIFGFCIM_00599	EHOLFBGL_00349	KAJMFOFL_00721	GBILLDFI_01731	MNHCHMAF_00180	AHDMGMLC_00146	IGPNKNJG_00141	EFOGOGPH_00252	AOBIPPGD_00168	ANIAODII_01627	LGPEFKBE_00855	EPOOPAJP_01575	IFDJICDC_00464	DBPFBAEP_01732	POMEDADF_00146	MHCDPIEF_01621
lepA		Elongation factor 4	18	18	1	1	967				1670	1670	1670	NFNKCPNK_00765	IMKKJAIH_01455	CIFGFCIM_01216	EHOLFBGL_00723	KAJMFOFL_01345	GBILLDFI_02108	MNHCHMAF_00797	AHDMGMLC_01262	IGPNKNJG_00891	EFOGOGPH_00627	AOBIPPGD_00910	ANIAODII_02002	LGPEFKBE_01230	EPOOPAJP_01197	IFDJICDC_00839	DBPFBAEP_02106	POMEDADF_01267	MHCDPIEF_01996
GFM1_2		Elongation factor G, mitochondrial	18	18	1	1	334				1751	1751	1751	NFNKCPNK_02224	IMKKJAIH_00856	CIFGFCIM_00617	EHOLFBGL_01136	KAJMFOFL_00746	GBILLDFI_00415	MNHCHMAF_00198	AHDMGMLC_00562	IGPNKNJG_02288	EFOGOGPH_01040	AOBIPPGD_02279	ANIAODII_00843	LGPEFKBE_01427	EPOOPAJP_00441	IFDJICDC_01037	DBPFBAEP_01100	POMEDADF_00425	MHCDPIEF_00624
rssB_2		Regulator of RpoS	18	18	1	1	2309				674	674	674	NFNKCPNK_00163	IMKKJAIH_00309	CIFGFCIM_00482	EHOLFBGL_00473	KAJMFOFL_00605	GBILLDFI_01857	MNHCHMAF_00063	AHDMGMLC_00983	IGPNKNJG_00610	EFOGOGPH_00377	AOBIPPGD_00630	ANIAODII_01752	LGPEFKBE_00980	EPOOPAJP_01458	IFDJICDC_00589	DBPFBAEP_01856	POMEDADF_00988	MHCDPIEF_01746
group_3349		hypothetical protein	18	18	1	1	2072				839	839	839	NFNKCPNK_01221	IMKKJAIH_00595	CIFGFCIM_00177	EHOLFBGL_02154	KAJMFOFL_00300	GBILLDFI_02161	MNHCHMAF_01332	AHDMGMLC_01975	IGPNKNJG_02062	EFOGOGPH_02159	AOBIPPGD_02053	ANIAODII_02160	LGPEFKBE_02158	EPOOPAJP_00179	IFDJICDC_02161	DBPFBAEP_02159	POMEDADF_01979	MHCDPIEF_02157
mdtC_1		Multidrug resistance protein MdtC	18	18	1	1	962				3017	3017	3017	NFNKCPNK_00760	IMKKJAIH_01450	CIFGFCIM_01211	EHOLFBGL_00718	KAJMFOFL_01340	GBILLDFI_02103	MNHCHMAF_00792	AHDMGMLC_01257	IGPNKNJG_00886	EFOGOGPH_00622	AOBIPPGD_00905	ANIAODII_01997	LGPEFKBE_01225	EPOOPAJP_01202	IFDJICDC_00834	DBPFBAEP_02101	POMEDADF_01262	MHCDPIEF_01991
group_3351		hypothetical protein	18	18	1	1	1682				389	389	389	NFNKCPNK_01563	IMKKJAIH_01911	CIFGFCIM_01910	EHOLFBGL_01072	KAJMFOFL_01822	GBILLDFI_00338	MNHCHMAF_01695	AHDMGMLC_01663	IGPNKNJG_01879	EFOGOGPH_00976	AOBIPPGD_01870	ANIAODII_00779	LGPEFKBE_01363	EPOOPAJP_01694	IFDJICDC_00972	DBPFBAEP_01022	POMEDADF_01668	MHCDPIEF_00545
group_3352		hypothetical protein	18	18	1	1	2408				482	482	482	NFNKCPNK_00570	IMKKJAIH_01260	CIFGFCIM_01021	EHOLFBGL_00540	KAJMFOFL_01150	GBILLDFI_01924	MNHCHMAF_00602	AHDMGMLC_01072	IGPNKNJG_00700	EFOGOGPH_00444	AOBIPPGD_00720	ANIAODII_01819	LGPEFKBE_01047	EPOOPAJP_01393	IFDJICDC_00656	DBPFBAEP_01923	POMEDADF_01077	MHCDPIEF_01813
group_3353		hypothetical protein	18	18	1	1	2411				602	602	602	NFNKCPNK_00573	IMKKJAIH_01263	CIFGFCIM_01024	EHOLFBGL_00543	KAJMFOFL_01153	GBILLDFI_01927	MNHCHMAF_00605	AHDMGMLC_01075	IGPNKNJG_00703	EFOGOGPH_00447	AOBIPPGD_00723	ANIAODII_01822	LGPEFKBE_01050	EPOOPAJP_01390	IFDJICDC_00659	DBPFBAEP_01926	POMEDADF_01080	MHCDPIEF_01816
group_3354		hypothetical protein	18	18	1	1	2058				1091	1091	1091	NFNKCPNK_01206	IMKKJAIH_00580	CIFGFCIM_00162	EHOLFBGL_02138	KAJMFOFL_00285	GBILLDFI_02145	MNHCHMAF_01317	AHDMGMLC_01960	IGPNKNJG_02044	EFOGOGPH_02143	AOBIPPGD_02035	ANIAODII_02144	LGPEFKBE_02142	EPOOPAJP_00164	IFDJICDC_02145	DBPFBAEP_02143	POMEDADF_01964	MHCDPIEF_02141
infC		Translation initiation factor IF-3	18	18	1	2	440				374	374	374	NFNKCPNK_01942	IMKKJAIH_02175	CIFGFCIM_02174	EHOLFBGL_00246	KAJMFOFL_02184	GBILLDFI_00148	MNHCHMAF_02176	AHDMGMLC_00600	IGPNKNJG_00351	EFOGOGPH_00148	AOBIPPGD_00354	ANIAODII_00148	LGPEFKBE_00161	EPOOPAJP_02177	IFDJICDC_00161	DBPFBAEP_00148	POMEDADF_00463	MHCDPIEF_00141
tuf_2		Elongation factor Tu	18	18	1	1	527				1199	1199	1199	NFNKCPNK_01416	IMKKJAIH_00790	CIFGFCIM_00372	EHOLFBGL_02348	KAJMFOFL_00495	GBILLDFI_02356	MNHCHMAF_01527	AHDMGMLC_02120	IGPNKNJG_02223	EFOGOGPH_02354	AOBIPPGD_02214	ANIAODII_02354	LGPEFKBE_02352	EPOOPAJP_00374	IFDJICDC_02355	DBPFBAEP_02354	POMEDADF_02124	MHCDPIEF_02352
thiL_2		Thiamine-monophosphate kinase	18	18	1	1	2057				974	974	974	NFNKCPNK_01205	IMKKJAIH_00579	CIFGFCIM_00161	EHOLFBGL_02137	KAJMFOFL_00284	GBILLDFI_02144	MNHCHMAF_01316	AHDMGMLC_01959	IGPNKNJG_02043	EFOGOGPH_02142	AOBIPPGD_02034	ANIAODII_02143	LGPEFKBE_02141	EPOOPAJP_00163	IFDJICDC_02144	DBPFBAEP_02142	POMEDADF_01963	MHCDPIEF_02140
group_3358		hypothetical protein	18	18	1	1	608				494	494	494	NFNKCPNK_01347	IMKKJAIH_00721	CIFGFCIM_00303	EHOLFBGL_02277	KAJMFOFL_00426	GBILLDFI_02285	MNHCHMAF_01458	AHDMGMLC_02061	IGPNKNJG_02149	EFOGOGPH_02283	AOBIPPGD_02140	ANIAODII_02283	LGPEFKBE_02281	EPOOPAJP_00305	IFDJICDC_02284	DBPFBAEP_02283	POMEDADF_02065	MHCDPIEF_02281
group_3359		hypothetical protein	18	18	1	1	2201				824	824	824	NFNKCPNK_00276	IMKKJAIH_00421	CIFGFCIM_00595	EHOLFBGL_00353	KAJMFOFL_00717	GBILLDFI_01735	MNHCHMAF_00176	AHDMGMLC_00141	IGPNKNJG_00136	EFOGOGPH_00256	AOBIPPGD_00163	ANIAODII_01631	LGPEFKBE_00859	EPOOPAJP_01571	IFDJICDC_00468	DBPFBAEP_01736	POMEDADF_00141	MHCDPIEF_01625
group_3360		hypothetical protein	18	18	1	1	2757				251	251	251	NFNKCPNK_00481	IMKKJAIH_01171	CIFGFCIM_00932	EHOLFBGL_01291	KAJMFOFL_01061	GBILLDFI_00786	MNHCHMAF_00513	AHDMGMLC_00234	IGPNKNJG_00257	EFOGOGPH_01195	AOBIPPGD_00260	ANIAODII_00998	LGPEFKBE_01582	EPOOPAJP_00756	IFDJICDC_01408	DBPFBAEP_01255	POMEDADF_00765	MHCDPIEF_00779
rpoB		DNA-directed RNA polymerase subunit beta	18	18	1	1	534				4127	4127	4127	NFNKCPNK_01406	IMKKJAIH_00780	CIFGFCIM_00362	EHOLFBGL_02337	KAJMFOFL_00485	GBILLDFI_02345	MNHCHMAF_01517	AHDMGMLC_02110	IGPNKNJG_02213	EFOGOGPH_02343	AOBIPPGD_02204	ANIAODII_02343	LGPEFKBE_02341	EPOOPAJP_00364	IFDJICDC_02344	DBPFBAEP_02343	POMEDADF_02114	MHCDPIEF_02341
group_3362		hypothetical protein	18	18	1	1	1661				428	428	428	NFNKCPNK_01540	IMKKJAIH_01888	CIFGFCIM_01887	EHOLFBGL_01048	KAJMFOFL_01799	GBILLDFI_00314	MNHCHMAF_01672	AHDMGMLC_01686	IGPNKNJG_01855	EFOGOGPH_00952	AOBIPPGD_01846	ANIAODII_00755	LGPEFKBE_01339	EPOOPAJP_01671	IFDJICDC_00948	DBPFBAEP_00998	POMEDADF_01691	MHCDPIEF_00521
group_3363		hypothetical protein	18	18	1	1	2632				254	254	254	NFNKCPNK_01805	IMKKJAIH_00920	CIFGFCIM_00681	EHOLFBGL_01200	KAJMFOFL_00810	GBILLDFI_00479	MNHCHMAF_00262	AHDMGMLC_00507	IGPNKNJG_01351	EFOGOGPH_01104	AOBIPPGD_01276	ANIAODII_00907	LGPEFKBE_01491	EPOOPAJP_00505	IFDJICDC_01101	DBPFBAEP_01164	POMEDADF_00370	MHCDPIEF_00688
acpP		Acyl carrier protein	18	18	1	1	484				233	233	233	NFNKCPNK_01453	IMKKJAIH_00827	CIFGFCIM_00409	EHOLFBGL_02383	KAJMFOFL_00532	GBILLDFI_02391	MNHCHMAF_01564	AHDMGMLC_02164	IGPNKNJG_02266	EFOGOGPH_02389	AOBIPPGD_02257	ANIAODII_02389	LGPEFKBE_02387	EPOOPAJP_00411	IFDJICDC_02390	DBPFBAEP_02389	POMEDADF_02168	MHCDPIEF_02387
group_3365		hypothetical protein	18	18	1	1	137				626	626	626	NFNKCPNK_00325	IMKKJAIH_01015	CIFGFCIM_00776	EHOLFBGL_01796	KAJMFOFL_00905	GBILLDFI_01291	MNHCHMAF_00357	AHDMGMLC_00402	IGPNKNJG_01246	EFOGOGPH_01701	AOBIPPGD_01171	ANIAODII_01503	LGPEFKBE_01700	EPOOPAJP_00600	IFDJICDC_01915	DBPFBAEP_01372	POMEDADF_00265	MHCDPIEF_01285
atpB_1		ATP synthase subunit beta	18	18	1	1	2717				1397	1397	1397	NFNKCPNK_01819	IMKKJAIH_00934	CIFGFCIM_00695	EHOLFBGL_01216	KAJMFOFL_00824	GBILLDFI_00495	MNHCHMAF_00276	AHDMGMLC_00288	IGPNKNJG_00307	EFOGOGPH_01120	AOBIPPGD_00310	ANIAODII_00923	LGPEFKBE_01507	EPOOPAJP_00519	IFDJICDC_01117	DBPFBAEP_01180	POMEDADF_00819	MHCDPIEF_00704
group_3367		hypothetical protein	18	18	1	1	1838				410	410	410	NFNKCPNK_01720	IMKKJAIH_02069	CIFGFCIM_02068	EHOLFBGL_00101	KAJMFOFL_00094	GBILLDFI_01659	MNHCHMAF_01853	AHDMGMLC_00110	IGPNKNJG_01706	EFOGOGPH_02069	AOBIPPGD_01724	ANIAODII_02070	LGPEFKBE_02068	EPOOPAJP_01853	IFDJICDC_02071	DBPFBAEP_00855	POMEDADF_00033	MHCDPIEF_02067
group_3368		hypothetical protein	18	18	1	1	2601				1076	1079	1078	NFNKCPNK_01765	IMKKJAIH_00880	CIFGFCIM_00641	EHOLFBGL_01160	KAJMFOFL_00770	GBILLDFI_00439	MNHCHMAF_00222	AHDMGMLC_00540	IGPNKNJG_01384	EFOGOGPH_01064	AOBIPPGD_01309	ANIAODII_00867	LGPEFKBE_01451	EPOOPAJP_00465	IFDJICDC_01061	DBPFBAEP_01124	POMEDADF_00403	MHCDPIEF_00648
group_3369		hypothetical protein	18	18	1	1	1237				281	281	281	NFNKCPNK_00998	IMKKJAIH_01688	CIFGFCIM_01449	EHOLFBGL_01633	KAJMFOFL_01578	GBILLDFI_01127	MNHCHMAF_01030	AHDMGMLC_01481	IGPNKNJG_00463	EFOGOGPH_01536	AOBIPPGD_00478	ANIAODII_01339	LGPEFKBE_00723	EPOOPAJP_00965	IFDJICDC_01750	DBPFBAEP_00472	POMEDADF_01486	MHCDPIEF_01121
group_3370		hypothetical protein	18	18	1	1	101				227	227	227	NFNKCPNK_00303	IMKKJAIH_00993	CIFGFCIM_00754	EHOLFBGL_01776	KAJMFOFL_00883	GBILLDFI_01270	MNHCHMAF_00335	AHDMGMLC_00369	IGPNKNJG_01213	EFOGOGPH_01680	AOBIPPGD_01138	ANIAODII_01482	LGPEFKBE_01679	EPOOPAJP_00578	IFDJICDC_01894	DBPFBAEP_01352	POMEDADF_00232	MHCDPIEF_01264
group_3371		hypothetical protein	18	18	1	1	1396				839	839	839	NFNKCPNK_00027	IMKKJAIH_00443	CIFGFCIM_00027	EHOLFBGL_00770	KAJMFOFL_00148	GBILLDFI_00558	MNHCHMAF_01180	AHDMGMLC_01849	IGPNKNJG_01931	EFOGOGPH_00674	AOBIPPGD_01922	ANIAODII_00477	LGPEFKBE_00368	EPOOPAJP_00027	IFDJICDC_01180	DBPFBAEP_00623	POMEDADF_01853	MHCDPIEF_00244
group_3372		hypothetical protein	18	18	1	1	615				869	869	869	NFNKCPNK_01337	IMKKJAIH_00711	CIFGFCIM_00293	EHOLFBGL_02267	KAJMFOFL_00416	GBILLDFI_02275	MNHCHMAF_01448	AHDMGMLC_02052	IGPNKNJG_02140	EFOGOGPH_02273	AOBIPPGD_02131	ANIAODII_02273	LGPEFKBE_02271	EPOOPAJP_00295	IFDJICDC_02274	DBPFBAEP_02273	POMEDADF_02056	MHCDPIEF_02271
mreB		Cell shape-determining protein MreB	18	18	1	2	513				1040	1040	1040	NFNKCPNK_02203	IMKKJAIH_00216	CIFGFCIM_01779	EHOLFBGL_02115	KAJMFOFL_02093	GBILLDFI_01610	MNHCHMAF_02085	AHDMGMLC_00657	IGPNKNJG_01404	EFOGOGPH_02020	AOBIPPGD_01329	ANIAODII_00445	LGPEFKBE_02019	EPOOPAJP_02086	IFDJICDC_00445	DBPFBAEP_01707	POMEDADF_00520	MHCDPIEF_01604
group_3374		hypothetical protein	18	18	1	1	2540				260	260	260	NFNKCPNK_00709	IMKKJAIH_01399	CIFGFCIM_01160	EHOLFBGL_00670	KAJMFOFL_01289	GBILLDFI_02054	MNHCHMAF_00741	AHDMGMLC_01199	IGPNKNJG_00824	EFOGOGPH_00574	AOBIPPGD_00844	ANIAODII_01949	LGPEFKBE_01177	EPOOPAJP_01254	IFDJICDC_00786	DBPFBAEP_02053	POMEDADF_01204	MHCDPIEF_01943
group_3375		hypothetical protein	18	18	1	1	1398				1325	1325	1325	NFNKCPNK_00029	IMKKJAIH_00445	CIFGFCIM_00029	EHOLFBGL_00772	KAJMFOFL_00150	GBILLDFI_00560	MNHCHMAF_01182	AHDMGMLC_01851	IGPNKNJG_01933	EFOGOGPH_00676	AOBIPPGD_01924	ANIAODII_00479	LGPEFKBE_00370	EPOOPAJP_00029	IFDJICDC_01182	DBPFBAEP_00625	POMEDADF_01855	MHCDPIEF_00246
group_3376		hypothetical protein	18	18	1	2	236				1028	1028	1028	NFNKCPNK_02150	IMKKJAIH_00163	CIFGFCIM_01726	EHOLFBGL_02064	KAJMFOFL_02040	GBILLDFI_01559	MNHCHMAF_02032	AHDMGMLC_00729	IGPNKNJG_01476	EFOGOGPH_01969	AOBIPPGD_01401	ANIAODII_00394	LGPEFKBE_01968	EPOOPAJP_02033	IFDJICDC_00394	DBPFBAEP_01656	POMEDADF_00592	MHCDPIEF_01553
group_3377		hypothetical protein	18	18	1	1	2070				1088	1088	1088	NFNKCPNK_01218	IMKKJAIH_00592	CIFGFCIM_00174	EHOLFBGL_02150	KAJMFOFL_00297	GBILLDFI_02157	MNHCHMAF_01329	AHDMGMLC_01972	IGPNKNJG_02059	EFOGOGPH_02155	AOBIPPGD_02050	ANIAODII_02156	LGPEFKBE_02154	EPOOPAJP_00176	IFDJICDC_02157	DBPFBAEP_02155	POMEDADF_01976	MHCDPIEF_02153
prfB		Peptide chain release factor 2	18	18	1	1	1973				1097	1097	1097	NFNKCPNK_01593	IMKKJAIH_01941	CIFGFCIM_01940	EHOLFBGL_01102	KAJMFOFL_01852	GBILLDFI_00368	MNHCHMAF_01725	AHDMGMLC_01633	IGPNKNJG_01910	EFOGOGPH_01006	AOBIPPGD_01901	ANIAODII_00809	LGPEFKBE_01393	EPOOPAJP_01724	IFDJICDC_01002	DBPFBAEP_01052	POMEDADF_01638	MHCDPIEF_00575
group_3379		hypothetical protein	18	18	1	1	1629				221	221	221	NFNKCPNK_01515	IMKKJAIH_01864	CIFGFCIM_01862	EHOLFBGL_01023	KAJMFOFL_01774	GBILLDFI_00289	MNHCHMAF_01647	AHDMGMLC_01714	IGPNKNJG_01830	EFOGOGPH_00927	AOBIPPGD_01821	ANIAODII_00730	LGPEFKBE_01314	EPOOPAJP_01646	IFDJICDC_00923	DBPFBAEP_00973	POMEDADF_01718	MHCDPIEF_00496
group_3380		hypothetical protein	18	18	1	2	243				767	767	767	NFNKCPNK_02154	IMKKJAIH_00167	CIFGFCIM_01730	EHOLFBGL_02068	KAJMFOFL_02044	GBILLDFI_01563	MNHCHMAF_02036	AHDMGMLC_00724	IGPNKNJG_01471	EFOGOGPH_01973	AOBIPPGD_01396	ANIAODII_00398	LGPEFKBE_01972	EPOOPAJP_02037	IFDJICDC_00398	DBPFBAEP_01660	POMEDADF_00587	MHCDPIEF_01557
group_3381		hypothetical protein	18	18	1	1	1393				638	638	638	NFNKCPNK_00022	IMKKJAIH_00438	CIFGFCIM_00022	EHOLFBGL_00765	KAJMFOFL_00143	GBILLDFI_00553	MNHCHMAF_01175	AHDMGMLC_01844	IGPNKNJG_01926	EFOGOGPH_00669	AOBIPPGD_01917	ANIAODII_00472	LGPEFKBE_00363	EPOOPAJP_00022	IFDJICDC_01175	DBPFBAEP_00618	POMEDADF_01848	MHCDPIEF_00239
group_3382		hypothetical protein	18	18	1	1	2059				281	281	281	NFNKCPNK_01207	IMKKJAIH_00581	CIFGFCIM_00163	EHOLFBGL_02139	KAJMFOFL_00286	GBILLDFI_02146	MNHCHMAF_01318	AHDMGMLC_01961	IGPNKNJG_02045	EFOGOGPH_02144	AOBIPPGD_02036	ANIAODII_02145	LGPEFKBE_02143	EPOOPAJP_00165	IFDJICDC_02146	DBPFBAEP_02144	POMEDADF_01965	MHCDPIEF_02142
group_3383		hypothetical protein	18	18	1	2	97				956	956	956	NFNKCPNK_02015	IMKKJAIH_00028	CIFGFCIM_01591	EHOLFBGL_01930	KAJMFOFL_01904	GBILLDFI_01425	MNHCHMAF_01897	AHDMGMLC_00851	IGPNKNJG_01599	EFOGOGPH_01835	AOBIPPGD_01524	ANIAODII_00260	LGPEFKBE_01834	EPOOPAJP_01898	IFDJICDC_00260	DBPFBAEP_01522	POMEDADF_00714	MHCDPIEF_01419
group_3384		hypothetical protein	18	18	1	1	2762				281	281	281	NFNKCPNK_00486	IMKKJAIH_01176	CIFGFCIM_00937	EHOLFBGL_01296	KAJMFOFL_01066	GBILLDFI_00791	MNHCHMAF_00518	AHDMGMLC_00228	IGPNKNJG_00251	EFOGOGPH_01200	AOBIPPGD_00254	ANIAODII_01003	LGPEFKBE_01587	EPOOPAJP_00761	IFDJICDC_01413	DBPFBAEP_01260	POMEDADF_00759	MHCDPIEF_00784
hslV		ATP-dependent protease subunit HslV	18	18	1	1	1472				542	542	542	NFNKCPNK_01157	IMKKJAIH_00531	CIFGFCIM_00113	EHOLFBGL_00853	KAJMFOFL_00236	GBILLDFI_00641	MNHCHMAF_01268	AHDMGMLC_01925	IGPNKNJG_02005	EFOGOGPH_00757	AOBIPPGD_01996	ANIAODII_00560	LGPEFKBE_00451	EPOOPAJP_00115	IFDJICDC_01263	DBPFBAEP_00706	POMEDADF_01929	MHCDPIEF_00327
group_3386		hypothetical protein	18	18	1	1	964				1274	1274	1274	NFNKCPNK_00763	IMKKJAIH_01453	CIFGFCIM_01214	EHOLFBGL_00721	KAJMFOFL_01343	GBILLDFI_02106	MNHCHMAF_00795	AHDMGMLC_01260	IGPNKNJG_00889	EFOGOGPH_00625	AOBIPPGD_00908	ANIAODII_02000	LGPEFKBE_01228	EPOOPAJP_01199	IFDJICDC_00837	DBPFBAEP_02104	POMEDADF_01265	MHCDPIEF_01994
hisF_1		Imidazole glycerol phosphate synthase subunit HisF	18	18	1	1	2199				746	746	746	NFNKCPNK_00278	IMKKJAIH_00423	CIFGFCIM_00597	EHOLFBGL_00351	KAJMFOFL_00719	GBILLDFI_01733	MNHCHMAF_00178	AHDMGMLC_00144	IGPNKNJG_00139	EFOGOGPH_00254	AOBIPPGD_00166	ANIAODII_01629	LGPEFKBE_00857	EPOOPAJP_01573	IFDJICDC_00466	DBPFBAEP_01734	POMEDADF_00144	MHCDPIEF_01623
group_3388		hypothetical protein	18	18	1	2	251				536	536	536	NFNKCPNK_02160	IMKKJAIH_00173	CIFGFCIM_01736	EHOLFBGL_02074	KAJMFOFL_02050	GBILLDFI_01569	MNHCHMAF_02042	AHDMGMLC_00718	IGPNKNJG_01465	EFOGOGPH_01979	AOBIPPGD_01390	ANIAODII_00404	LGPEFKBE_01978	EPOOPAJP_02043	IFDJICDC_00404	DBPFBAEP_01666	POMEDADF_00581	MHCDPIEF_01563
group_3389		hypothetical protein	18	18	1	1	1698				197	197	197	NFNKCPNK_01583	IMKKJAIH_01931	CIFGFCIM_01930	EHOLFBGL_01092	KAJMFOFL_01842	GBILLDFI_00358	MNHCHMAF_01715	AHDMGMLC_01646	IGPNKNJG_01896	EFOGOGPH_00996	AOBIPPGD_01887	ANIAODII_00799	LGPEFKBE_01383	EPOOPAJP_01714	IFDJICDC_00992	DBPFBAEP_01042	POMEDADF_01651	MHCDPIEF_00565
dltA		D-alanine--D-alanyl carrier protein ligase	18	18	1	1	2215				1508	1508	1508	NFNKCPNK_00268	IMKKJAIH_00413	CIFGFCIM_00587	EHOLFBGL_00362	KAJMFOFL_00709	GBILLDFI_01744	MNHCHMAF_00168	AHDMGMLC_00125	IGPNKNJG_00125	EFOGOGPH_00265	AOBIPPGD_00152	ANIAODII_01640	LGPEFKBE_00868	EPOOPAJP_01563	IFDJICDC_00477	DBPFBAEP_01745	POMEDADF_00125	MHCDPIEF_01634
group_3391		hypothetical protein	18	18	1	2	475				353	353	353	NFNKCPNK_01976	IMKKJAIH_02209	CIFGFCIM_02208	EHOLFBGL_00282	KAJMFOFL_02218	GBILLDFI_00184	MNHCHMAF_02210	AHDMGMLC_00623	IGPNKNJG_00374	EFOGOGPH_00184	AOBIPPGD_00377	ANIAODII_00184	LGPEFKBE_00197	EPOOPAJP_02211	IFDJICDC_00197	DBPFBAEP_00184	POMEDADF_00486	MHCDPIEF_00177
group_3392		hypothetical protein	18	18	1	1	2753				185	185	185	NFNKCPNK_00477	IMKKJAIH_01167	CIFGFCIM_00928	EHOLFBGL_01287	KAJMFOFL_01057	GBILLDFI_00782	MNHCHMAF_00509	AHDMGMLC_00238	IGPNKNJG_00261	EFOGOGPH_01191	AOBIPPGD_00264	ANIAODII_00994	LGPEFKBE_01578	EPOOPAJP_00752	IFDJICDC_01404	DBPFBAEP_01251	POMEDADF_00769	MHCDPIEF_00775
group_3393		hypothetical protein	18	18	1	1	1397				806	806	806	NFNKCPNK_00028	IMKKJAIH_00444	CIFGFCIM_00028	EHOLFBGL_00771	KAJMFOFL_00149	GBILLDFI_00559	MNHCHMAF_01181	AHDMGMLC_01850	IGPNKNJG_01932	EFOGOGPH_00675	AOBIPPGD_01923	ANIAODII_00478	LGPEFKBE_00369	EPOOPAJP_00028	IFDJICDC_01181	DBPFBAEP_00624	POMEDADF_01854	MHCDPIEF_00245
group_3394		hypothetical protein	18	18	1	1	119				2771	2777	2775	NFNKCPNK_00314	IMKKJAIH_01004	CIFGFCIM_00765	EHOLFBGL_01787	KAJMFOFL_00894	GBILLDFI_01281	MNHCHMAF_00346	AHDMGMLC_00381	IGPNKNJG_01225	EFOGOGPH_01691	AOBIPPGD_01150	ANIAODII_01493	LGPEFKBE_01690	EPOOPAJP_00589	IFDJICDC_01905	DBPFBAEP_01363	POMEDADF_00244	MHCDPIEF_01275
dnaK		Chaperone protein DnaK	18	18	1	1	1374				1871	1871	1871	NFNKCPNK_01115	IMKKJAIH_01805	CIFGFCIM_01566	EHOLFBGL_01754	KAJMFOFL_01695	GBILLDFI_01248	MNHCHMAF_01147	AHDMGMLC_01609	IGPNKNJG_00588	EFOGOGPH_01658	AOBIPPGD_00603	ANIAODII_01460	LGPEFKBE_00845	EPOOPAJP_00848	IFDJICDC_01872	DBPFBAEP_00593	POMEDADF_01614	MHCDPIEF_01242
group_3396		hypothetical protein	18	18	1	2	474				191	191	191	NFNKCPNK_01975	IMKKJAIH_02208	CIFGFCIM_02207	EHOLFBGL_00281	KAJMFOFL_02217	GBILLDFI_00183	MNHCHMAF_02209	AHDMGMLC_00622	IGPNKNJG_00373	EFOGOGPH_00183	AOBIPPGD_00376	ANIAODII_00183	LGPEFKBE_00196	EPOOPAJP_02210	IFDJICDC_00196	DBPFBAEP_00183	POMEDADF_00485	MHCDPIEF_00176
panD		Aspartate 1-decarboxylase	18	18	1	2	274				380	380	380	NFNKCPNK_02179	IMKKJAIH_00192	CIFGFCIM_01755	EHOLFBGL_02091	KAJMFOFL_02069	GBILLDFI_01586	MNHCHMAF_02061	AHDMGMLC_00697	IGPNKNJG_01446	EFOGOGPH_01996	AOBIPPGD_01371	ANIAODII_00421	LGPEFKBE_01995	EPOOPAJP_02062	IFDJICDC_00421	DBPFBAEP_01683	POMEDADF_00560	MHCDPIEF_01580
group_3398		hypothetical protein	18	18	1	1	1395				779	779	779	NFNKCPNK_00026	IMKKJAIH_00442	CIFGFCIM_00026	EHOLFBGL_00769	KAJMFOFL_00147	GBILLDFI_00557	MNHCHMAF_01179	AHDMGMLC_01848	IGPNKNJG_01930	EFOGOGPH_00673	AOBIPPGD_01921	ANIAODII_00476	LGPEFKBE_00367	EPOOPAJP_00026	IFDJICDC_01179	DBPFBAEP_00622	POMEDADF_01852	MHCDPIEF_00243
group_3399		hypothetical protein	18	18	1	1	1404				185	185	185	NFNKCPNK_00034	IMKKJAIH_00450	CIFGFCIM_00034	EHOLFBGL_00776	KAJMFOFL_00155	GBILLDFI_00564	MNHCHMAF_01187	AHDMGMLC_01856	IGPNKNJG_01937	EFOGOGPH_00680	AOBIPPGD_01928	ANIAODII_00483	LGPEFKBE_00374	EPOOPAJP_00034	IFDJICDC_01186	DBPFBAEP_00629	POMEDADF_01860	MHCDPIEF_00250
ND3		NADH-ubiquinone oxidoreductase chain 3	18	18	1	1	106				389	389	389	NFNKCPNK_00307	IMKKJAIH_00997	CIFGFCIM_00758	EHOLFBGL_01780	KAJMFOFL_00887	GBILLDFI_01274	MNHCHMAF_00339	AHDMGMLC_00373	IGPNKNJG_01217	EFOGOGPH_01684	AOBIPPGD_01142	ANIAODII_01486	LGPEFKBE_01683	EPOOPAJP_00582	IFDJICDC_01898	DBPFBAEP_01356	POMEDADF_00236	MHCDPIEF_01268
group_3401		hypothetical protein	18	18	1	1	2397				791	791	791	NFNKCPNK_00110	IMKKJAIH_00256	CIFGFCIM_00429	EHOLFBGL_00527	KAJMFOFL_00552	GBILLDFI_01911	MNHCHMAF_00010	AHDMGMLC_01056	IGPNKNJG_00684	EFOGOGPH_00431	AOBIPPGD_00704	ANIAODII_01806	LGPEFKBE_01034	EPOOPAJP_01405	IFDJICDC_00643	DBPFBAEP_01910	POMEDADF_01061	MHCDPIEF_01800
SIRT5		NAD-dependent protein deacylase sirtuin-5, mitochondrial	18	18	1	1	940				701	701	701	NFNKCPNK_00735	IMKKJAIH_01425	CIFGFCIM_01186	EHOLFBGL_00698	KAJMFOFL_01315	GBILLDFI_02083	MNHCHMAF_00767	AHDMGMLC_01234	IGPNKNJG_00863	EFOGOGPH_00602	AOBIPPGD_00882	ANIAODII_01977	LGPEFKBE_01205	EPOOPAJP_01227	IFDJICDC_00814	DBPFBAEP_02081	POMEDADF_01239	MHCDPIEF_01971
arnB_2		UDP-4-amino-4-deoxy-L-arabinose--oxoglutarate aminotransferase	18	18	1	1	2231				1130	1130	1130	NFNKCPNK_00251	IMKKJAIH_00397	CIFGFCIM_00570	EHOLFBGL_00378	KAJMFOFL_00693	GBILLDFI_01762	MNHCHMAF_00151	AHDMGMLC_00876	IGPNKNJG_01105	EFOGOGPH_00282	AOBIPPGD_01542	ANIAODII_01657	LGPEFKBE_00885	EPOOPAJP_01546	IFDJICDC_00494	DBPFBAEP_01761	POMEDADF_00881	MHCDPIEF_01651
group_3404		hypothetical protein	18	18	1	1	2587				161	161	161	NFNKCPNK_00680	IMKKJAIH_01370	CIFGFCIM_01131	EHOLFBGL_00642	KAJMFOFL_01260	GBILLDFI_02026	MNHCHMAF_00712	AHDMGMLC_01168	IGPNKNJG_00794	EFOGOGPH_00546	AOBIPPGD_00814	ANIAODII_01921	LGPEFKBE_01149	EPOOPAJP_01283	IFDJICDC_00758	DBPFBAEP_02025	POMEDADF_01173	MHCDPIEF_01915
rho		Transcription termination factor Rho	18	18	1	1	2428				1298	1298	1298	NFNKCPNK_00588	IMKKJAIH_01278	CIFGFCIM_01039	EHOLFBGL_00559	KAJMFOFL_01168	GBILLDFI_01943	MNHCHMAF_00620	AHDMGMLC_01089	IGPNKNJG_00718	EFOGOGPH_00463	AOBIPPGD_00738	ANIAODII_01838	LGPEFKBE_01066	EPOOPAJP_01374	IFDJICDC_00675	DBPFBAEP_01942	POMEDADF_01094	MHCDPIEF_01832
hrcA		Heat-inducible transcription repressor HrcA	18	18	1	1	1376				791	791	791	NFNKCPNK_01117	IMKKJAIH_01807	CIFGFCIM_01568	EHOLFBGL_01756	KAJMFOFL_01697	GBILLDFI_01250	MNHCHMAF_01149	AHDMGMLC_01611	IGPNKNJG_00590	EFOGOGPH_01660	AOBIPPGD_00605	ANIAODII_01462	LGPEFKBE_00847	EPOOPAJP_00846	IFDJICDC_01874	DBPFBAEP_00595	POMEDADF_01616	MHCDPIEF_01244
ppa		Inorganic pyrophosphatase	18	18	1	1	2044				518	518	518	NFNKCPNK_01188	IMKKJAIH_00562	CIFGFCIM_00144	EHOLFBGL_00955	KAJMFOFL_00267	GBILLDFI_00743	MNHCHMAF_01299	AHDMGMLC_01947	IGPNKNJG_02027	EFOGOGPH_00859	AOBIPPGD_02018	ANIAODII_00662	LGPEFKBE_00553	EPOOPAJP_00146	IFDJICDC_01365	DBPFBAEP_00808	POMEDADF_01951	MHCDPIEF_00429
ureG		Urease accessory protein UreG	18	18	1	1	2062				737	749	743	NFNKCPNK_01208	IMKKJAIH_00582	CIFGFCIM_00164	EHOLFBGL_02140	KAJMFOFL_00287	GBILLDFI_02147	MNHCHMAF_01319	AHDMGMLC_01962	IGPNKNJG_02046	EFOGOGPH_02145	AOBIPPGD_02037	ANIAODII_02146	LGPEFKBE_02144	EPOOPAJP_00166	IFDJICDC_02147	DBPFBAEP_02145	POMEDADF_01966	MHCDPIEF_02143
group_3409		hypothetical protein	18	18	1	1	2174			Hypothetical protein with no hits to refseq/uniprot/clusters/cdd/tigrfams/pfam overlapping another protein with hits	1877	1880	1878	NFNKCPNK_02242	IMKKJAIH_02235	CIFGFCIM_02234	EHOLFBGL_00342	KAJMFOFL_00728	GBILLDFI_00232	MNHCHMAF_02236	AHDMGMLC_00122	IGPNKNJG_02308	EFOGOGPH_00245	AOBIPPGD_00399	ANIAODII_00245	LGPEFKBE_00245	EPOOPAJP_02237	IFDJICDC_00245	DBPFBAEP_01498	POMEDADF_00122	MHCDPIEF_00225
group_341		hypothetical protein	18	18	1	1	2065				647	647	647	NFNKCPNK_01214	IMKKJAIH_00588	CIFGFCIM_00170	EHOLFBGL_02145	KAJMFOFL_00293	GBILLDFI_02152	MNHCHMAF_01325	AHDMGMLC_01967	IGPNKNJG_02052	EFOGOGPH_02150	AOBIPPGD_02043	ANIAODII_02151	LGPEFKBE_02149	EPOOPAJP_00172	IFDJICDC_02152	DBPFBAEP_02150	POMEDADF_01971	MHCDPIEF_02148
wecB		UDP-N-acetylglucosamine 2-epimerase	18	18	1	1	2184				1166	1166	1166	NFNKCPNK_01132	IMKKJAIH_00237	CIFGFCIM_01800	EHOLFBGL_00333	KAJMFOFL_01712	GBILLDFI_00223	MNHCHMAF_01585	AHDMGMLC_00340	IGPNKNJG_00155	EFOGOGPH_00236	AOBIPPGD_02305	ANIAODII_00236	LGPEFKBE_00236	EPOOPAJP_01584	IFDJICDC_00236	DBPFBAEP_01489	POMEDADF_00202	MHCDPIEF_00216
group_3411		hypothetical protein	18	18	1	1	528				158	158	158	NFNKCPNK_01414	IMKKJAIH_00788	CIFGFCIM_00370	EHOLFBGL_02346	KAJMFOFL_00493	GBILLDFI_02354	MNHCHMAF_01525	AHDMGMLC_02118	IGPNKNJG_02221	EFOGOGPH_02352	AOBIPPGD_02212	ANIAODII_02352	LGPEFKBE_02350	EPOOPAJP_00372	IFDJICDC_02353	DBPFBAEP_02352	POMEDADF_02122	MHCDPIEF_02350
group_3412		hypothetical protein	18	18	1	1	501				194	194	194	NFNKCPNK_01444	IMKKJAIH_00818	CIFGFCIM_00400	EHOLFBGL_02374	KAJMFOFL_00523	GBILLDFI_02382	MNHCHMAF_01555	AHDMGMLC_02150	IGPNKNJG_02252	EFOGOGPH_02380	AOBIPPGD_02243	ANIAODII_02380	LGPEFKBE_02378	EPOOPAJP_00402	IFDJICDC_02381	DBPFBAEP_02380	POMEDADF_02154	MHCDPIEF_02378
mdtK		Multidrug resistance protein MdtK	18	18	1	1	2066				1316	1316	1316	NFNKCPNK_01215	IMKKJAIH_00589	CIFGFCIM_00171	EHOLFBGL_02146	KAJMFOFL_00294	GBILLDFI_02153	MNHCHMAF_01326	AHDMGMLC_01968	IGPNKNJG_02055	EFOGOGPH_02151	AOBIPPGD_02046	ANIAODII_02152	LGPEFKBE_02150	EPOOPAJP_00173	IFDJICDC_02153	DBPFBAEP_02151	POMEDADF_01972	MHCDPIEF_02149
group_343	btuD_26	Vitamin B12 import ATP-binding protein BtuD	18	18	1	1	2069				590	674	664	NFNKCPNK_01217	IMKKJAIH_00591	CIFGFCIM_00173	EHOLFBGL_02149	KAJMFOFL_00296	GBILLDFI_02156	MNHCHMAF_01328	AHDMGMLC_01971	IGPNKNJG_02058	EFOGOGPH_02154	AOBIPPGD_02049	ANIAODII_02155	LGPEFKBE_02153	EPOOPAJP_00175	IFDJICDC_02156	DBPFBAEP_02154	POMEDADF_01975	MHCDPIEF_02152
efp		Elongation factor P	18	18	1	1	632				569	569	569	NFNKCPNK_01317	IMKKJAIH_00691	CIFGFCIM_00273	EHOLFBGL_02247	KAJMFOFL_00396	GBILLDFI_02255	MNHCHMAF_01428	AHDMGMLC_02034	IGPNKNJG_02122	EFOGOGPH_02253	AOBIPPGD_02113	ANIAODII_02253	LGPEFKBE_02251	EPOOPAJP_00275	IFDJICDC_02254	DBPFBAEP_02253	POMEDADF_02038	MHCDPIEF_02251
group_352		hypothetical protein	18	18	1	1	631				275	275	275	NFNKCPNK_01319	IMKKJAIH_00693	CIFGFCIM_00275	EHOLFBGL_02249	KAJMFOFL_00398	GBILLDFI_02257	MNHCHMAF_01430	AHDMGMLC_02035	IGPNKNJG_02123	EFOGOGPH_02255	AOBIPPGD_02114	ANIAODII_02255	LGPEFKBE_02253	EPOOPAJP_00277	IFDJICDC_02256	DBPFBAEP_02255	POMEDADF_02039	MHCDPIEF_02253
ubiD		3-octaprenyl-4-hydroxybenzoate carboxy-lyase	18	18	1	1	627				1802	1802	1802	NFNKCPNK_01323	IMKKJAIH_00697	CIFGFCIM_00279	EHOLFBGL_02253	KAJMFOFL_00402	GBILLDFI_02261	MNHCHMAF_01434	AHDMGMLC_02039	IGPNKNJG_02127	EFOGOGPH_02259	AOBIPPGD_02118	ANIAODII_02259	LGPEFKBE_02257	EPOOPAJP_00281	IFDJICDC_02260	DBPFBAEP_02259	POMEDADF_02043	MHCDPIEF_02257
group_354		hypothetical protein	18	18	1	1	619				557	557	557	NFNKCPNK_01331	IMKKJAIH_00705	CIFGFCIM_00287	EHOLFBGL_02261	KAJMFOFL_00410	GBILLDFI_02269	MNHCHMAF_01442	AHDMGMLC_02048	IGPNKNJG_02136	EFOGOGPH_02267	AOBIPPGD_02127	ANIAODII_02267	LGPEFKBE_02265	EPOOPAJP_00289	IFDJICDC_02268	DBPFBAEP_02267	POMEDADF_02052	MHCDPIEF_02265
group_355		hypothetical protein	18	18	1	1	618				845	845	845	NFNKCPNK_01333	IMKKJAIH_00707	CIFGFCIM_00289	EHOLFBGL_02263	KAJMFOFL_00412	GBILLDFI_02271	MNHCHMAF_01444	AHDMGMLC_02049	IGPNKNJG_02137	EFOGOGPH_02269	AOBIPPGD_02128	ANIAODII_02269	LGPEFKBE_02267	EPOOPAJP_00291	IFDJICDC_02270	DBPFBAEP_02269	POMEDADF_02053	MHCDPIEF_02267
group_356		hypothetical protein	18	18	1	1	617				1124	1124	1124	NFNKCPNK_01335	IMKKJAIH_00709	CIFGFCIM_00291	EHOLFBGL_02265	KAJMFOFL_00414	GBILLDFI_02273	MNHCHMAF_01446	AHDMGMLC_02050	IGPNKNJG_02138	EFOGOGPH_02271	AOBIPPGD_02129	ANIAODII_02271	LGPEFKBE_02269	EPOOPAJP_00293	IFDJICDC_02272	DBPFBAEP_02271	POMEDADF_02054	MHCDPIEF_02269
rsxB_2		Ion-translocating oxidoreductase complex subunit B	18	18	1	1	616				311	311	311	NFNKCPNK_01336	IMKKJAIH_00710	CIFGFCIM_00292	EHOLFBGL_02266	KAJMFOFL_00415	GBILLDFI_02274	MNHCHMAF_01447	AHDMGMLC_02051	IGPNKNJG_02139	EFOGOGPH_02272	AOBIPPGD_02130	ANIAODII_02272	LGPEFKBE_02270	EPOOPAJP_00294	IFDJICDC_02273	DBPFBAEP_02272	POMEDADF_02055	MHCDPIEF_02270
group_358		hypothetical protein	18	18	1	1	614				1163	1163	1163	NFNKCPNK_01338	IMKKJAIH_00712	CIFGFCIM_00294	EHOLFBGL_02268	KAJMFOFL_00417	GBILLDFI_02276	MNHCHMAF_01449	AHDMGMLC_02053	IGPNKNJG_02141	EFOGOGPH_02274	AOBIPPGD_02132	ANIAODII_02274	LGPEFKBE_02272	EPOOPAJP_00296	IFDJICDC_02275	DBPFBAEP_02274	POMEDADF_02057	MHCDPIEF_02272
group_359		hypothetical protein	18	18	1	1	609				431	431	431	NFNKCPNK_01346	IMKKJAIH_00720	CIFGFCIM_00302	EHOLFBGL_02276	KAJMFOFL_00425	GBILLDFI_02284	MNHCHMAF_01457	AHDMGMLC_02060	IGPNKNJG_02148	EFOGOGPH_02282	AOBIPPGD_02139	ANIAODII_02282	LGPEFKBE_02280	EPOOPAJP_00304	IFDJICDC_02283	DBPFBAEP_02282	POMEDADF_02064	MHCDPIEF_02280
htpG		Chaperone protein HtpG	18	18	1	1	599				1826	1829	1826	NFNKCPNK_01353	IMKKJAIH_00727	CIFGFCIM_00309	EHOLFBGL_02286	KAJMFOFL_00432	GBILLDFI_02294	MNHCHMAF_01464	AHDMGMLC_02068	IGPNKNJG_02156	EFOGOGPH_02292	AOBIPPGD_02147	ANIAODII_02292	LGPEFKBE_02290	EPOOPAJP_00311	IFDJICDC_02293	DBPFBAEP_02292	POMEDADF_02072	MHCDPIEF_02290
rpoC		DNA-directed RNA polymerase subunit beta'	18	18	1	1	536				4550	4553	4552	NFNKCPNK_01403	IMKKJAIH_00777	CIFGFCIM_00359	EHOLFBGL_02334	KAJMFOFL_00482	GBILLDFI_02342	MNHCHMAF_01514	AHDMGMLC_02108	IGPNKNJG_02211	EFOGOGPH_02340	AOBIPPGD_02202	ANIAODII_02340	LGPEFKBE_02338	EPOOPAJP_00361	IFDJICDC_02341	DBPFBAEP_02340	POMEDADF_02112	MHCDPIEF_02338
group_367		hypothetical protein	18	18	1	1	533				377	377	377	NFNKCPNK_01408	IMKKJAIH_00782	CIFGFCIM_00364	EHOLFBGL_02339	KAJMFOFL_00487	GBILLDFI_02347	MNHCHMAF_01519	AHDMGMLC_02112	IGPNKNJG_02215	EFOGOGPH_02345	AOBIPPGD_02206	ANIAODII_02345	LGPEFKBE_02343	EPOOPAJP_00366	IFDJICDC_02346	DBPFBAEP_02345	POMEDADF_02116	MHCDPIEF_02343
nusG		Transcription termination/antitermination protein NusG	18	18	1	1	530				485	533	522	NFNKCPNK_01412	IMKKJAIH_00786	CIFGFCIM_00368	EHOLFBGL_02344	KAJMFOFL_00491	GBILLDFI_02352	MNHCHMAF_01523	AHDMGMLC_02115	IGPNKNJG_02218	EFOGOGPH_02350	AOBIPPGD_02209	ANIAODII_02350	LGPEFKBE_02348	EPOOPAJP_00370	IFDJICDC_02351	DBPFBAEP_02350	POMEDADF_02119	MHCDPIEF_02348
mqnC		Cyclic dehypoxanthine futalosine synthase	18	18	1	1	512				461	977	862	NFNKCPNK_01431	IMKKJAIH_00805	CIFGFCIM_00387	EHOLFBGL_02361	KAJMFOFL_00510	GBILLDFI_02369	MNHCHMAF_01542	AHDMGMLC_02135	IGPNKNJG_02238	EFOGOGPH_02367	AOBIPPGD_02229	ANIAODII_02367	LGPEFKBE_02365	EPOOPAJP_00389	IFDJICDC_02368	DBPFBAEP_02367	POMEDADF_02139	MHCDPIEF_02365
hcaB_4		3-phenylpropionate-dihydrodiol/cinnamic acid-dihydrodiol dehydrogenase	18	18	1	1	481				743	743	743	NFNKCPNK_01462	IMKKJAIH_00836	CIFGFCIM_00418	EHOLFBGL_02392	KAJMFOFL_00541	GBILLDFI_02400	MNHCHMAF_01573	AHDMGMLC_02167	IGPNKNJG_02269	EFOGOGPH_02398	AOBIPPGD_02260	ANIAODII_02398	LGPEFKBE_02396	EPOOPAJP_00420	IFDJICDC_02399	DBPFBAEP_02398	POMEDADF_02171	MHCDPIEF_02396
coaE		Dephospho-CoA kinase	18	18	1	1	1615				605	605	605	NFNKCPNK_01504	IMKKJAIH_01853	CIFGFCIM_01851	EHOLFBGL_01010	KAJMFOFL_01763	GBILLDFI_00276	MNHCHMAF_01636	AHDMGMLC_01725	IGPNKNJG_01818	EFOGOGPH_00914	AOBIPPGD_01809	ANIAODII_00717	LGPEFKBE_01301	EPOOPAJP_01635	IFDJICDC_00910	DBPFBAEP_00960	POMEDADF_01729	MHCDPIEF_00483
purM		Phosphoribosylformylglycinamidine cyclo-ligase	18	18	1	1	1619				989	989	989	NFNKCPNK_01505	IMKKJAIH_01854	CIFGFCIM_01852	EHOLFBGL_01011	KAJMFOFL_01764	GBILLDFI_00277	MNHCHMAF_01637	AHDMGMLC_01723	IGPNKNJG_01819	EFOGOGPH_00915	AOBIPPGD_01810	ANIAODII_00718	LGPEFKBE_01302	EPOOPAJP_01636	IFDJICDC_00911	DBPFBAEP_00961	POMEDADF_01727	MHCDPIEF_00484
ftsP		Cell division protein FtsP	18	18	1	1	1632				1541	1541	1541	NFNKCPNK_01516	IMKKJAIH_01865	CIFGFCIM_01863	EHOLFBGL_01024	KAJMFOFL_01775	GBILLDFI_00290	MNHCHMAF_01648	AHDMGMLC_01712	IGPNKNJG_01831	EFOGOGPH_00928	AOBIPPGD_01822	ANIAODII_00731	LGPEFKBE_01315	EPOOPAJP_01647	IFDJICDC_00924	DBPFBAEP_00974	POMEDADF_01716	MHCDPIEF_00497
napA_3		Periplasmic nitrate reductase	18	18	1	1	1636				2213	2213	2213	NFNKCPNK_01521	IMKKJAIH_01870	CIFGFCIM_01868	EHOLFBGL_01029	KAJMFOFL_01780	GBILLDFI_00295	MNHCHMAF_01653	AHDMGMLC_01707	IGPNKNJG_01836	EFOGOGPH_00933	AOBIPPGD_01827	ANIAODII_00736	LGPEFKBE_01320	EPOOPAJP_01652	IFDJICDC_00929	DBPFBAEP_00979	POMEDADF_01711	MHCDPIEF_00502
fdhD		Sulfur carrier protein FdhD	18	18	1	1	1640				782	782	782	NFNKCPNK_01525	IMKKJAIH_01874	CIFGFCIM_01872	EHOLFBGL_01033	KAJMFOFL_01784	GBILLDFI_00299	MNHCHMAF_01657	AHDMGMLC_01703	IGPNKNJG_01839	EFOGOGPH_00937	AOBIPPGD_01830	ANIAODII_00740	LGPEFKBE_01324	EPOOPAJP_01656	IFDJICDC_00933	DBPFBAEP_00983	POMEDADF_01707	MHCDPIEF_00506
group_39		hypothetical protein	18	18	1	1	2178			Hypothetical protein with no hits to refseq/uniprot/clusters/cdd/tigrfams/pfam overlapping another protein with hits	1718	1907	1802	NFNKCPNK_00001	IMKKJAIH_00001	CIFGFCIM_00001	EHOLFBGL_00070	KAJMFOFL_00001	GBILLDFI_00072	MNHCHMAF_00001	AHDMGMLC_00336	IGPNKNJG_00164	EFOGOGPH_00072	AOBIPPGD_00397	ANIAODII_00072	LGPEFKBE_00085	EPOOPAJP_00001	IFDJICDC_00085	DBPFBAEP_00072	POMEDADF_00198	MHCDPIEF_00065
group_390		hypothetical protein	18	18	1	1	1648				572	572	572	NFNKCPNK_01532	IMKKJAIH_01881	CIFGFCIM_01879	EHOLFBGL_01040	KAJMFOFL_01791	GBILLDFI_00306	MNHCHMAF_01664	AHDMGMLC_01695	IGPNKNJG_01846	EFOGOGPH_00944	AOBIPPGD_01837	ANIAODII_00747	LGPEFKBE_01331	EPOOPAJP_01663	IFDJICDC_00940	DBPFBAEP_00990	POMEDADF_01700	MHCDPIEF_00513
PURA		Adenylosuccinate synthetase, organellar chromatophore	18	18	1	1	1654				1250	1250	1250	NFNKCPNK_01538	IMKKJAIH_01886	CIFGFCIM_01885	EHOLFBGL_01046	KAJMFOFL_01797	GBILLDFI_00312	MNHCHMAF_01670	AHDMGMLC_01688	IGPNKNJG_01853	EFOGOGPH_00950	AOBIPPGD_01844	ANIAODII_00753	LGPEFKBE_01337	EPOOPAJP_01669	IFDJICDC_00946	DBPFBAEP_00996	POMEDADF_01693	MHCDPIEF_00519
group_394		hypothetical protein	18	18	1	1	1670				1466	1466	1466	NFNKCPNK_01547	IMKKJAIH_01895	CIFGFCIM_01894	EHOLFBGL_01055	KAJMFOFL_01806	GBILLDFI_00321	MNHCHMAF_01679	AHDMGMLC_01679	IGPNKNJG_01862	EFOGOGPH_00959	AOBIPPGD_01853	ANIAODII_00762	LGPEFKBE_01346	EPOOPAJP_01678	IFDJICDC_00955	DBPFBAEP_01005	POMEDADF_01684	MHCDPIEF_00528
ndhI_1		NAD(P)H-quinone oxidoreductase subunit I, chloroplastic	18	18	1	1	1686				3560	3560	3560	NFNKCPNK_01567	IMKKJAIH_01915	CIFGFCIM_01914	EHOLFBGL_01076	KAJMFOFL_01826	GBILLDFI_00342	MNHCHMAF_01699	AHDMGMLC_01658	IGPNKNJG_01882	EFOGOGPH_00980	AOBIPPGD_01873	ANIAODII_00783	LGPEFKBE_01367	EPOOPAJP_01698	IFDJICDC_00976	DBPFBAEP_01026	POMEDADF_01663	MHCDPIEF_00549
group_396		hypothetical protein	18	18	1	1	1696				1826	1826	1826	NFNKCPNK_01581	IMKKJAIH_01929	CIFGFCIM_01928	EHOLFBGL_01090	KAJMFOFL_01840	GBILLDFI_00356	MNHCHMAF_01713	AHDMGMLC_01648	IGPNKNJG_01894	EFOGOGPH_00994	AOBIPPGD_01885	ANIAODII_00797	LGPEFKBE_01381	EPOOPAJP_01712	IFDJICDC_00990	DBPFBAEP_01040	POMEDADF_01653	MHCDPIEF_00563
miaB_1		tRNA-2-methylthio-N(6)-dimethylallyladenosine synthase	18	18	1	1	1965				1319	1319	1319	NFNKCPNK_01594	IMKKJAIH_01942	CIFGFCIM_01941	EHOLFBGL_01103	KAJMFOFL_01853	GBILLDFI_00369	MNHCHMAF_01726	AHDMGMLC_01632	IGPNKNJG_01911	EFOGOGPH_01007	AOBIPPGD_01902	ANIAODII_00810	LGPEFKBE_01394	EPOOPAJP_01725	IFDJICDC_01003	DBPFBAEP_01053	POMEDADF_01637	MHCDPIEF_00576
group_400		hypothetical protein	18	18	1	1	1899				536	536	536	NFNKCPNK_01661	IMKKJAIH_02010	CIFGFCIM_02009	EHOLFBGL_00156	KAJMFOFL_00035	GBILLDFI_01714	MNHCHMAF_01794	AHDMGMLC_00029	IGPNKNJG_01654	EFOGOGPH_02124	AOBIPPGD_01672	ANIAODII_02125	LGPEFKBE_02123	EPOOPAJP_01794	IFDJICDC_02126	DBPFBAEP_00910	POMEDADF_00091	MHCDPIEF_02122
group_405		hypothetical protein	18	18	1	1	1882				1439	1439	1439	NFNKCPNK_01682	IMKKJAIH_02031	CIFGFCIM_02030	EHOLFBGL_00136	KAJMFOFL_00056	GBILLDFI_01694	MNHCHMAF_01815	AHDMGMLC_00051	IGPNKNJG_01670	EFOGOGPH_02104	AOBIPPGD_01688	ANIAODII_02105	LGPEFKBE_02103	EPOOPAJP_01815	IFDJICDC_02106	DBPFBAEP_00890	POMEDADF_00067	MHCDPIEF_02102
rutC_2		Putative aminoacrylate peracid reductase RutC	18	18	1	1	1881				362	362	362	NFNKCPNK_01685	IMKKJAIH_02034	CIFGFCIM_02033	EHOLFBGL_00135	KAJMFOFL_00059	GBILLDFI_01693	MNHCHMAF_01818	AHDMGMLC_00054	IGPNKNJG_01673	EFOGOGPH_02103	AOBIPPGD_01691	ANIAODII_02104	LGPEFKBE_02102	EPOOPAJP_01818	IFDJICDC_02105	DBPFBAEP_00889	POMEDADF_00066	MHCDPIEF_02101
group_407		hypothetical protein	18	18	1	1	1877				314	317	314	NFNKCPNK_01690	IMKKJAIH_02039	CIFGFCIM_02038	EHOLFBGL_00130	KAJMFOFL_00064	GBILLDFI_01688	MNHCHMAF_01823	AHDMGMLC_00059	IGPNKNJG_01678	EFOGOGPH_02098	AOBIPPGD_01696	ANIAODII_02099	LGPEFKBE_02097	EPOOPAJP_01823	IFDJICDC_02100	DBPFBAEP_00884	POMEDADF_00061	MHCDPIEF_02096
fumC_2		Fumarate hydratase class II	18	18	1	1	1858				1391	1391	1391	NFNKCPNK_01717	IMKKJAIH_02066	CIFGFCIM_02065	EHOLFBGL_00104	KAJMFOFL_00091	GBILLDFI_01662	MNHCHMAF_01850	AHDMGMLC_00113	IGPNKNJG_01702	EFOGOGPH_02072	AOBIPPGD_01720	ANIAODII_02073	LGPEFKBE_02071	EPOOPAJP_01850	IFDJICDC_02074	DBPFBAEP_00858	POMEDADF_00036	MHCDPIEF_02070
group_414		hypothetical protein	18	18	1	1	1823				338	338	338	NFNKCPNK_01740	IMKKJAIH_02089	CIFGFCIM_02088	EHOLFBGL_00081	KAJMFOFL_00114	GBILLDFI_01639	MNHCHMAF_01873	AHDMGMLC_00087	IGPNKNJG_01725	EFOGOGPH_02049	AOBIPPGD_00133	ANIAODII_02050	LGPEFKBE_02048	EPOOPAJP_01873	IFDJICDC_02051	DBPFBAEP_00835	POMEDADF_00010	MHCDPIEF_02047
group_415		hypothetical protein	18	18	1	1	1813				725	725	725	NFNKCPNK_01741	IMKKJAIH_02090	CIFGFCIM_02089	EHOLFBGL_00080	KAJMFOFL_00115	GBILLDFI_01638	MNHCHMAF_01874	AHDMGMLC_00086	IGPNKNJG_01726	EFOGOGPH_02048	AOBIPPGD_00132	ANIAODII_02049	LGPEFKBE_02047	EPOOPAJP_01874	IFDJICDC_02050	DBPFBAEP_00834	POMEDADF_00009	MHCDPIEF_02046
group_416		hypothetical protein	18	18	1	1	1809				317	515	482	NFNKCPNK_01748	IMKKJAIH_02097	CIFGFCIM_02096	EHOLFBGL_00074	KAJMFOFL_00122	GBILLDFI_01632	MNHCHMAF_01881	AHDMGMLC_00080	IGPNKNJG_01732	EFOGOGPH_02042	AOBIPPGD_00126	ANIAODII_02043	LGPEFKBE_02041	EPOOPAJP_01881	IFDJICDC_02044	DBPFBAEP_00828	POMEDADF_00003	MHCDPIEF_02040
mnmA_1		tRNA-specific 2-thiouridylase MnmA	18	18	1	1	348				1016	1016	1016	NFNKCPNK_01755	IMKKJAIH_00870	CIFGFCIM_00631	EHOLFBGL_01149	KAJMFOFL_00760	GBILLDFI_00428	MNHCHMAF_00212	AHDMGMLC_00549	IGPNKNJG_02300	EFOGOGPH_01053	AOBIPPGD_02291	ANIAODII_00856	LGPEFKBE_01440	EPOOPAJP_00455	IFDJICDC_01050	DBPFBAEP_01113	POMEDADF_00412	MHCDPIEF_00637
dctA		C4-dicarboxylate transport protein	18	18	1	1	2384				743	1322	974	NFNKCPNK_00121	IMKKJAIH_00267	CIFGFCIM_00440	EHOLFBGL_00515	KAJMFOFL_00563	GBILLDFI_01899	MNHCHMAF_00021	AHDMGMLC_01044	IGPNKNJG_00672	EFOGOGPH_00419	AOBIPPGD_00692	ANIAODII_01794	LGPEFKBE_01022	EPOOPAJP_01416	IFDJICDC_00631	DBPFBAEP_01898	POMEDADF_01049	MHCDPIEF_01788
group_421		hypothetical protein	18	18	1	1	2603				356	356	356	NFNKCPNK_01768	IMKKJAIH_00883	CIFGFCIM_00644	EHOLFBGL_01163	KAJMFOFL_00773	GBILLDFI_00442	MNHCHMAF_00225	AHDMGMLC_00538	IGPNKNJG_01382	EFOGOGPH_01067	AOBIPPGD_01307	ANIAODII_00870	LGPEFKBE_01454	EPOOPAJP_00468	IFDJICDC_01064	DBPFBAEP_01127	POMEDADF_00401	MHCDPIEF_00651
group_422		Iron-sulfur cluster carrier protein	18	18	1	1	2604				866	866	866	NFNKCPNK_01769	IMKKJAIH_00884	CIFGFCIM_00645	EHOLFBGL_01164	KAJMFOFL_00774	GBILLDFI_00443	MNHCHMAF_00226	AHDMGMLC_00537	IGPNKNJG_01381	EFOGOGPH_01068	AOBIPPGD_01306	ANIAODII_00871	LGPEFKBE_01455	EPOOPAJP_00469	IFDJICDC_01065	DBPFBAEP_01128	POMEDADF_00400	MHCDPIEF_00652
fumC_1		Fumarate hydratase class II	18	18	1	1	2625				1406	1406	1406	NFNKCPNK_01796	IMKKJAIH_00911	CIFGFCIM_00672	EHOLFBGL_01191	KAJMFOFL_00801	GBILLDFI_00470	MNHCHMAF_00253	AHDMGMLC_00514	IGPNKNJG_01358	EFOGOGPH_01095	AOBIPPGD_01283	ANIAODII_00898	LGPEFKBE_01482	EPOOPAJP_00496	IFDJICDC_01092	DBPFBAEP_01155	POMEDADF_00377	MHCDPIEF_00679
group_427		hypothetical protein	18	18	1	1	2626				1337	1340	1337	NFNKCPNK_01797	IMKKJAIH_00912	CIFGFCIM_00673	EHOLFBGL_01192	KAJMFOFL_00802	GBILLDFI_00471	MNHCHMAF_00254	AHDMGMLC_00513	IGPNKNJG_01357	EFOGOGPH_01096	AOBIPPGD_01282	ANIAODII_00899	LGPEFKBE_01483	EPOOPAJP_00497	IFDJICDC_01093	DBPFBAEP_01156	POMEDADF_00376	MHCDPIEF_00680
obg		GTPase Obg	18	18	1	1	2633				1037	1055	1039	NFNKCPNK_01806	IMKKJAIH_00921	CIFGFCIM_00682	EHOLFBGL_01201	KAJMFOFL_00811	GBILLDFI_00480	MNHCHMAF_00263	AHDMGMLC_00505	IGPNKNJG_01349	EFOGOGPH_01105	AOBIPPGD_01274	ANIAODII_00908	LGPEFKBE_01492	EPOOPAJP_00506	IFDJICDC_01102	DBPFBAEP_01165	POMEDADF_00368	MHCDPIEF_00689
group_430		Iron-sulfur cluster carrier protein	18	18	1	1	2724				785	785	785	NFNKCPNK_01811	IMKKJAIH_00926	CIFGFCIM_00687	EHOLFBGL_01208	KAJMFOFL_00816	GBILLDFI_00487	MNHCHMAF_00268	AHDMGMLC_00280	IGPNKNJG_00299	EFOGOGPH_01112	AOBIPPGD_00302	ANIAODII_00915	LGPEFKBE_01499	EPOOPAJP_00511	IFDJICDC_01109	DBPFBAEP_01172	POMEDADF_00811	MHCDPIEF_00696
atpA		ATP synthase subunit alpha	18	18	1	1	2719				1505	1505	1505	NFNKCPNK_01816	IMKKJAIH_00931	CIFGFCIM_00692	EHOLFBGL_01213	KAJMFOFL_00821	GBILLDFI_00492	MNHCHMAF_00273	AHDMGMLC_00286	IGPNKNJG_00305	EFOGOGPH_01117	AOBIPPGD_00308	ANIAODII_00920	LGPEFKBE_01504	EPOOPAJP_00516	IFDJICDC_01114	DBPFBAEP_01177	POMEDADF_00817	MHCDPIEF_00701
mtnN		5'-methylthioadenosine/S-adenosylhomocysteine nucleosidase	18	18	1	1	2699				686	686	686	NFNKCPNK_01831	IMKKJAIH_00946	CIFGFCIM_00707	EHOLFBGL_01228	KAJMFOFL_00836	GBILLDFI_00507	MNHCHMAF_00288	AHDMGMLC_00301	IGPNKNJG_00320	EFOGOGPH_01132	AOBIPPGD_00323	ANIAODII_00935	LGPEFKBE_01519	EPOOPAJP_00531	IFDJICDC_01129	DBPFBAEP_01192	POMEDADF_00832	MHCDPIEF_00716
ttcA		tRNA-cytidine(32) 2-sulfurtransferase	18	18	1	1	2698				755	761	756	NFNKCPNK_01833	IMKKJAIH_00948	CIFGFCIM_00709	EHOLFBGL_01230	KAJMFOFL_00838	GBILLDFI_00509	MNHCHMAF_00290	AHDMGMLC_00302	IGPNKNJG_00321	EFOGOGPH_01134	AOBIPPGD_00324	ANIAODII_00937	LGPEFKBE_01521	EPOOPAJP_00533	IFDJICDC_01131	DBPFBAEP_01194	POMEDADF_00833	MHCDPIEF_00718
lpxC		UDP-3-O-acyl-N-acetylglucosamine deacetylase	18	18	1	1	2680				884	884	884	NFNKCPNK_01852	IMKKJAIH_00967	CIFGFCIM_00728	EHOLFBGL_01250	KAJMFOFL_00857	GBILLDFI_00529	MNHCHMAF_00309	AHDMGMLC_00319	IGPNKNJG_01758	EFOGOGPH_01154	AOBIPPGD_01749	ANIAODII_00957	LGPEFKBE_01541	EPOOPAJP_00552	IFDJICDC_01151	DBPFBAEP_01214	POMEDADF_00850	MHCDPIEF_00738
group_439		Ferredoxin--NADP reductase	18	18	1	2	331				938	938	938	NFNKCPNK_01868	IMKKJAIH_02101	CIFGFCIM_02100	EHOLFBGL_00173	KAJMFOFL_02110	GBILLDFI_00075	MNHCHMAF_02102	AHDMGMLC_01786	IGPNKNJG_00393	EFOGOGPH_00075	AOBIPPGD_00408	ANIAODII_00075	LGPEFKBE_00088	EPOOPAJP_02103	IFDJICDC_00088	DBPFBAEP_00075	POMEDADF_01790	MHCDPIEF_00068
group_440		hypothetical protein	18	18	1	2	347				200	200	200	NFNKCPNK_01878	IMKKJAIH_02111	CIFGFCIM_02110	EHOLFBGL_00184	KAJMFOFL_02120	GBILLDFI_00086	MNHCHMAF_02112	AHDMGMLC_01796	IGPNKNJG_00404	EFOGOGPH_00086	AOBIPPGD_00419	ANIAODII_00086	LGPEFKBE_00099	EPOOPAJP_02113	IFDJICDC_00099	DBPFBAEP_00086	POMEDADF_01800	MHCDPIEF_00079
group_441		hypothetical protein	18	18	1	2	372				662	662	662	NFNKCPNK_01893	IMKKJAIH_02126	CIFGFCIM_02125	EHOLFBGL_00199	KAJMFOFL_02135	GBILLDFI_00101	MNHCHMAF_02127	AHDMGMLC_01813	IGPNKNJG_00421	EFOGOGPH_00101	AOBIPPGD_00436	ANIAODII_00101	LGPEFKBE_00114	EPOOPAJP_02128	IFDJICDC_00114	DBPFBAEP_00101	POMEDADF_01817	MHCDPIEF_00094
aroE_1		Shikimate dehydrogenase (NADP(+))	18	18	1	2	373				1205	1205	1205	NFNKCPNK_01897	IMKKJAIH_02130	CIFGFCIM_02129	EHOLFBGL_00200	KAJMFOFL_02139	GBILLDFI_00102	MNHCHMAF_02131	AHDMGMLC_01815	IGPNKNJG_00423	EFOGOGPH_00102	AOBIPPGD_00438	ANIAODII_00102	LGPEFKBE_00115	EPOOPAJP_02132	IFDJICDC_00115	DBPFBAEP_00102	POMEDADF_01819	MHCDPIEF_00095
tolR_3		Tol-Pal system protein TolR	18	18	1	2	389				410	410	410	NFNKCPNK_01908	IMKKJAIH_02141	CIFGFCIM_02140	EHOLFBGL_00211	KAJMFOFL_02150	GBILLDFI_00113	MNHCHMAF_02142	AHDMGMLC_01823	IGPNKNJG_00431	EFOGOGPH_00113	AOBIPPGD_00446	ANIAODII_00113	LGPEFKBE_00126	EPOOPAJP_02143	IFDJICDC_00126	DBPFBAEP_00113	POMEDADF_01827	MHCDPIEF_00106
group_447		hypothetical protein	18	18	1	2	407				515	698	657	NFNKCPNK_01921	IMKKJAIH_02154	CIFGFCIM_02153	EHOLFBGL_00223	KAJMFOFL_02163	GBILLDFI_00125	MNHCHMAF_02155	AHDMGMLC_01836	IGPNKNJG_00443	EFOGOGPH_00125	AOBIPPGD_00458	ANIAODII_00125	LGPEFKBE_00138	EPOOPAJP_02156	IFDJICDC_00138	DBPFBAEP_00125	POMEDADF_01840	MHCDPIEF_00118
clpP		ATP-dependent Clp protease proteolytic subunit	18	18	1	2	410				584	584	584	NFNKCPNK_01924	IMKKJAIH_02157	CIFGFCIM_02156	EHOLFBGL_00227	KAJMFOFL_02166	GBILLDFI_00129	MNHCHMAF_02158	AHDMGMLC_01839	IGPNKNJG_00446	EFOGOGPH_00129	AOBIPPGD_00461	ANIAODII_00129	LGPEFKBE_00142	EPOOPAJP_02159	IFDJICDC_00142	DBPFBAEP_00129	POMEDADF_01843	MHCDPIEF_00122
atpB_2		V-type ATP synthase beta chain	18	18	1	2	415				1385	1385	1385	NFNKCPNK_01928	IMKKJAIH_02161	CIFGFCIM_02160	EHOLFBGL_00231	KAJMFOFL_02170	GBILLDFI_00133	MNHCHMAF_02162	AHDMGMLC_01842	IGPNKNJG_00449	EFOGOGPH_00133	AOBIPPGD_00464	ANIAODII_00133	LGPEFKBE_00146	EPOOPAJP_02163	IFDJICDC_00146	DBPFBAEP_00133	POMEDADF_01846	MHCDPIEF_00126
group_459		hypothetical protein	18	18	1	2	461				1022	1022	1022	NFNKCPNK_01960	IMKKJAIH_02193	CIFGFCIM_02192	EHOLFBGL_00266	KAJMFOFL_02202	GBILLDFI_00168	MNHCHMAF_02194	AHDMGMLC_00610	IGPNKNJG_00361	EFOGOGPH_00168	AOBIPPGD_00364	ANIAODII_00168	LGPEFKBE_00181	EPOOPAJP_02195	IFDJICDC_00181	DBPFBAEP_00168	POMEDADF_00473	MHCDPIEF_00161
frr		Ribosome-recycling factor	18	18	1	2	466				557	557	557	NFNKCPNK_01963	IMKKJAIH_02196	CIFGFCIM_02195	EHOLFBGL_00269	KAJMFOFL_02205	GBILLDFI_00171	MNHCHMAF_02197	AHDMGMLC_00614	IGPNKNJG_00365	EFOGOGPH_00171	AOBIPPGD_00368	ANIAODII_00171	LGPEFKBE_00184	EPOOPAJP_02198	IFDJICDC_00184	DBPFBAEP_00171	POMEDADF_00477	MHCDPIEF_00164
nfuA_1		Fe/S biogenesis protein NfuA	18	18	1	2	471				971	971	971	NFNKCPNK_01969	IMKKJAIH_02202	CIFGFCIM_02201	EHOLFBGL_00275	KAJMFOFL_02211	GBILLDFI_00177	MNHCHMAF_02203	AHDMGMLC_00619	IGPNKNJG_00370	EFOGOGPH_00177	AOBIPPGD_00373	ANIAODII_00177	LGPEFKBE_00190	EPOOPAJP_02204	IFDJICDC_00190	DBPFBAEP_00177	POMEDADF_00482	MHCDPIEF_00170
iscS		Cysteine desulfurase IscS	18	18	1	2	472				1148	1148	1148	NFNKCPNK_01970	IMKKJAIH_02203	CIFGFCIM_02202	EHOLFBGL_00276	KAJMFOFL_02212	GBILLDFI_00178	MNHCHMAF_02204	AHDMGMLC_00620	IGPNKNJG_00371	EFOGOGPH_00178	AOBIPPGD_00374	ANIAODII_00178	LGPEFKBE_00191	EPOOPAJP_02205	IFDJICDC_00191	DBPFBAEP_00178	POMEDADF_00483	MHCDPIEF_00171
group_466		hypothetical protein	18	18	1	2	484				758	758	758	NFNKCPNK_01989	IMKKJAIH_02222	CIFGFCIM_02221	EHOLFBGL_00295	KAJMFOFL_02231	GBILLDFI_00197	MNHCHMAF_02223	AHDMGMLC_00633	IGPNKNJG_00383	EFOGOGPH_00197	AOBIPPGD_00386	ANIAODII_00197	LGPEFKBE_00210	EPOOPAJP_02224	IFDJICDC_00210	DBPFBAEP_00197	POMEDADF_00496	MHCDPIEF_00190
btuD_26		Vitamin B12 import ATP-binding protein BtuD	18	18	1	2	90				1577	1577	1577	NFNKCPNK_02008	IMKKJAIH_00021	CIFGFCIM_01584	EHOLFBGL_01925	KAJMFOFL_01897	GBILLDFI_01420	MNHCHMAF_01890	AHDMGMLC_00857	IGPNKNJG_01606	EFOGOGPH_01830	AOBIPPGD_01531	ANIAODII_00255	LGPEFKBE_01829	EPOOPAJP_01891	IFDJICDC_00255	DBPFBAEP_01517	POMEDADF_00720	MHCDPIEF_01414
group_476		hypothetical protein	18	18	1	2	110				725	725	725	NFNKCPNK_02033	IMKKJAIH_00046	CIFGFCIM_01609	EHOLFBGL_01945	KAJMFOFL_01922	GBILLDFI_01440	MNHCHMAF_01915	AHDMGMLC_00843	IGPNKNJG_01591	EFOGOGPH_01850	AOBIPPGD_01516	ANIAODII_00275	LGPEFKBE_01849	EPOOPAJP_01916	IFDJICDC_00275	DBPFBAEP_01537	POMEDADF_00706	MHCDPIEF_01434
group_477		hypothetical protein	18	18	1	2	111				1991	1991	1991	NFNKCPNK_02034	IMKKJAIH_00047	CIFGFCIM_01610	EHOLFBGL_01946	KAJMFOFL_01923	GBILLDFI_01441	MNHCHMAF_01916	AHDMGMLC_00842	IGPNKNJG_01590	EFOGOGPH_01851	AOBIPPGD_01515	ANIAODII_00276	LGPEFKBE_01850	EPOOPAJP_01917	IFDJICDC_00276	DBPFBAEP_01538	POMEDADF_00705	MHCDPIEF_01435
group_478		hypothetical protein	18	18	1	2	122				473	533	519	NFNKCPNK_02041	IMKKJAIH_00054	CIFGFCIM_01617	EHOLFBGL_01953	KAJMFOFL_01930	GBILLDFI_01448	MNHCHMAF_01923	AHDMGMLC_00836	IGPNKNJG_01584	EFOGOGPH_01858	AOBIPPGD_01509	ANIAODII_00283	LGPEFKBE_01857	EPOOPAJP_01924	IFDJICDC_00283	DBPFBAEP_01545	POMEDADF_00699	MHCDPIEF_01442
group_479		hypothetical protein	18	18	1	2	125				470	473	472	NFNKCPNK_02045	IMKKJAIH_00058	CIFGFCIM_01621	EHOLFBGL_01957	KAJMFOFL_01934	GBILLDFI_01452	MNHCHMAF_01927	AHDMGMLC_00832	IGPNKNJG_01580	EFOGOGPH_01862	AOBIPPGD_01505	ANIAODII_00287	LGPEFKBE_01861	EPOOPAJP_01928	IFDJICDC_00287	DBPFBAEP_01549	POMEDADF_00695	MHCDPIEF_01446
btuD_14		Vitamin B12 import ATP-binding protein BtuD	18	18	1	1	124				1349	1631	1599	NFNKCPNK_00317	IMKKJAIH_01007	CIFGFCIM_00768	EHOLFBGL_01789	KAJMFOFL_00897	GBILLDFI_01283	MNHCHMAF_00349	AHDMGMLC_00386	IGPNKNJG_01231	EFOGOGPH_01693	AOBIPPGD_01156	ANIAODII_01495	LGPEFKBE_01692	EPOOPAJP_00592	IFDJICDC_01907	DBPFBAEP_01365	POMEDADF_00249	MHCDPIEF_01277
ribH		6,7-dimethyl-8-ribityllumazine synthase	18	18	1	2	142				464	464	464	NFNKCPNK_02067	IMKKJAIH_00080	CIFGFCIM_01643	EHOLFBGL_01979	KAJMFOFL_01956	GBILLDFI_01474	MNHCHMAF_01949	AHDMGMLC_00810	IGPNKNJG_01558	EFOGOGPH_01884	AOBIPPGD_01483	ANIAODII_00309	LGPEFKBE_01883	EPOOPAJP_01950	IFDJICDC_00309	DBPFBAEP_01571	POMEDADF_00673	MHCDPIEF_01468
glmM_1		Phosphoglucosamine mutase	18	18	1	2	164				1337	1340	1337	NFNKCPNK_02095	IMKKJAIH_00108	CIFGFCIM_01671	EHOLFBGL_02007	KAJMFOFL_01984	GBILLDFI_01502	MNHCHMAF_01977	AHDMGMLC_00785	IGPNKNJG_01533	EFOGOGPH_01912	AOBIPPGD_01458	ANIAODII_00337	LGPEFKBE_01911	EPOOPAJP_01978	IFDJICDC_00337	DBPFBAEP_01599	POMEDADF_00648	MHCDPIEF_01496
rssB_6		Regulator of RpoS	18	18	1	2	176				671	671	671	NFNKCPNK_02101	IMKKJAIH_00114	CIFGFCIM_01677	EHOLFBGL_02014	KAJMFOFL_01990	GBILLDFI_01509	MNHCHMAF_01983	AHDMGMLC_00779	IGPNKNJG_01528	EFOGOGPH_01919	AOBIPPGD_01453	ANIAODII_00344	LGPEFKBE_01918	EPOOPAJP_01984	IFDJICDC_00344	DBPFBAEP_01606	POMEDADF_00642	MHCDPIEF_01503
uvrA		UvrABC system protein A	18	18	1	2	193				2822	2825	2824	NFNKCPNK_02120	IMKKJAIH_00133	CIFGFCIM_01696	EHOLFBGL_02033	KAJMFOFL_02009	GBILLDFI_01528	MNHCHMAF_02002	AHDMGMLC_00759	IGPNKNJG_01508	EFOGOGPH_01938	AOBIPPGD_01433	ANIAODII_00363	LGPEFKBE_01937	EPOOPAJP_02003	IFDJICDC_00363	DBPFBAEP_01625	POMEDADF_00622	MHCDPIEF_01522
tolQ_4		Tol-Pal system protein TolQ	18	18	1	2	200				776	776	776	NFNKCPNK_02126	IMKKJAIH_00139	CIFGFCIM_01702	EHOLFBGL_02039	KAJMFOFL_02015	GBILLDFI_01534	MNHCHMAF_02008	AHDMGMLC_00750	IGPNKNJG_01498	EFOGOGPH_01944	AOBIPPGD_01423	ANIAODII_00369	LGPEFKBE_01943	EPOOPAJP_02009	IFDJICDC_00369	DBPFBAEP_01631	POMEDADF_00613	MHCDPIEF_01528
group_486		Peroxiredoxin	18	18	1	2	206				596	596	596	NFNKCPNK_02130	IMKKJAIH_00143	CIFGFCIM_01706	EHOLFBGL_02044	KAJMFOFL_02020	GBILLDFI_01539	MNHCHMAF_02012	AHDMGMLC_00747	IGPNKNJG_01495	EFOGOGPH_01949	AOBIPPGD_01420	ANIAODII_00374	LGPEFKBE_01948	EPOOPAJP_02013	IFDJICDC_00374	DBPFBAEP_01636	POMEDADF_00610	MHCDPIEF_01533
ndk		Nucleoside diphosphate kinase	18	18	1	2	209				413	413	413	NFNKCPNK_02132	IMKKJAIH_00145	CIFGFCIM_01708	EHOLFBGL_02046	KAJMFOFL_02022	GBILLDFI_01541	MNHCHMAF_02014	AHDMGMLC_00745	IGPNKNJG_01493	EFOGOGPH_01951	AOBIPPGD_01418	ANIAODII_00376	LGPEFKBE_01950	EPOOPAJP_02015	IFDJICDC_00376	DBPFBAEP_01638	POMEDADF_00608	MHCDPIEF_01535
group_488		hypothetical protein	18	18	1	2	220				146	146	146	NFNKCPNK_02134	IMKKJAIH_00147	CIFGFCIM_01710	EHOLFBGL_02048	KAJMFOFL_02024	GBILLDFI_01543	MNHCHMAF_02016	AHDMGMLC_00743	IGPNKNJG_01491	EFOGOGPH_01953	AOBIPPGD_01416	ANIAODII_00378	LGPEFKBE_01952	EPOOPAJP_02017	IFDJICDC_00378	DBPFBAEP_01640	POMEDADF_00606	MHCDPIEF_01537
mdtJ_2		Spermidine export protein MdtJ	18	18	1	2	252				314	338	332	NFNKCPNK_02161	IMKKJAIH_00174	CIFGFCIM_01737	EHOLFBGL_02075	KAJMFOFL_02051	GBILLDFI_01570	MNHCHMAF_02043	AHDMGMLC_00717	IGPNKNJG_01463	EFOGOGPH_01980	AOBIPPGD_01388	ANIAODII_00405	LGPEFKBE_01979	EPOOPAJP_02044	IFDJICDC_00405	DBPFBAEP_01667	POMEDADF_00580	MHCDPIEF_01564
greA		Transcription elongation factor GreA	18	18	1	2	287				485	485	485	NFNKCPNK_02193	IMKKJAIH_00206	CIFGFCIM_01769	EHOLFBGL_02105	KAJMFOFL_02083	GBILLDFI_01600	MNHCHMAF_02075	AHDMGMLC_00683	IGPNKNJG_01430	EFOGOGPH_02010	AOBIPPGD_01355	ANIAODII_00435	LGPEFKBE_02009	EPOOPAJP_02076	IFDJICDC_00435	DBPFBAEP_01697	POMEDADF_00546	MHCDPIEF_01594
rcsC_3		Sensor histidine kinase RcsC	18	18	1	2	289				956	956	956	NFNKCPNK_02195	IMKKJAIH_00208	CIFGFCIM_01771	EHOLFBGL_02107	KAJMFOFL_02085	GBILLDFI_01602	MNHCHMAF_02077	AHDMGMLC_00679	IGPNKNJG_01426	EFOGOGPH_02012	AOBIPPGD_01351	ANIAODII_00437	LGPEFKBE_02011	EPOOPAJP_02078	IFDJICDC_00437	DBPFBAEP_01699	POMEDADF_00542	MHCDPIEF_01596
group_498		hypothetical protein	18	18	1	2	501				440	440	440	NFNKCPNK_02207	IMKKJAIH_00220	CIFGFCIM_01783	EHOLFBGL_02119	KAJMFOFL_02097	GBILLDFI_01614	MNHCHMAF_02089	AHDMGMLC_00654	IGPNKNJG_01401	EFOGOGPH_02024	AOBIPPGD_01326	ANIAODII_00449	LGPEFKBE_02023	EPOOPAJP_02090	IFDJICDC_00449	DBPFBAEP_01711	POMEDADF_00517	MHCDPIEF_01608
group_499		hypothetical protein	18	18	1	2	494				914	914	914	NFNKCPNK_02213	IMKKJAIH_00226	CIFGFCIM_01789	EHOLFBGL_02125	KAJMFOFL_02103	GBILLDFI_01620	MNHCHMAF_02095	AHDMGMLC_00646	IGPNKNJG_01393	EFOGOGPH_02030	AOBIPPGD_01318	ANIAODII_00455	LGPEFKBE_02029	EPOOPAJP_02096	IFDJICDC_00455	DBPFBAEP_01717	POMEDADF_00509	MHCDPIEF_01614
gmhA_1		Phosphoheptose isomerase	18	18	1	1	2436				560	560	560	NFNKCPNK_00598	IMKKJAIH_01288	CIFGFCIM_01049	EHOLFBGL_00569	KAJMFOFL_01178	GBILLDFI_01953	MNHCHMAF_00630	AHDMGMLC_01098	IGPNKNJG_00726	EFOGOGPH_00473	AOBIPPGD_00746	ANIAODII_01848	LGPEFKBE_01076	EPOOPAJP_01365	IFDJICDC_00685	DBPFBAEP_01952	POMEDADF_01103	MHCDPIEF_01842
group_500		hypothetical protein	18	18	1	1	342				1637	1637	1637	NFNKCPNK_02219	IMKKJAIH_00862	CIFGFCIM_00623	EHOLFBGL_01140	KAJMFOFL_00752	GBILLDFI_00419	MNHCHMAF_00204	AHDMGMLC_00556	IGPNKNJG_02294	EFOGOGPH_01044	AOBIPPGD_02285	ANIAODII_00847	LGPEFKBE_01431	EPOOPAJP_00447	IFDJICDC_01041	DBPFBAEP_01104	POMEDADF_00419	MHCDPIEF_00628
group_502		hypothetical protein	18	18	1	1	331				1349	1349	1349	NFNKCPNK_02230	IMKKJAIH_00850	CIFGFCIM_00611	EHOLFBGL_01132	KAJMFOFL_00740	GBILLDFI_00411	MNHCHMAF_00192	AHDMGMLC_00565	IGPNKNJG_02285	EFOGOGPH_01036	AOBIPPGD_02276	ANIAODII_00839	LGPEFKBE_01423	EPOOPAJP_00435	IFDJICDC_01033	DBPFBAEP_01096	POMEDADF_00428	MHCDPIEF_00620
btuB_2		Vitamin B12 transporter BtuB	18	18	1	1	1377				2090	2090	2090	NFNKCPNK_01120	IMKKJAIH_01810	CIFGFCIM_01571	EHOLFBGL_01758	KAJMFOFL_01700	GBILLDFI_01252	MNHCHMAF_01152	AHDMGMLC_01612	IGPNKNJG_00591	EFOGOGPH_01662	AOBIPPGD_00606	ANIAODII_01464	LGPEFKBE_00849	EPOOPAJP_00843	IFDJICDC_01876	DBPFBAEP_00597	POMEDADF_01617	MHCDPIEF_01246
group_55		hypothetical protein	18	20	1.12	1	2191				317	710	508	NFNKCPNK_01138 NFNKCPNK_01139	IMKKJAIH_00243 IMKKJAIH_00244	CIFGFCIM_01806	EHOLFBGL_00327	KAJMFOFL_01718	GBILLDFI_00216	MNHCHMAF_01591	AHDMGMLC_00347	IGPNKNJG_00149	EFOGOGPH_00229	AOBIPPGD_02298	ANIAODII_00229	LGPEFKBE_00229	EPOOPAJP_01590	IFDJICDC_00229	DBPFBAEP_00603	POMEDADF_00210	MHCDPIEF_00209
group_61		hypothetical protein	18	18	1	1	629				1910	1928	1919	NFNKCPNK_01321	IMKKJAIH_00695	CIFGFCIM_00277	EHOLFBGL_02251	KAJMFOFL_00400	GBILLDFI_02259	MNHCHMAF_01432	AHDMGMLC_02037	IGPNKNJG_02125	EFOGOGPH_02257	AOBIPPGD_02116	ANIAODII_02257	LGPEFKBE_02255	EPOOPAJP_00279	IFDJICDC_02258	DBPFBAEP_02257	POMEDADF_02041	MHCDPIEF_02255
group_67		hypothetical protein	18	18	1	2	437				521	1994	1710	NFNKCPNK_01938	IMKKJAIH_02171	CIFGFCIM_02170	EHOLFBGL_00242	KAJMFOFL_02180	GBILLDFI_00144	MNHCHMAF_02172	AHDMGMLC_00593	IGPNKNJG_00344	EFOGOGPH_00144	AOBIPPGD_00347	ANIAODII_00144	LGPEFKBE_00157	EPOOPAJP_02173	IFDJICDC_00157	DBPFBAEP_00144	POMEDADF_00456	MHCDPIEF_00137
surE		5'/3'-nucleotidase SurE	18	18	1	2	276				776	776	776	NFNKCPNK_02181	IMKKJAIH_00194	CIFGFCIM_01757	EHOLFBGL_02093	KAJMFOFL_02071	GBILLDFI_01588	MNHCHMAF_02063	AHDMGMLC_00695	IGPNKNJG_01444	EFOGOGPH_01998	AOBIPPGD_01369	ANIAODII_00423	LGPEFKBE_01997	EPOOPAJP_02064	IFDJICDC_00423	DBPFBAEP_01685	POMEDADF_00558	MHCDPIEF_01582
group_70		hypothetical protein	18	18	1	1	343				1487	1871	1679	NFNKCPNK_02218	IMKKJAIH_00863	CIFGFCIM_00624	EHOLFBGL_01141	KAJMFOFL_00753	GBILLDFI_00420	MNHCHMAF_00205	AHDMGMLC_00555	IGPNKNJG_02295	EFOGOGPH_01045	AOBIPPGD_02286	ANIAODII_00848	LGPEFKBE_01432	EPOOPAJP_00448	IFDJICDC_01042	DBPFBAEP_01105	POMEDADF_00418	MHCDPIEF_00629
group_77		hypothetical protein	18	18	1	1	1401				542	542	542	NFNKCPNK_00033	IMKKJAIH_00449	CIFGFCIM_00033	EHOLFBGL_00775	KAJMFOFL_00154	GBILLDFI_00563	MNHCHMAF_01186	AHDMGMLC_01855	IGPNKNJG_01936	EFOGOGPH_00679	AOBIPPGD_01927	ANIAODII_00482	LGPEFKBE_00373	EPOOPAJP_00033	IFDJICDC_01185	DBPFBAEP_00628	POMEDADF_01859	MHCDPIEF_00249
kefC		hypothetical protein	18	18	1	1	2244				392	650	449	NFNKCPNK_00237	IMKKJAIH_00383	CIFGFCIM_00556	EHOLFBGL_00394	KAJMFOFL_00679	GBILLDFI_01778	MNHCHMAF_00137	AHDMGMLC_00892	IGPNKNJG_01121	EFOGOGPH_00298	AOBIPPGD_01558	ANIAODII_01673	LGPEFKBE_00901	EPOOPAJP_01532	IFDJICDC_00510	DBPFBAEP_01777	POMEDADF_00897	MHCDPIEF_01667
group_82		hypothetical protein	18	18	1	1	2227				227	230	229	NFNKCPNK_00257	IMKKJAIH_00402	CIFGFCIM_00576	EHOLFBGL_00374	KAJMFOFL_00698	GBILLDFI_01757	MNHCHMAF_00157	AHDMGMLC_00873	IGPNKNJG_01102	EFOGOGPH_00278	AOBIPPGD_01121	ANIAODII_01653	LGPEFKBE_00880	EPOOPAJP_01552	IFDJICDC_00489	DBPFBAEP_01757	POMEDADF_00878	MHCDPIEF_01647
group_83		hypothetical protein	18	18	1	1	2223				341	416	391	NFNKCPNK_00259	IMKKJAIH_00404	CIFGFCIM_00578	EHOLFBGL_00371	KAJMFOFL_00700	GBILLDFI_01754	MNHCHMAF_00159	AHDMGMLC_00870	IGPNKNJG_01099	EFOGOGPH_00275	AOBIPPGD_01118	ANIAODII_01650	LGPEFKBE_00877	EPOOPAJP_01554	IFDJICDC_00486	DBPFBAEP_01754	POMEDADF_00875	MHCDPIEF_01644
group_84		hypothetical protein	18	18	1	1	2221				668	1061	930	NFNKCPNK_00262	IMKKJAIH_00407	CIFGFCIM_00581	EHOLFBGL_00368	KAJMFOFL_00703	GBILLDFI_01751	MNHCHMAF_00162	AHDMGMLC_00868	IGPNKNJG_01097	EFOGOGPH_00272	AOBIPPGD_01116	ANIAODII_01647	LGPEFKBE_00874	EPOOPAJP_01557	IFDJICDC_00483	DBPFBAEP_01751	POMEDADF_00873	MHCDPIEF_01641
bioB_1		Biotin synthase	18	18	1	1	2744				836	836	836	NFNKCPNK_00464	IMKKJAIH_01154	CIFGFCIM_00915	EHOLFBGL_01274	KAJMFOFL_01044	GBILLDFI_00769	MNHCHMAF_00496	AHDMGMLC_00252	IGPNKNJG_00274	EFOGOGPH_01178	AOBIPPGD_00277	ANIAODII_00981	LGPEFKBE_01565	EPOOPAJP_00739	IFDJICDC_01391	DBPFBAEP_01238	POMEDADF_00783	MHCDPIEF_00762
topA		DNA topoisomerase 1	18	18	1	1	2745				2102	2102	2102	NFNKCPNK_00466	IMKKJAIH_01156	CIFGFCIM_00917	EHOLFBGL_01276	KAJMFOFL_01046	GBILLDFI_00771	MNHCHMAF_00498	AHDMGMLC_00250	IGPNKNJG_00272	EFOGOGPH_01180	AOBIPPGD_00275	ANIAODII_00983	LGPEFKBE_01567	EPOOPAJP_00741	IFDJICDC_01393	DBPFBAEP_01240	POMEDADF_00781	MHCDPIEF_00764
mdtJ_1		Spermidine export protein MdtJ	18	18	1	1	2406				221	251	246	NFNKCPNK_00568	IMKKJAIH_01258	CIFGFCIM_01019	EHOLFBGL_00537	KAJMFOFL_01148	GBILLDFI_01921	MNHCHMAF_00600	AHDMGMLC_01069	IGPNKNJG_00697	EFOGOGPH_00441	AOBIPPGD_00717	ANIAODII_01816	LGPEFKBE_01044	EPOOPAJP_01395	IFDJICDC_00653	DBPFBAEP_01920	POMEDADF_01074	MHCDPIEF_01810
murC		UDP-N-acetylmuramate--L-alanine ligase	18	18	1	1	2501				1295	1298	1297	NFNKCPNK_00727	IMKKJAIH_01417	CIFGFCIM_01178	EHOLFBGL_00690	KAJMFOFL_01307	GBILLDFI_02074	MNHCHMAF_00759	AHDMGMLC_01226	IGPNKNJG_00855	EFOGOGPH_00594	AOBIPPGD_00875	ANIAODII_01969	LGPEFKBE_01197	EPOOPAJP_01236	IFDJICDC_00806	DBPFBAEP_02073	POMEDADF_01231	MHCDPIEF_01963
group_21		hypothetical protein	17	17	1	1	2230	98	6		149	1265	933	NFNKCPNK_00254	IMKKJAIH_00400	CIFGFCIM_00573	EHOLFBGL_00377	KAJMFOFL_00696	GBILLDFI_01761	MNHCHMAF_00154	AHDMGMLC_00875	IGPNKNJG_01104	EFOGOGPH_00281		ANIAODII_01656	LGPEFKBE_00884	EPOOPAJP_01549	IFDJICDC_00493	DBPFBAEP_01760	POMEDADF_00880	MHCDPIEF_01650
group_31		hypothetical protein	17	17	1	1	1837	12	19		554	2213	939	NFNKCPNK_01725	IMKKJAIH_02074	CIFGFCIM_02073	EHOLFBGL_00096	KAJMFOFL_00099	GBILLDFI_01654	MNHCHMAF_01858	AHDMGMLC_00106	IGPNKNJG_01709	EFOGOGPH_02064		ANIAODII_02065	LGPEFKBE_02063	EPOOPAJP_01858	IFDJICDC_02066	DBPFBAEP_00850	POMEDADF_00029	MHCDPIEF_02062
group_388		hypothetical protein	17	17	1	1	1639	109	5		932	932	932	NFNKCPNK_01524	IMKKJAIH_01873	CIFGFCIM_01871	EHOLFBGL_01032	KAJMFOFL_01783	GBILLDFI_00298	MNHCHMAF_01656		IGPNKNJG_01838	EFOGOGPH_00936	AOBIPPGD_01829	ANIAODII_00739	LGPEFKBE_01323	EPOOPAJP_01655	IFDJICDC_00932	DBPFBAEP_00982	POMEDADF_00867	MHCDPIEF_00505
group_497		hypothetical protein	17	17	1	2	291	16	7		521	521	521	NFNKCPNK_02197	IMKKJAIH_00210	CIFGFCIM_01773	EHOLFBGL_02109	KAJMFOFL_02087	GBILLDFI_01604	MNHCHMAF_02079	AHDMGMLC_00676	IGPNKNJG_01423	EFOGOGPH_02014	AOBIPPGD_01348	ANIAODII_00439	LGPEFKBE_02013	EPOOPAJP_02080	IFDJICDC_00439	DBPFBAEP_01701		MHCDPIEF_01598
group_106		hypothetical protein	16	16	1	1	1252	5	48		491	491	491	NFNKCPNK_01011	IMKKJAIH_01701	CIFGFCIM_01462	EHOLFBGL_01645	KAJMFOFL_01591	GBILLDFI_01139	MNHCHMAF_01043	AHDMGMLC_01490		EFOGOGPH_01548		ANIAODII_01351	LGPEFKBE_00735	EPOOPAJP_00952	IFDJICDC_01762	DBPFBAEP_00484	POMEDADF_01495	MHCDPIEF_01133
hypA		Hydrogenase maturation factor HypA	16	16	1	1	2056	26	11		344	344	344	NFNKCPNK_01204	IMKKJAIH_00578	CIFGFCIM_00160	EHOLFBGL_02136	KAJMFOFL_00283	GBILLDFI_02143	MNHCHMAF_01315		IGPNKNJG_02042	EFOGOGPH_02141	AOBIPPGD_02033	ANIAODII_02142	LGPEFKBE_02140	EPOOPAJP_00162	IFDJICDC_02143	DBPFBAEP_02141		MHCDPIEF_02139
group_1181		hypothetical protein	16	16	1	1	2180	148	2		770	770	770	NFNKCPNK_01128	IMKKJAIH_00233	CIFGFCIM_01796	EHOLFBGL_00340	KAJMFOFL_01708	GBILLDFI_00230	MNHCHMAF_01581		IGPNKNJG_00162	EFOGOGPH_00243	AOBIPPGD_02310	ANIAODII_00243	LGPEFKBE_00243	EPOOPAJP_01580	IFDJICDC_00243	DBPFBAEP_01496		MHCDPIEF_00223
group_122		hypothetical protein	16	16	1	1	1974	1	143		158	392	187	NFNKCPNK_01592	IMKKJAIH_01940	CIFGFCIM_01939	EHOLFBGL_01101	KAJMFOFL_01851	GBILLDFI_00367	MNHCHMAF_01724		IGPNKNJG_00100	EFOGOGPH_01005	AOBIPPGD_00100	ANIAODII_00808	LGPEFKBE_01392	EPOOPAJP_01723	IFDJICDC_01001	DBPFBAEP_01051		MHCDPIEF_00574
betB		NAD/NADP-dependent betaine aldehyde dehydrogenase	16	16	1	1	546	35	3		1439	1439	1439	NFNKCPNK_01387	IMKKJAIH_00761	CIFGFCIM_00343	EHOLFBGL_02319	KAJMFOFL_00466	GBILLDFI_02327	MNHCHMAF_01498		IGPNKNJG_02198	EFOGOGPH_02325	AOBIPPGD_02189	ANIAODII_02325	LGPEFKBE_02323	EPOOPAJP_00345	IFDJICDC_02326	DBPFBAEP_02325		MHCDPIEF_02323
dapA_2		4-hydroxy-tetrahydrodipicolinate synthase	16	16	1	1	538	35	6		908	908	908	NFNKCPNK_01399	IMKKJAIH_00773	CIFGFCIM_00355	EHOLFBGL_02330	KAJMFOFL_00478	GBILLDFI_02338	MNHCHMAF_01510		IGPNKNJG_02208	EFOGOGPH_02336	AOBIPPGD_02199	ANIAODII_02336	LGPEFKBE_02334	EPOOPAJP_00357	IFDJICDC_02337	DBPFBAEP_02336		MHCDPIEF_02334
group_1356		hypothetical protein	16	16	1	1	1626	60	4		446	446	446	NFNKCPNK_01514	IMKKJAIH_01863	CIFGFCIM_01861	EHOLFBGL_01022	KAJMFOFL_01773	GBILLDFI_00288	MNHCHMAF_01646		IGPNKNJG_01829	EFOGOGPH_00926	AOBIPPGD_01820	ANIAODII_00729	LGPEFKBE_01313	EPOOPAJP_01645	IFDJICDC_00922	DBPFBAEP_00972		MHCDPIEF_00495
group_1363		hypothetical protein	16	16	1	1	1662	46	7		518	518	518	NFNKCPNK_01541	IMKKJAIH_01889	CIFGFCIM_01888	EHOLFBGL_01049	KAJMFOFL_01800	GBILLDFI_00315	MNHCHMAF_01673		IGPNKNJG_01856	EFOGOGPH_00953	AOBIPPGD_01847	ANIAODII_00756	LGPEFKBE_01340	EPOOPAJP_01672	IFDJICDC_00949	DBPFBAEP_00999		MHCDPIEF_00522
group_1364		hypothetical protein	16	16	1	1	1663	46	8		551	551	551	NFNKCPNK_01542	IMKKJAIH_01890	CIFGFCIM_01889	EHOLFBGL_01050	KAJMFOFL_01801	GBILLDFI_00316	MNHCHMAF_01674		IGPNKNJG_01857	EFOGOGPH_00954	AOBIPPGD_01848	ANIAODII_00757	LGPEFKBE_01341	EPOOPAJP_01673	IFDJICDC_00950	DBPFBAEP_01000		MHCDPIEF_00523
group_1386		hypothetical protein	16	16	1	1	1699	1	136		341	341	341	NFNKCPNK_01584	IMKKJAIH_01932	CIFGFCIM_01931	EHOLFBGL_01093	KAJMFOFL_01843	GBILLDFI_00359	MNHCHMAF_01716	AHDMGMLC_01645		EFOGOGPH_00997		ANIAODII_00800	LGPEFKBE_01384	EPOOPAJP_01715	IFDJICDC_00993	DBPFBAEP_01043	POMEDADF_01650	MHCDPIEF_00566
group_1441		hypothetical protein	16	16	1	1	1887	15	16		224	224	224	NFNKCPNK_01676	IMKKJAIH_02025	CIFGFCIM_02024	EHOLFBGL_00142	KAJMFOFL_00050	GBILLDFI_01700	MNHCHMAF_01809		IGPNKNJG_01666	EFOGOGPH_02110	AOBIPPGD_01684	ANIAODII_02111	LGPEFKBE_02109	EPOOPAJP_01809	IFDJICDC_02112	DBPFBAEP_00896		MHCDPIEF_02108
mrdA_2		Peptidoglycan D,D-transpeptidase MrdA	16	16	1	2	271	24	10		773	773	773	NFNKCPNK_02176	IMKKJAIH_00189	CIFGFCIM_01752	EHOLFBGL_02088	KAJMFOFL_02066	GBILLDFI_01583	MNHCHMAF_02058		IGPNKNJG_01449	EFOGOGPH_01993	AOBIPPGD_01374	ANIAODII_00418	LGPEFKBE_01992	EPOOPAJP_02059	IFDJICDC_00418	DBPFBAEP_01680		MHCDPIEF_01577
dnaG		DNA primase	16	16	1	1	222	10	27		1817	1817	1817	NFNKCPNK_00386	IMKKJAIH_01076	CIFGFCIM_00837	EHOLFBGL_01857	KAJMFOFL_00966	GBILLDFI_01352	MNHCHMAF_00418		IGPNKNJG_01317	EFOGOGPH_01762	AOBIPPGD_01242	ANIAODII_01564	LGPEFKBE_01761	EPOOPAJP_00661	IFDJICDC_01976	DBPFBAEP_01433		MHCDPIEF_01346
ruvC		Crossover junction endodeoxyribonuclease RuvC	16	16	1	1	2820	21	10		482	554	545	NFNKCPNK_00525	IMKKJAIH_01215	CIFGFCIM_00976	EHOLFBGL_01337	KAJMFOFL_01105	GBILLDFI_00832	MNHCHMAF_00557		IGPNKNJG_00208	EFOGOGPH_01241	AOBIPPGD_00211	ANIAODII_01044	LGPEFKBE_01628	EPOOPAJP_00800	IFDJICDC_01454	DBPFBAEP_01301		MHCDPIEF_00825
group_30		hypothetical protein	16	16	1	1	2067	172	1		422	1226	807	NFNKCPNK_01216	IMKKJAIH_00590	CIFGFCIM_00172	EHOLFBGL_02147	KAJMFOFL_00295	GBILLDFI_02154	MNHCHMAF_01327	AHDMGMLC_01969		EFOGOGPH_02152		ANIAODII_02153	LGPEFKBE_02151	EPOOPAJP_00174	IFDJICDC_02154	DBPFBAEP_02152	POMEDADF_01973	MHCDPIEF_02150
group_34		hypothetical protein	16	16	1	1	2599	4	20		188	599	367	NFNKCPNK_01762	IMKKJAIH_00877	CIFGFCIM_00638	EHOLFBGL_01157	KAJMFOFL_00767	GBILLDFI_00436	MNHCHMAF_00219	AHDMGMLC_00543		EFOGOGPH_01061		ANIAODII_00864	LGPEFKBE_01448	EPOOPAJP_00462	IFDJICDC_01058	DBPFBAEP_01121	POMEDADF_00406	MHCDPIEF_00645
rhaM		L-rhamnose mutarotase	16	16	1	1	545	35	15		317	317	317	NFNKCPNK_01388	IMKKJAIH_00762	CIFGFCIM_00344	EHOLFBGL_02320	KAJMFOFL_00467	GBILLDFI_02328	MNHCHMAF_01499		IGPNKNJG_02199	EFOGOGPH_02326	AOBIPPGD_02190	ANIAODII_02326	LGPEFKBE_02324	EPOOPAJP_00346	IFDJICDC_02327	DBPFBAEP_02326		MHCDPIEF_02324
garD_1		Galactarate dehydratase (L-threo-forming)	16	16	1	1	540	35	10		1166	1166	1166	NFNKCPNK_01397	IMKKJAIH_00771	CIFGFCIM_00353	EHOLFBGL_02328	KAJMFOFL_00476	GBILLDFI_02336	MNHCHMAF_01508		IGPNKNJG_02206	EFOGOGPH_02334	AOBIPPGD_02197	ANIAODII_02334	LGPEFKBE_02332	EPOOPAJP_00355	IFDJICDC_02335	DBPFBAEP_02334		MHCDPIEF_02332
garD_2		Galactarate dehydratase (L-threo-forming)	16	16	1	1	539	35	7		263	263	263	NFNKCPNK_01398	IMKKJAIH_00772	CIFGFCIM_00354	EHOLFBGL_02329	KAJMFOFL_00477	GBILLDFI_02337	MNHCHMAF_01509		IGPNKNJG_02207	EFOGOGPH_02335	AOBIPPGD_02198	ANIAODII_02335	LGPEFKBE_02333	EPOOPAJP_00356	IFDJICDC_02336	DBPFBAEP_02335		MHCDPIEF_02333
group_383		hypothetical protein	16	16	1	1	1625	60	8		1190	1190	1190	NFNKCPNK_01513	IMKKJAIH_01862	CIFGFCIM_01860	EHOLFBGL_01021	KAJMFOFL_01772	GBILLDFI_00287	MNHCHMAF_01645		IGPNKNJG_01828	EFOGOGPH_00925	AOBIPPGD_01819	ANIAODII_00728	LGPEFKBE_01312	EPOOPAJP_01644	IFDJICDC_00921	DBPFBAEP_00971		MHCDPIEF_00494
lysA_1		Diaminopimelate decarboxylase	16	16	1	1	1633	125	3		1148	1148	1148	NFNKCPNK_01517	IMKKJAIH_01866	CIFGFCIM_01864	EHOLFBGL_01025	KAJMFOFL_01776	GBILLDFI_00291	MNHCHMAF_01649	AHDMGMLC_01711		EFOGOGPH_00929		ANIAODII_00732	LGPEFKBE_01316	EPOOPAJP_01648	IFDJICDC_00925	DBPFBAEP_00975	POMEDADF_01715	MHCDPIEF_00498
rsfS		Ribosomal silencing factor RsfS	16	16	1	1	1895	15	25		326	326	326	NFNKCPNK_01665	IMKKJAIH_02014	CIFGFCIM_02013	EHOLFBGL_00153	KAJMFOFL_00039	GBILLDFI_01711	MNHCHMAF_01798	AHDMGMLC_00033		EFOGOGPH_02121		ANIAODII_02122	LGPEFKBE_02120	EPOOPAJP_01798	IFDJICDC_02123	DBPFBAEP_00907	POMEDADF_00087	MHCDPIEF_02119
group_435		hypothetical protein	16	16	1	1	2697	65	9		521	521	521	NFNKCPNK_01835	IMKKJAIH_00950	CIFGFCIM_00711	EHOLFBGL_01232	KAJMFOFL_00840	GBILLDFI_00511	MNHCHMAF_00292		IGPNKNJG_00323	EFOGOGPH_01136	AOBIPPGD_00326	ANIAODII_00939	LGPEFKBE_01523	EPOOPAJP_00535	IFDJICDC_01133	DBPFBAEP_01196		MHCDPIEF_00720
group_436		hypothetical protein	16	16	1	1	2694	65	1		566	689	673	NFNKCPNK_01839	IMKKJAIH_00954	CIFGFCIM_00715	EHOLFBGL_01236	KAJMFOFL_00844	GBILLDFI_00515	MNHCHMAF_00296		IGPNKNJG_00327	EFOGOGPH_01140	AOBIPPGD_00330	ANIAODII_00943	LGPEFKBE_01527	EPOOPAJP_00539	IFDJICDC_01137	DBPFBAEP_01200		MHCDPIEF_00724
group_47		hypothetical protein	16	16	1	1	2165	85	6		287	1070	972	NFNKCPNK_00271	IMKKJAIH_00416	CIFGFCIM_00590	EHOLFBGL_00359	KAJMFOFL_00712	GBILLDFI_01741	MNHCHMAF_00171	AHDMGMLC_00133		EFOGOGPH_00262		ANIAODII_01637	LGPEFKBE_00865	EPOOPAJP_01566	IFDJICDC_00474	DBPFBAEP_01742	POMEDADF_00133	MHCDPIEF_01631
group_470		hypothetical protein	16	16	1	2	91	86	3		197	416	333	NFNKCPNK_02009	IMKKJAIH_00022	CIFGFCIM_01585	EHOLFBGL_01926	KAJMFOFL_01898	GBILLDFI_01421	MNHCHMAF_01891	AHDMGMLC_00856		EFOGOGPH_01831		ANIAODII_00256	LGPEFKBE_01830	EPOOPAJP_01892	IFDJICDC_00256	DBPFBAEP_01518	POMEDADF_00719	MHCDPIEF_01415
group_473		hypothetical protein	16	16	1	2	95	86	5		227	260	239	NFNKCPNK_02013	IMKKJAIH_00026	CIFGFCIM_01589	EHOLFBGL_01928	KAJMFOFL_01902	GBILLDFI_01423	MNHCHMAF_01895	AHDMGMLC_00854		EFOGOGPH_01833		ANIAODII_00258	LGPEFKBE_01832	EPOOPAJP_01896	IFDJICDC_00258	DBPFBAEP_01520	POMEDADF_00717	MHCDPIEF_01417
group_51		hypothetical protein	16	16	1	1	925	97	5		1367	4094	2971	NFNKCPNK_00730	IMKKJAIH_01420	CIFGFCIM_01181	EHOLFBGL_00695	KAJMFOFL_01310	GBILLDFI_02079	MNHCHMAF_00762		IGPNKNJG_00860	EFOGOGPH_00599	AOBIPPGD_00880	ANIAODII_01974	LGPEFKBE_01202	EPOOPAJP_01233	IFDJICDC_00811	DBPFBAEP_02078		MHCDPIEF_01968
group_602		hypothetical protein	16	16	1	1	1400	163	1		983	983	983	NFNKCPNK_00032	IMKKJAIH_00448	CIFGFCIM_00032	EHOLFBGL_00774	KAJMFOFL_00153	GBILLDFI_00562	MNHCHMAF_01185		IGPNKNJG_01935	EFOGOGPH_00678	AOBIPPGD_01926	ANIAODII_00481	LGPEFKBE_00372	EPOOPAJP_00032	IFDJICDC_01184	DBPFBAEP_00627		MHCDPIEF_00248
group_62		hypothetical protein	16	16	1	1	1897	15	27		284	377	365	NFNKCPNK_01664	IMKKJAIH_02013	CIFGFCIM_02012	EHOLFBGL_00154	KAJMFOFL_00038	GBILLDFI_01712	MNHCHMAF_01797	AHDMGMLC_00031		EFOGOGPH_02122		ANIAODII_02123	LGPEFKBE_02121	EPOOPAJP_01797	IFDJICDC_02124	DBPFBAEP_00908	POMEDADF_00089	MHCDPIEF_02120
infA		Translation initiation factor IF-1	16	16	1	1	134	41	4		95	95	95	NFNKCPNK_00321	IMKKJAIH_01011	CIFGFCIM_00772		KAJMFOFL_00901	GBILLDFI_01287	MNHCHMAF_00353	AHDMGMLC_00399	IGPNKNJG_01243	EFOGOGPH_01697	AOBIPPGD_01168	ANIAODII_01499	LGPEFKBE_01696	EPOOPAJP_00596	IFDJICDC_01911		POMEDADF_00262	MHCDPIEF_01281
group_904		hypothetical protein	16	16	1	1	2472	4	49		626	626	626	NFNKCPNK_00654	IMKKJAIH_01344	CIFGFCIM_01105	EHOLFBGL_00616	KAJMFOFL_01234	GBILLDFI_02000	MNHCHMAF_00686		IGPNKNJG_00772	EFOGOGPH_00520	AOBIPPGD_00792	ANIAODII_01895	LGPEFKBE_01123	EPOOPAJP_01309	IFDJICDC_00732	DBPFBAEP_01999		MHCDPIEF_01889
group_905		hypothetical protein	16	16	1	1	2473	4	50		1289	1289	1289	NFNKCPNK_00655	IMKKJAIH_01345	CIFGFCIM_01106	EHOLFBGL_00617	KAJMFOFL_01235	GBILLDFI_02001	MNHCHMAF_00687		IGPNKNJG_00773	EFOGOGPH_00521	AOBIPPGD_00793	ANIAODII_01896	LGPEFKBE_01124	EPOOPAJP_01308	IFDJICDC_00733	DBPFBAEP_02000		MHCDPIEF_01890
group_95		hypothetical protein	16	16	1	1	396	7	38		959	959	959	NFNKCPNK_00599	IMKKJAIH_01289	CIFGFCIM_01050	EHOLFBGL_00570	KAJMFOFL_01179	GBILLDFI_01954	MNHCHMAF_00631	AHDMGMLC_01099		EFOGOGPH_00474		ANIAODII_01849	LGPEFKBE_01077	EPOOPAJP_01364	IFDJICDC_00686	DBPFBAEP_01953	POMEDADF_01104	MHCDPIEF_01843
group_96		hypothetical protein	16	16	1	1	2520	11	36		248	425	402	NFNKCPNK_00719	IMKKJAIH_01409	CIFGFCIM_01170	EHOLFBGL_00680	KAJMFOFL_01299	GBILLDFI_02064	MNHCHMAF_00751		IGPNKNJG_00838	EFOGOGPH_00584	AOBIPPGD_00858	ANIAODII_01959	LGPEFKBE_01187	EPOOPAJP_01244	IFDJICDC_00796	DBPFBAEP_02063		MHCDPIEF_01953
group_1358		hypothetical protein	15	15	1	1	1535	109	4		641	641	641	NFNKCPNK_01522	IMKKJAIH_01871	CIFGFCIM_01869	EHOLFBGL_01030	KAJMFOFL_01781	GBILLDFI_00296	MNHCHMAF_01654			EFOGOGPH_00934		ANIAODII_00737	LGPEFKBE_01321	EPOOPAJP_01653	IFDJICDC_00930	DBPFBAEP_00980	POMEDADF_00868	MHCDPIEF_00503
dxr		1-deoxy-D-xylulose 5-phosphate reductoisomerase	15	15	1	1	1798	101	1		1070	1070	1070	NFNKCPNK_01742	IMKKJAIH_02091	CIFGFCIM_02090	EHOLFBGL_00079	KAJMFOFL_00116	GBILLDFI_01637	MNHCHMAF_01875		IGPNKNJG_01727	EFOGOGPH_02047		ANIAODII_02048	LGPEFKBE_02046	EPOOPAJP_01875	IFDJICDC_02049	DBPFBAEP_00833		MHCDPIEF_02045
OSGEPL1		tRNA N6-adenosine threonylcarbamoyltransferase, mitochondrial	15	15	1	1	1808	101	4		1007	1007	1007	NFNKCPNK_01747	IMKKJAIH_02096	CIFGFCIM_02095	EHOLFBGL_00075	KAJMFOFL_00121	GBILLDFI_01633	MNHCHMAF_01880		IGPNKNJG_01731	EFOGOGPH_02043		ANIAODII_02044	LGPEFKBE_02042	EPOOPAJP_01880	IFDJICDC_02045	DBPFBAEP_00829		MHCDPIEF_02041
upp		Uracil phosphoribosyltransferase	15	15	1	1	2242	55	4		563	626	592	NFNKCPNK_00240	IMKKJAIH_00386	CIFGFCIM_00559	EHOLFBGL_00391	KAJMFOFL_00682	GBILLDFI_01775	MNHCHMAF_00140		IGPNKNJG_01118	EFOGOGPH_00295		ANIAODII_01670	LGPEFKBE_00898	EPOOPAJP_01535	IFDJICDC_00507	DBPFBAEP_01774		MHCDPIEF_01664
gluQ_1		Glutamyl-Q tRNA(Asp) synthetase	15	15	1	1	2157	55	6		1391	1391	1391	NFNKCPNK_00242	IMKKJAIH_00388	CIFGFCIM_00561	EHOLFBGL_00389	KAJMFOFL_00684	GBILLDFI_01773	MNHCHMAF_00142		IGPNKNJG_01116	EFOGOGPH_00293		ANIAODII_01668	LGPEFKBE_00896	EPOOPAJP_01537	IFDJICDC_00505	DBPFBAEP_01772		MHCDPIEF_01662
group_316		hypothetical protein	15	15	1	1	1298	25	15		359	1274	786	NFNKCPNK_01042	IMKKJAIH_01732	CIFGFCIM_01493	EHOLFBGL_01679	KAJMFOFL_01622	GBILLDFI_01173	MNHCHMAF_01074		IGPNKNJG_00501	EFOGOGPH_01582		ANIAODII_01385	LGPEFKBE_00769	EPOOPAJP_00921	IFDJICDC_01796	DBPFBAEP_00518		MHCDPIEF_01167
mqnA		Chorismate dehydratase	15	15	1	1	2243	55	3		671	671	671	NFNKCPNK_00239	IMKKJAIH_00385	CIFGFCIM_00558	EHOLFBGL_00392	KAJMFOFL_00681	GBILLDFI_01776	MNHCHMAF_00139		IGPNKNJG_01119	EFOGOGPH_00296		ANIAODII_01671	LGPEFKBE_00899	EPOOPAJP_01534	IFDJICDC_00508	DBPFBAEP_01775		MHCDPIEF_01665
maeA		NAD-dependent malic enzyme	15	15	1	1	2241	55	5		1235	1235	1235	NFNKCPNK_00241	IMKKJAIH_00387	CIFGFCIM_00560	EHOLFBGL_00390	KAJMFOFL_00683	GBILLDFI_01774	MNHCHMAF_00141		IGPNKNJG_01117	EFOGOGPH_00294		ANIAODII_01669	LGPEFKBE_00897	EPOOPAJP_01536	IFDJICDC_00506	DBPFBAEP_01773		MHCDPIEF_01663
group_100		hypothetical protein	14	14	1	1	840	27	11		479	620	559	NFNKCPNK_00866	IMKKJAIH_01556	CIFGFCIM_01317	EHOLFBGL_01504	KAJMFOFL_01446	GBILLDFI_00998	MNHCHMAF_00898			EFOGOGPH_01407		ANIAODII_01210	LGPEFKBE_00594	EPOOPAJP_01097	IFDJICDC_01621	DBPFBAEP_00343		MHCDPIEF_00992
ribA		GTP cyclohydrolase-2	14	14	1	1	1039	2	37		560	560	560	NFNKCPNK_00807	IMKKJAIH_01497	CIFGFCIM_01258	EHOLFBGL_01449	KAJMFOFL_01387	GBILLDFI_00944	MNHCHMAF_00839			EFOGOGPH_01353		ANIAODII_01156	LGPEFKBE_00277	EPOOPAJP_01156	IFDJICDC_01566	DBPFBAEP_00288		MHCDPIEF_00937
group_1001		hypothetical protein	14	14	1	1	1038	2	36		983	983	983	NFNKCPNK_00808	IMKKJAIH_01498	CIFGFCIM_01259	EHOLFBGL_01450	KAJMFOFL_01388	GBILLDFI_00945	MNHCHMAF_00840			EFOGOGPH_01354		ANIAODII_01157	LGPEFKBE_00276	EPOOPAJP_01155	IFDJICDC_01567	DBPFBAEP_00289		MHCDPIEF_00938
argI		Ornithine carbamoyltransferase, catabolic	14	14	1	1	1037	2	35		920	920	920	NFNKCPNK_00809	IMKKJAIH_01499	CIFGFCIM_01260	EHOLFBGL_01451	KAJMFOFL_01389	GBILLDFI_00946	MNHCHMAF_00841			EFOGOGPH_01355		ANIAODII_01158	LGPEFKBE_00275	EPOOPAJP_01153	IFDJICDC_01568	DBPFBAEP_00290		MHCDPIEF_00939
group_1003		hypothetical protein	14	14	1	1	1036	2	34		491	491	491	NFNKCPNK_00811	IMKKJAIH_01501	CIFGFCIM_01262	EHOLFBGL_01452	KAJMFOFL_01391	GBILLDFI_00947	MNHCHMAF_00843			EFOGOGPH_01356		ANIAODII_01159	LGPEFKBE_00274	EPOOPAJP_01152	IFDJICDC_01569	DBPFBAEP_00291		MHCDPIEF_00940
lutA_2		Lactate utilization protein A	14	14	1	1	1034	2	32		1265	1265	1265	NFNKCPNK_00814	IMKKJAIH_01504	CIFGFCIM_01265	EHOLFBGL_01454	KAJMFOFL_01394	GBILLDFI_00949	MNHCHMAF_00846			EFOGOGPH_01358		ANIAODII_01161	LGPEFKBE_00270	EPOOPAJP_01147	IFDJICDC_01571	DBPFBAEP_00293		MHCDPIEF_00942
group_1005		hypothetical protein	14	14	1	1	1033	2	31		758	758	758	NFNKCPNK_00817	IMKKJAIH_01507	CIFGFCIM_01268	EHOLFBGL_01457	KAJMFOFL_01397	GBILLDFI_00952	MNHCHMAF_00849			EFOGOGPH_01361		ANIAODII_01164	LGPEFKBE_00269	EPOOPAJP_01146	IFDJICDC_01574	DBPFBAEP_00296		MHCDPIEF_00945
group_1006		hypothetical protein	14	14	1	1	1032	2	30		206	206	206	NFNKCPNK_00818	IMKKJAIH_01508	CIFGFCIM_01269	EHOLFBGL_01458	KAJMFOFL_01398	GBILLDFI_00953	MNHCHMAF_00850			EFOGOGPH_01362		ANIAODII_01165	LGPEFKBE_00268	EPOOPAJP_01145	IFDJICDC_01575	DBPFBAEP_00297		MHCDPIEF_00946
group_1008		N-acetyldiaminopimelate deacetylase	14	14	1	1	1029	2	27		1151	1151	1151	NFNKCPNK_00822	IMKKJAIH_01512	CIFGFCIM_01273	EHOLFBGL_01460	KAJMFOFL_01402	GBILLDFI_00955	MNHCHMAF_00854			EFOGOGPH_01364		ANIAODII_01167	LGPEFKBE_00265	EPOOPAJP_01140	IFDJICDC_01577	DBPFBAEP_00299		MHCDPIEF_00948
group_1009		hypothetical protein	14	14	1	1	1028	2	26		740	740	740	NFNKCPNK_00824	IMKKJAIH_01514	CIFGFCIM_01275	EHOLFBGL_01462	KAJMFOFL_01404	GBILLDFI_00957	MNHCHMAF_00856			EFOGOGPH_01366		ANIAODII_01169	LGPEFKBE_00264	EPOOPAJP_01139	IFDJICDC_01579	DBPFBAEP_00301		MHCDPIEF_00950
group_1010		hypothetical protein	14	14	1	1	1027	2	25		1118	1118	1118	NFNKCPNK_00825	IMKKJAIH_01515	CIFGFCIM_01276	EHOLFBGL_01463	KAJMFOFL_01405	GBILLDFI_00958	MNHCHMAF_00857			EFOGOGPH_01367		ANIAODII_01170	LGPEFKBE_00263	EPOOPAJP_01138	IFDJICDC_01580	DBPFBAEP_00302		MHCDPIEF_00951
mltF_2		Membrane-bound lytic murein transglycosylase F	14	14	1	1	1026	2	24		839	839	839	NFNKCPNK_00826	IMKKJAIH_01516	CIFGFCIM_01277	EHOLFBGL_01465	KAJMFOFL_01406	GBILLDFI_00960	MNHCHMAF_00858			EFOGOGPH_01369		ANIAODII_01172	LGPEFKBE_00261	EPOOPAJP_01137	IFDJICDC_01582	DBPFBAEP_00304		MHCDPIEF_00953
nanT_3		Sialic acid transporter NanT	14	14	1	1	1025	2	23		1247	1247	1247	NFNKCPNK_00827	IMKKJAIH_01517	CIFGFCIM_01278	EHOLFBGL_01466	KAJMFOFL_01407	GBILLDFI_00961	MNHCHMAF_00859			EFOGOGPH_01370		ANIAODII_01173	LGPEFKBE_00257	EPOOPAJP_01133	IFDJICDC_01583	DBPFBAEP_00305		MHCDPIEF_00954
dapE_2		Succinyl-diaminopimelate desuccinylase	14	14	1	1	1024	2	22		1268	1268	1268	NFNKCPNK_00831	IMKKJAIH_01521	CIFGFCIM_01282	EHOLFBGL_01470	KAJMFOFL_01411	GBILLDFI_00965	MNHCHMAF_00863			EFOGOGPH_01374		ANIAODII_01177	LGPEFKBE_00255	EPOOPAJP_01131	IFDJICDC_01587	DBPFBAEP_00309		MHCDPIEF_00958
group_1014		hypothetical protein	14	14	1	1	1023	2	21		527	527	527	NFNKCPNK_00833	IMKKJAIH_01523	CIFGFCIM_01284	EHOLFBGL_01472	KAJMFOFL_01413	GBILLDFI_00967	MNHCHMAF_00865			EFOGOGPH_01376		ANIAODII_01179	LGPEFKBE_00254	EPOOPAJP_01130	IFDJICDC_01589	DBPFBAEP_00311		MHCDPIEF_00960
group_1015		hypothetical protein	14	14	1	1	1022	2	20		173	173	173	NFNKCPNK_00834	IMKKJAIH_01524	CIFGFCIM_01285	EHOLFBGL_01473	KAJMFOFL_01414	GBILLDFI_00968	MNHCHMAF_00866			EFOGOGPH_01377		ANIAODII_01180	LGPEFKBE_00253	EPOOPAJP_01129	IFDJICDC_01590	DBPFBAEP_00312		MHCDPIEF_00961
fapR		Transcription factor FapR	14	14	1	1	1021	2	19		578	578	578	NFNKCPNK_00835	IMKKJAIH_01525	CIFGFCIM_01286	EHOLFBGL_01474	KAJMFOFL_01415	GBILLDFI_00969	MNHCHMAF_00867			EFOGOGPH_01378		ANIAODII_01181	LGPEFKBE_00252	EPOOPAJP_01128	IFDJICDC_01591	DBPFBAEP_00313		MHCDPIEF_00962
cmoB		tRNA U34 carboxymethyltransferase	14	14	1	1	1020	2	18		875	875	875	NFNKCPNK_00836	IMKKJAIH_01526	CIFGFCIM_01287	EHOLFBGL_01475	KAJMFOFL_01416	GBILLDFI_00970	MNHCHMAF_00868			EFOGOGPH_01379		ANIAODII_01182	LGPEFKBE_00251	EPOOPAJP_01127	IFDJICDC_01592	DBPFBAEP_00314		MHCDPIEF_00963
group_1023		1,4-dihydroxy-2-naphthoyl-CoA hydrolase	14	14	1	1	861	2	7		374	374	374	NFNKCPNK_00849	IMKKJAIH_01539	CIFGFCIM_01300	EHOLFBGL_01486	KAJMFOFL_01429	GBILLDFI_00980	MNHCHMAF_00881			EFOGOGPH_01389		ANIAODII_01192	LGPEFKBE_00576	EPOOPAJP_01114	IFDJICDC_01603	DBPFBAEP_00325		MHCDPIEF_00974
group_1024		hypothetical protein	14	14	1	1	862	2	6		1190	1190	1190	NFNKCPNK_00850	IMKKJAIH_01540	CIFGFCIM_01301	EHOLFBGL_01487	KAJMFOFL_01430	GBILLDFI_00981	MNHCHMAF_00882			EFOGOGPH_01390		ANIAODII_01193	LGPEFKBE_00577	EPOOPAJP_01112	IFDJICDC_01604	DBPFBAEP_00326		MHCDPIEF_00975
group_1025		hypothetical protein	14	14	1	1	863	2	5		608	608	608	NFNKCPNK_00852	IMKKJAIH_01542	CIFGFCIM_01303	EHOLFBGL_01489	KAJMFOFL_01432	GBILLDFI_00983	MNHCHMAF_00884			EFOGOGPH_01392		ANIAODII_01195	LGPEFKBE_00579	EPOOPAJP_01110	IFDJICDC_01606	DBPFBAEP_00328		MHCDPIEF_00977
group_1026		hypothetical protein	14	14	1	1	864	2	4		479	479	479	NFNKCPNK_00854	IMKKJAIH_01544	CIFGFCIM_01305	EHOLFBGL_01491	KAJMFOFL_01434	GBILLDFI_00985	MNHCHMAF_00886			EFOGOGPH_01394		ANIAODII_01197	LGPEFKBE_00581	EPOOPAJP_01108	IFDJICDC_01608	DBPFBAEP_00330		MHCDPIEF_00979
group_1027		hypothetical protein	14	14	1	1	847	27	3		818	818	818	NFNKCPNK_00859	IMKKJAIH_01549	CIFGFCIM_01310	EHOLFBGL_01496	KAJMFOFL_01439	GBILLDFI_00990	MNHCHMAF_00891			EFOGOGPH_01399		ANIAODII_01202	LGPEFKBE_00586	EPOOPAJP_01104	IFDJICDC_01613	DBPFBAEP_00335		MHCDPIEF_00984
mnmE		tRNA modification GTPase MnmE	14	14	1	1	846	27	4		1328	1328	1328	NFNKCPNK_00860	IMKKJAIH_01550	CIFGFCIM_01311	EHOLFBGL_01497	KAJMFOFL_01440	GBILLDFI_00991	MNHCHMAF_00892			EFOGOGPH_01400		ANIAODII_01203	LGPEFKBE_00587	EPOOPAJP_01103	IFDJICDC_01614	DBPFBAEP_00336		MHCDPIEF_00985
purL		Phosphoribosylformylglycinamidine synthase subunit PurL	14	14	1	1	845	27	5		2186	2186	2186	NFNKCPNK_00861	IMKKJAIH_01551	CIFGFCIM_01312	EHOLFBGL_01498	KAJMFOFL_01441	GBILLDFI_00992	MNHCHMAF_00893			EFOGOGPH_01401		ANIAODII_01204	LGPEFKBE_00588	EPOOPAJP_01102	IFDJICDC_01615	DBPFBAEP_00337		MHCDPIEF_00986
djlA		Co-chaperone protein DjlA	14	14	1	1	844	27	6		770	770	770	NFNKCPNK_00862	IMKKJAIH_01552	CIFGFCIM_01313	EHOLFBGL_01499	KAJMFOFL_01442	GBILLDFI_00993	MNHCHMAF_00894			EFOGOGPH_01402		ANIAODII_01205	LGPEFKBE_00589	EPOOPAJP_01101	IFDJICDC_01616	DBPFBAEP_00338		MHCDPIEF_00987
purH		Bifunctional purine biosynthesis protein PurH	14	14	1	1	843	27	7		1532	1532	1532	NFNKCPNK_00863	IMKKJAIH_01553	CIFGFCIM_01314	EHOLFBGL_01500	KAJMFOFL_01443	GBILLDFI_00994	MNHCHMAF_00895			EFOGOGPH_01403		ANIAODII_01206	LGPEFKBE_00590	EPOOPAJP_01100	IFDJICDC_01617	DBPFBAEP_00339		MHCDPIEF_00988
group_1033		hypothetical protein	14	14	1	1	839	27	12		434	434	434	NFNKCPNK_00868	IMKKJAIH_01558	CIFGFCIM_01319	EHOLFBGL_01505	KAJMFOFL_01448	GBILLDFI_00999	MNHCHMAF_00900			EFOGOGPH_01408		ANIAODII_01211	LGPEFKBE_00595	EPOOPAJP_01095	IFDJICDC_01622	DBPFBAEP_00344		MHCDPIEF_00993
aguA		Agmatine deiminase	14	14	1	1	838	27	13		977	977	977	NFNKCPNK_00869	IMKKJAIH_01559	CIFGFCIM_01320	EHOLFBGL_01506	KAJMFOFL_01449	GBILLDFI_01000	MNHCHMAF_00901			EFOGOGPH_01409		ANIAODII_01212	LGPEFKBE_00596	EPOOPAJP_01094	IFDJICDC_01623	DBPFBAEP_00345		MHCDPIEF_00994
fieF		Ferrous-iron efflux pump FieF	14	14	1	1	837	27	14		887	887	887	NFNKCPNK_00870	IMKKJAIH_01560	CIFGFCIM_01321	EHOLFBGL_01507	KAJMFOFL_01450	GBILLDFI_01001	MNHCHMAF_00902			EFOGOGPH_01410		ANIAODII_01213	LGPEFKBE_00597	EPOOPAJP_01093	IFDJICDC_01624	DBPFBAEP_00346		MHCDPIEF_00995
nadE_1		Glutamine-dependent NAD(+) synthetase	14	14	1	1	836	27	15		872	872	872	NFNKCPNK_00871	IMKKJAIH_01561	CIFGFCIM_01322	EHOLFBGL_01508	KAJMFOFL_01451	GBILLDFI_01002	MNHCHMAF_00903			EFOGOGPH_01411		ANIAODII_01214	LGPEFKBE_00598	EPOOPAJP_01091	IFDJICDC_01625	DBPFBAEP_00347		MHCDPIEF_00996
group_1037		hypothetical protein	14	14	1	1	835	27	16		1346	1346	1346	NFNKCPNK_00873	IMKKJAIH_01563	CIFGFCIM_01324	EHOLFBGL_01510	KAJMFOFL_01453	GBILLDFI_01004	MNHCHMAF_00905			EFOGOGPH_01413		ANIAODII_01216	LGPEFKBE_00600	EPOOPAJP_01089	IFDJICDC_01627	DBPFBAEP_00349		MHCDPIEF_00998
recD2		ATP-dependent RecD-like DNA helicase	14	14	1	1	834	27	17		1343	1343	1343	NFNKCPNK_00875	IMKKJAIH_01565	CIFGFCIM_01326	EHOLFBGL_01512	KAJMFOFL_01455	GBILLDFI_01006	MNHCHMAF_00907			EFOGOGPH_01415		ANIAODII_01218	LGPEFKBE_00602	EPOOPAJP_01088	IFDJICDC_01629	DBPFBAEP_00351		MHCDPIEF_01000
group_1039		hypothetical protein	14	14	1	1	833	27	18		734	734	734	NFNKCPNK_00876	IMKKJAIH_01566	CIFGFCIM_01327	EHOLFBGL_01513	KAJMFOFL_01456	GBILLDFI_01007	MNHCHMAF_00908			EFOGOGPH_01416		ANIAODII_01219	LGPEFKBE_00603	EPOOPAJP_01087	IFDJICDC_01630	DBPFBAEP_00352		MHCDPIEF_01001
group_104		hypothetical protein	14	14	1	1	809	13	26		215	545	403	NFNKCPNK_00969	IMKKJAIH_01659	CIFGFCIM_01420	EHOLFBGL_01604	KAJMFOFL_01549	GBILLDFI_01098	MNHCHMAF_01001			EFOGOGPH_01507		ANIAODII_01310	LGPEFKBE_00694	EPOOPAJP_00994	IFDJICDC_01721	DBPFBAEP_00443		MHCDPIEF_01092
lolA		Outer-membrane lipoprotein carrier protein	14	14	1	1	832	27	1		509	509	509	NFNKCPNK_00877	IMKKJAIH_01567	CIFGFCIM_01328	EHOLFBGL_01514	KAJMFOFL_01457	GBILLDFI_01008	MNHCHMAF_00909			EFOGOGPH_01417		ANIAODII_01220	LGPEFKBE_00604	EPOOPAJP_01086	IFDJICDC_01631	DBPFBAEP_00353		MHCDPIEF_01002
group_1041		hypothetical protein	14	14	1	1	875	28	1		1127	1127	1127	NFNKCPNK_00880	IMKKJAIH_01570	CIFGFCIM_01331	EHOLFBGL_01517	KAJMFOFL_01460	GBILLDFI_01011	MNHCHMAF_00912			EFOGOGPH_01420		ANIAODII_01223	LGPEFKBE_00607	EPOOPAJP_01083	IFDJICDC_01634	DBPFBAEP_00356		MHCDPIEF_01005
group_1042		hypothetical protein	14	14	1	1	874	28	2		263	263	263	NFNKCPNK_00882	IMKKJAIH_01572	CIFGFCIM_01333	EHOLFBGL_01519	KAJMFOFL_01462	GBILLDFI_01013	MNHCHMAF_00914			EFOGOGPH_01422		ANIAODII_01225	LGPEFKBE_00609	EPOOPAJP_01081	IFDJICDC_01636	DBPFBAEP_00358		MHCDPIEF_01007
group_1043		hypothetical protein	14	14	1	1	873	28	3		380	380	380	NFNKCPNK_00890	IMKKJAIH_01580	CIFGFCIM_01341	EHOLFBGL_01527	KAJMFOFL_01470	GBILLDFI_01021	MNHCHMAF_00922			EFOGOGPH_01430		ANIAODII_01233	LGPEFKBE_00617	EPOOPAJP_01073	IFDJICDC_01644	DBPFBAEP_00366		MHCDPIEF_01015
aas		Bifunctional protein Aas	14	14	1	1	872	28	4		3512	3512	3512	NFNKCPNK_00891	IMKKJAIH_01581	CIFGFCIM_01342	EHOLFBGL_01528	KAJMFOFL_01471	GBILLDFI_01022	MNHCHMAF_00923			EFOGOGPH_01431		ANIAODII_01234	LGPEFKBE_00618	EPOOPAJP_01071	IFDJICDC_01645	DBPFBAEP_00367		MHCDPIEF_01016
group_1045		hypothetical protein	14	14	1	1	871	28	5		911	911	911	NFNKCPNK_00893	IMKKJAIH_01583	CIFGFCIM_01344	EHOLFBGL_01530	KAJMFOFL_01473	GBILLDFI_01024	MNHCHMAF_00925			EFOGOGPH_01433		ANIAODII_01236	LGPEFKBE_00620	EPOOPAJP_01070	IFDJICDC_01647	DBPFBAEP_00369		MHCDPIEF_01018
atpH		ATP synthase subunit c	14	14	1	1	870	28	6		338	338	338	NFNKCPNK_00895	IMKKJAIH_01585	CIFGFCIM_01346	EHOLFBGL_01532	KAJMFOFL_01475	GBILLDFI_01026	MNHCHMAF_00927			EFOGOGPH_01435		ANIAODII_01238	LGPEFKBE_00622	EPOOPAJP_01068	IFDJICDC_01649	DBPFBAEP_00371		MHCDPIEF_01020
group_1047		hypothetical protein	14	14	1	1	869	28	7		1064	1064	1064	NFNKCPNK_00896	IMKKJAIH_01586	CIFGFCIM_01347	EHOLFBGL_01533	KAJMFOFL_01476	GBILLDFI_01027	MNHCHMAF_00928			EFOGOGPH_01436		ANIAODII_01239	LGPEFKBE_00623	EPOOPAJP_01067	IFDJICDC_01650	DBPFBAEP_00372		MHCDPIEF_01021
group_1048		hypothetical protein	14	14	1	1	868	28	15		1340	1340	1340	NFNKCPNK_00897	IMKKJAIH_01587	CIFGFCIM_01348	EHOLFBGL_01534	KAJMFOFL_01477	GBILLDFI_01028	MNHCHMAF_00929			EFOGOGPH_01437		ANIAODII_01240	LGPEFKBE_00624	EPOOPAJP_01066	IFDJICDC_01651	DBPFBAEP_00373		MHCDPIEF_01022
mhpE		4-hydroxy-2-oxovalerate aldolase	14	14	1	1	867	28	14		1799	1799	1799	NFNKCPNK_00898	IMKKJAIH_01588	CIFGFCIM_01349	EHOLFBGL_01535	KAJMFOFL_01478	GBILLDFI_01029	MNHCHMAF_00930			EFOGOGPH_01438		ANIAODII_01241	LGPEFKBE_00625	EPOOPAJP_01065	IFDJICDC_01652	DBPFBAEP_00374		MHCDPIEF_01023
pckA		Phosphoenolpyruvate carboxykinase (ATP)	14	14	1	1	866	28	13		1574	1574	1574	NFNKCPNK_00899	IMKKJAIH_01589	CIFGFCIM_01350	EHOLFBGL_01536	KAJMFOFL_01479	GBILLDFI_01030	MNHCHMAF_00931			EFOGOGPH_01439		ANIAODII_01242	LGPEFKBE_00626	EPOOPAJP_01064	IFDJICDC_01653	DBPFBAEP_00375		MHCDPIEF_01024
argH_2		Argininosuccinate lyase	14	14	1	1	865	28	12		1382	1382	1382	NFNKCPNK_00900	IMKKJAIH_01590	CIFGFCIM_01351	EHOLFBGL_01537	KAJMFOFL_01480	GBILLDFI_01031	MNHCHMAF_00932			EFOGOGPH_01440		ANIAODII_01243	LGPEFKBE_00627	EPOOPAJP_01062	IFDJICDC_01654	DBPFBAEP_00376		MHCDPIEF_01025
OLA1		Obg-like ATPase 1	14	14	1	1	1134	28	11		1103	1103	1103	NFNKCPNK_00902	IMKKJAIH_01592	CIFGFCIM_01353	EHOLFBGL_01539	KAJMFOFL_01482	GBILLDFI_01033	MNHCHMAF_00934			EFOGOGPH_01442		ANIAODII_01245	LGPEFKBE_00629	EPOOPAJP_01061	IFDJICDC_01656	DBPFBAEP_00378		MHCDPIEF_01027
pepA		cytosol aminopeptidase	14	14	1	1	1135	28	10		1451	1451	1451	NFNKCPNK_00903	IMKKJAIH_01593	CIFGFCIM_01354	EHOLFBGL_01540	KAJMFOFL_01483	GBILLDFI_01034	MNHCHMAF_00935			EFOGOGPH_01443		ANIAODII_01246	LGPEFKBE_00630	EPOOPAJP_01060	IFDJICDC_01657	DBPFBAEP_00379		MHCDPIEF_01028
group_1054		hypothetical protein	14	14	1	1	1136	28	9		596	596	596	NFNKCPNK_00904	IMKKJAIH_01594	CIFGFCIM_01355	EHOLFBGL_01541	KAJMFOFL_01484	GBILLDFI_01035	MNHCHMAF_00936			EFOGOGPH_01444		ANIAODII_01247	LGPEFKBE_00631	EPOOPAJP_01059	IFDJICDC_01658	DBPFBAEP_00380		MHCDPIEF_01029
apt		Adenine phosphoribosyltransferase	14	14	1	1	1137	28	8		548	548	548	NFNKCPNK_00905	IMKKJAIH_01595	CIFGFCIM_01356	EHOLFBGL_01542	KAJMFOFL_01485	GBILLDFI_01036	MNHCHMAF_00937			EFOGOGPH_01445		ANIAODII_01248	LGPEFKBE_00632	EPOOPAJP_01058	IFDJICDC_01659	DBPFBAEP_00381		MHCDPIEF_01030
lacB		Galactose-6-phosphate isomerase subunit LacB	14	14	1	1	911	73	4		437	437	437	NFNKCPNK_00907	IMKKJAIH_01597	CIFGFCIM_01358	EHOLFBGL_01544	KAJMFOFL_01487	GBILLDFI_01038	MNHCHMAF_00939			EFOGOGPH_01447		ANIAODII_01250	LGPEFKBE_00634	EPOOPAJP_01056	IFDJICDC_01661	DBPFBAEP_00383		MHCDPIEF_01032
cheB		Protein-glutamate methylesterase/protein-glutamine glutaminase	14	14	1	1	910	73	5		449	449	449	NFNKCPNK_00909	IMKKJAIH_01599	CIFGFCIM_01360	EHOLFBGL_01546	KAJMFOFL_01489	GBILLDFI_01040	MNHCHMAF_00941			EFOGOGPH_01449		ANIAODII_01252	LGPEFKBE_00636	EPOOPAJP_01054	IFDJICDC_01663	DBPFBAEP_00385		MHCDPIEF_01034
group_1058		hypothetical protein	14	14	1	1	909	73	6		788	788	788	NFNKCPNK_00910	IMKKJAIH_01600	CIFGFCIM_01361	EHOLFBGL_01547	KAJMFOFL_01490	GBILLDFI_01041	MNHCHMAF_00942			EFOGOGPH_01450		ANIAODII_01253	LGPEFKBE_00637	EPOOPAJP_01053	IFDJICDC_01664	DBPFBAEP_00386		MHCDPIEF_01035
btuD_13		Vitamin B12 import ATP-binding protein BtuD	14	14	1	1	908	73	7		590	590	590	NFNKCPNK_00911	IMKKJAIH_01601	CIFGFCIM_01362	EHOLFBGL_01548	KAJMFOFL_01491	GBILLDFI_01042	MNHCHMAF_00943			EFOGOGPH_01451		ANIAODII_01254	LGPEFKBE_00638	EPOOPAJP_01052	IFDJICDC_01665	DBPFBAEP_00387		MHCDPIEF_01036
mltF_3		Membrane-bound lytic murein transglycosylase F	14	14	1	1	907	73	3		779	779	779	NFNKCPNK_00912	IMKKJAIH_01602	CIFGFCIM_01363	EHOLFBGL_01549	KAJMFOFL_01492	GBILLDFI_01043	MNHCHMAF_00944			EFOGOGPH_01452		ANIAODII_01255	LGPEFKBE_00639	EPOOPAJP_01051	IFDJICDC_01666	DBPFBAEP_00388		MHCDPIEF_01037
group_1061		hypothetical protein	14	14	1	1	906	73	2		752	752	752	NFNKCPNK_00913	IMKKJAIH_01603	CIFGFCIM_01364	EHOLFBGL_01550	KAJMFOFL_01493	GBILLDFI_01044	MNHCHMAF_00945			EFOGOGPH_01453		ANIAODII_01256	LGPEFKBE_00640	EPOOPAJP_01050	IFDJICDC_01667	DBPFBAEP_00389		MHCDPIEF_01038
group_1062		hypothetical protein	14	14	1	1	905	73	1		659	659	659	NFNKCPNK_00914	IMKKJAIH_01604	CIFGFCIM_01365	EHOLFBGL_01551	KAJMFOFL_01494	GBILLDFI_01045	MNHCHMAF_00946			EFOGOGPH_01454		ANIAODII_01257	LGPEFKBE_00641	EPOOPAJP_01049	IFDJICDC_01668	DBPFBAEP_00390		MHCDPIEF_01039
group_1063		hypothetical protein	14	14	1	1	904	108	1		2111	2111	2111	NFNKCPNK_00916	IMKKJAIH_01606	CIFGFCIM_01367	EHOLFBGL_01553	KAJMFOFL_01496	GBILLDFI_01047	MNHCHMAF_00948			EFOGOGPH_01456		ANIAODII_01259	LGPEFKBE_00643	EPOOPAJP_01047	IFDJICDC_01670	DBPFBAEP_00392		MHCDPIEF_01041
group_1064		hypothetical protein	14	14	1	1	903	108	2		197	197	197	NFNKCPNK_00917	IMKKJAIH_01607	CIFGFCIM_01368	EHOLFBGL_01554	KAJMFOFL_01497	GBILLDFI_01048	MNHCHMAF_00949			EFOGOGPH_01457		ANIAODII_01260	LGPEFKBE_00644	EPOOPAJP_01046	IFDJICDC_01671	DBPFBAEP_00393		MHCDPIEF_01042
group_1065		hypothetical protein	14	14	1	1	902	108	4		413	413	413	NFNKCPNK_00918	IMKKJAIH_01608	CIFGFCIM_01369	EHOLFBGL_01555	KAJMFOFL_01498	GBILLDFI_01049	MNHCHMAF_00950			EFOGOGPH_01458		ANIAODII_01261	LGPEFKBE_00645	EPOOPAJP_01045	IFDJICDC_01672	DBPFBAEP_00394		MHCDPIEF_01043
group_1066		hypothetical protein	14	14	1	1	901	108	3		1832	1832	1832	NFNKCPNK_00919	IMKKJAIH_01609	CIFGFCIM_01370	EHOLFBGL_01556	KAJMFOFL_01499	GBILLDFI_01050	MNHCHMAF_00951			EFOGOGPH_01459		ANIAODII_01262	LGPEFKBE_00646	EPOOPAJP_01043	IFDJICDC_01673	DBPFBAEP_00395		MHCDPIEF_01044
group_1068		hypothetical protein	14	14	1	1	899	54	11		560	560	560	NFNKCPNK_00923	IMKKJAIH_01613	CIFGFCIM_01374	EHOLFBGL_01560	KAJMFOFL_01503	GBILLDFI_01054	MNHCHMAF_00955			EFOGOGPH_01463		ANIAODII_01266	LGPEFKBE_00650	EPOOPAJP_01039	IFDJICDC_01677	DBPFBAEP_00399		MHCDPIEF_01048
group_1069		hypothetical protein	14	14	1	1	897	54	10		452	452	452	NFNKCPNK_00925	IMKKJAIH_01615	CIFGFCIM_01376	EHOLFBGL_01562	KAJMFOFL_01505	GBILLDFI_01056	MNHCHMAF_00957			EFOGOGPH_01465		ANIAODII_01268	LGPEFKBE_00652	EPOOPAJP_01037	IFDJICDC_01679	DBPFBAEP_00401		MHCDPIEF_01050
group_107		hypothetical protein	14	14	1	1	1284	5	11		434	776	580	NFNKCPNK_01033	IMKKJAIH_01723	CIFGFCIM_01484	EHOLFBGL_01670	KAJMFOFL_01613	GBILLDFI_01164	MNHCHMAF_01065			EFOGOGPH_01573		ANIAODII_01376	LGPEFKBE_00760	EPOOPAJP_00930	IFDJICDC_01787	DBPFBAEP_00509		MHCDPIEF_01158
group_1070		hypothetical protein	14	14	1	1	896	54	9		419	419	419	NFNKCPNK_00927	IMKKJAIH_01617	CIFGFCIM_01378	EHOLFBGL_01564	KAJMFOFL_01507	GBILLDFI_01058	MNHCHMAF_00959			EFOGOGPH_01467		ANIAODII_01270	LGPEFKBE_00654	EPOOPAJP_01036	IFDJICDC_01681	DBPFBAEP_00403		MHCDPIEF_01052
group_1072		hypothetical protein	14	14	1	1	895	54	8		677	677	677	NFNKCPNK_00929	IMKKJAIH_01619	CIFGFCIM_01380	EHOLFBGL_01565	KAJMFOFL_01509	GBILLDFI_01059	MNHCHMAF_00961			EFOGOGPH_01468		ANIAODII_01271	LGPEFKBE_00655	EPOOPAJP_01034	IFDJICDC_01682	DBPFBAEP_00404		MHCDPIEF_01053
trmL		tRNA (cytidine(34)-2'-O)-methyltransferase	14	14	1	1	893	54	5		467	467	467	NFNKCPNK_00931	IMKKJAIH_01621	CIFGFCIM_01382	EHOLFBGL_01567	KAJMFOFL_01511	GBILLDFI_01061	MNHCHMAF_00963			EFOGOGPH_01470		ANIAODII_01273	LGPEFKBE_00657	EPOOPAJP_01032	IFDJICDC_01684	DBPFBAEP_00406		MHCDPIEF_01055
group_1074		hypothetical protein	14	14	1	1	892	54	4		1466	1466	1466	NFNKCPNK_00933	IMKKJAIH_01623	CIFGFCIM_01384	EHOLFBGL_01569	KAJMFOFL_01513	GBILLDFI_01063	MNHCHMAF_00965			EFOGOGPH_01472		ANIAODII_01275	LGPEFKBE_00659	EPOOPAJP_01030	IFDJICDC_01686	DBPFBAEP_00408		MHCDPIEF_01057
group_1075	btuD_14	Vitamin B12 import ATP-binding protein BtuD	14	14	1	1	1161	54	3		728	728	728	NFNKCPNK_00934	IMKKJAIH_01624	CIFGFCIM_01385	EHOLFBGL_01570	KAJMFOFL_01514	GBILLDFI_01064	MNHCHMAF_00966			EFOGOGPH_01473		ANIAODII_01276	LGPEFKBE_00660	EPOOPAJP_01029	IFDJICDC_01687	DBPFBAEP_00409		MHCDPIEF_01058
group_1076		hypothetical protein	14	14	1	1	876	40	2		569	569	569	NFNKCPNK_00937	IMKKJAIH_01627	CIFGFCIM_01388	EHOLFBGL_01573	KAJMFOFL_01517	GBILLDFI_01067	MNHCHMAF_00969			EFOGOGPH_01476		ANIAODII_01279	LGPEFKBE_00663	EPOOPAJP_01026	IFDJICDC_01690	DBPFBAEP_00412		MHCDPIEF_01061
group_1077		hypothetical protein	14	14	1	1	877	40	3		365	365	365	NFNKCPNK_00938	IMKKJAIH_01628	CIFGFCIM_01389	EHOLFBGL_01574	KAJMFOFL_01518	GBILLDFI_01068	MNHCHMAF_00970			EFOGOGPH_01477		ANIAODII_01280	LGPEFKBE_00664	EPOOPAJP_01025	IFDJICDC_01691	DBPFBAEP_00413		MHCDPIEF_01062
group_1078		hypothetical protein	14	14	1	1	878	40	4		755	755	755	NFNKCPNK_00939	IMKKJAIH_01629	CIFGFCIM_01390	EHOLFBGL_01575	KAJMFOFL_01519	GBILLDFI_01069	MNHCHMAF_00971			EFOGOGPH_01478		ANIAODII_01281	LGPEFKBE_00665	EPOOPAJP_01024	IFDJICDC_01692	DBPFBAEP_00414		MHCDPIEF_01063
group_1079		hypothetical protein	14	14	1	1	879	40	5		2321	2321	2321	NFNKCPNK_00940	IMKKJAIH_01630	CIFGFCIM_01391	EHOLFBGL_01576	KAJMFOFL_01520	GBILLDFI_01070	MNHCHMAF_00972			EFOGOGPH_01479		ANIAODII_01282	LGPEFKBE_00666	EPOOPAJP_01022	IFDJICDC_01693	DBPFBAEP_00415		MHCDPIEF_01064
aroA		3-phosphoshikimate 1-carboxyvinyltransferase	14	14	1	1	880	40	6		1286	1286	1286	NFNKCPNK_00942	IMKKJAIH_01632	CIFGFCIM_01393	EHOLFBGL_01578	KAJMFOFL_01522	GBILLDFI_01072	MNHCHMAF_00974			EFOGOGPH_01481		ANIAODII_01284	LGPEFKBE_00668	EPOOPAJP_01018	IFDJICDC_01695	DBPFBAEP_00417		MHCDPIEF_01066
pnp_2		Polyribonucleotide nucleotidyltransferase	14	14	1	1	882	40	8		1670	1670	1670	NFNKCPNK_00948	IMKKJAIH_01638	CIFGFCIM_01399	EHOLFBGL_01583	KAJMFOFL_01528	GBILLDFI_01077	MNHCHMAF_00980			EFOGOGPH_01486		ANIAODII_01289	LGPEFKBE_00673	EPOOPAJP_01015	IFDJICDC_01700	DBPFBAEP_00422		MHCDPIEF_01071
group_1082		hypothetical protein	14	14	1	1	883	40	9		488	488	488	NFNKCPNK_00949	IMKKJAIH_01639	CIFGFCIM_01400	EHOLFBGL_01584	KAJMFOFL_01529	GBILLDFI_01078	MNHCHMAF_00981			EFOGOGPH_01487		ANIAODII_01290	LGPEFKBE_00674	EPOOPAJP_01014	IFDJICDC_01701	DBPFBAEP_00423		MHCDPIEF_01072
ghrB		Formate dehydrogenase, mitochondrial	14	14	1	1	884	40	10		1583	1583	1583	NFNKCPNK_00950	IMKKJAIH_01640	CIFGFCIM_01401	EHOLFBGL_01585	KAJMFOFL_01530	GBILLDFI_01079	MNHCHMAF_00982			EFOGOGPH_01488		ANIAODII_01291	LGPEFKBE_00675	EPOOPAJP_01013	IFDJICDC_01702	DBPFBAEP_00424		MHCDPIEF_01073
rcsC_2		Sensor histidine kinase RcsC	14	14	1	1	885	40	11		662	662	662	NFNKCPNK_00951	IMKKJAIH_01641	CIFGFCIM_01402	EHOLFBGL_01586	KAJMFOFL_01531	GBILLDFI_01080	MNHCHMAF_00983			EFOGOGPH_01489		ANIAODII_01292	LGPEFKBE_00676	EPOOPAJP_01012	IFDJICDC_01703	DBPFBAEP_00425		MHCDPIEF_01074
sasA_3		Adaptive-response sensory-kinase SasA	14	14	1	1	886	40	12		1289	1289	1289	NFNKCPNK_00952	IMKKJAIH_01642	CIFGFCIM_01403	EHOLFBGL_01587	KAJMFOFL_01532	GBILLDFI_01081	MNHCHMAF_00984			EFOGOGPH_01490		ANIAODII_01293	LGPEFKBE_00677	EPOOPAJP_01010	IFDJICDC_01704	DBPFBAEP_00426		MHCDPIEF_01075
btuD_15		Vitamin B12 import ATP-binding protein BtuD	14	14	1	1	887	40	13		1931	1931	1931	NFNKCPNK_00954	IMKKJAIH_01644	CIFGFCIM_01405	EHOLFBGL_01589	KAJMFOFL_01534	GBILLDFI_01083	MNHCHMAF_00986			EFOGOGPH_01492		ANIAODII_01295	LGPEFKBE_00679	EPOOPAJP_01009	IFDJICDC_01706	DBPFBAEP_00428		MHCDPIEF_01077
group_1087		hypothetical protein	14	14	1	1	889	127	3		2840	2840	2840	NFNKCPNK_00960	IMKKJAIH_01650	CIFGFCIM_01411	EHOLFBGL_01595	KAJMFOFL_01540	GBILLDFI_01089	MNHCHMAF_00992			EFOGOGPH_01498		ANIAODII_01301	LGPEFKBE_00685	EPOOPAJP_01003	IFDJICDC_01712	DBPFBAEP_00434		MHCDPIEF_01083
group_1088		hypothetical protein	14	14	1	1	888	127	2		272	272	272	NFNKCPNK_00961	IMKKJAIH_01651	CIFGFCIM_01412	EHOLFBGL_01596	KAJMFOFL_01541	GBILLDFI_01090	MNHCHMAF_00993			EFOGOGPH_01499		ANIAODII_01302	LGPEFKBE_00686	EPOOPAJP_01002	IFDJICDC_01713	DBPFBAEP_00435		MHCDPIEF_01084
group_1089		hypothetical protein	14	14	1	1	890	127	1		92	92	92	NFNKCPNK_00962	IMKKJAIH_01652	CIFGFCIM_01413	EHOLFBGL_01597	KAJMFOFL_01542	GBILLDFI_01091	MNHCHMAF_00994			EFOGOGPH_01500		ANIAODII_01303	LGPEFKBE_00687	EPOOPAJP_01001	IFDJICDC_01714	DBPFBAEP_00436		MHCDPIEF_01085
group_1090		hypothetical protein	14	14	1	1	804	13	22		1046	1046	1046	NFNKCPNK_00964	IMKKJAIH_01654	CIFGFCIM_01415	EHOLFBGL_01599	KAJMFOFL_01544	GBILLDFI_01093	MNHCHMAF_00996			EFOGOGPH_01502		ANIAODII_01305	LGPEFKBE_00689	EPOOPAJP_00999	IFDJICDC_01716	DBPFBAEP_00438		MHCDPIEF_01087
group_1091		hypothetical protein	14	14	1	1	805	13	23		242	242	242	NFNKCPNK_00965	IMKKJAIH_01655	CIFGFCIM_01416	EHOLFBGL_01600	KAJMFOFL_01545	GBILLDFI_01094	MNHCHMAF_00997			EFOGOGPH_01503		ANIAODII_01306	LGPEFKBE_00690	EPOOPAJP_00998	IFDJICDC_01717	DBPFBAEP_00439		MHCDPIEF_01088
group_1092		hypothetical protein	14	14	1	1	806	13	24		632	632	632	NFNKCPNK_00966	IMKKJAIH_01656	CIFGFCIM_01417	EHOLFBGL_01601	KAJMFOFL_01546	GBILLDFI_01095	MNHCHMAF_00998			EFOGOGPH_01504		ANIAODII_01307	LGPEFKBE_00691	EPOOPAJP_00997	IFDJICDC_01718	DBPFBAEP_00440		MHCDPIEF_01089
group_1093		hypothetical protein	14	14	1	1	807	13	25		140	140	140	NFNKCPNK_00968	IMKKJAIH_01658	CIFGFCIM_01419	EHOLFBGL_01603	KAJMFOFL_01548	GBILLDFI_01097	MNHCHMAF_01000			EFOGOGPH_01506		ANIAODII_01309	LGPEFKBE_00693	EPOOPAJP_00995	IFDJICDC_01720	DBPFBAEP_00442		MHCDPIEF_01091
group_1094		hypothetical protein	14	14	1	1	810	13	28		377	377	377	NFNKCPNK_00971	IMKKJAIH_01661	CIFGFCIM_01422	EHOLFBGL_01605	KAJMFOFL_01551	GBILLDFI_01099	MNHCHMAF_01003			EFOGOGPH_01508		ANIAODII_01311	LGPEFKBE_00695	EPOOPAJP_00992	IFDJICDC_01722	DBPFBAEP_00444		MHCDPIEF_01093
dsbL_1		Thiol:disulfide interchange protein DsbL	14	14	1	1	811	13	29		641	641	641	NFNKCPNK_00972	IMKKJAIH_01662	CIFGFCIM_01423	EHOLFBGL_01606	KAJMFOFL_01552	GBILLDFI_01100	MNHCHMAF_01004			EFOGOGPH_01509		ANIAODII_01312	LGPEFKBE_00696	EPOOPAJP_00990	IFDJICDC_01723	DBPFBAEP_00445		MHCDPIEF_01094
group_1096		hypothetical protein	14	14	1	1	812	13	30		170	170	170	NFNKCPNK_00975	IMKKJAIH_01665	CIFGFCIM_01426	EHOLFBGL_01609	KAJMFOFL_01555	GBILLDFI_01103	MNHCHMAF_01007			EFOGOGPH_01512		ANIAODII_01315	LGPEFKBE_00699	EPOOPAJP_00988	IFDJICDC_01726	DBPFBAEP_00448		MHCDPIEF_01097
assT		Arylsulfate sulfotransferase AssT	14	14	1	1	813	13	21		365	365	365	NFNKCPNK_00976	IMKKJAIH_01666	CIFGFCIM_01427	EHOLFBGL_01610	KAJMFOFL_01556	GBILLDFI_01104	MNHCHMAF_01008			EFOGOGPH_01513		ANIAODII_01316	LGPEFKBE_00700	EPOOPAJP_00987	IFDJICDC_01727	DBPFBAEP_00449		MHCDPIEF_01098
dsbI		Protein-disulfide oxidoreductase DsbI	14	14	1	1	815	13	19		785	785	785	NFNKCPNK_00978	IMKKJAIH_01668	CIFGFCIM_01429	EHOLFBGL_01612	KAJMFOFL_01558	GBILLDFI_01106	MNHCHMAF_01010			EFOGOGPH_01515		ANIAODII_01318	LGPEFKBE_00702	EPOOPAJP_00985	IFDJICDC_01729	DBPFBAEP_00451		MHCDPIEF_01100
dsbL_2		Thiol:disulfide interchange protein DsbL	14	14	1	1	816	13	18		662	662	662	NFNKCPNK_00979	IMKKJAIH_01669	CIFGFCIM_01430	EHOLFBGL_01613	KAJMFOFL_01559	GBILLDFI_01107	MNHCHMAF_01011			EFOGOGPH_01516		ANIAODII_01319	LGPEFKBE_00703	EPOOPAJP_00984	IFDJICDC_01730	DBPFBAEP_00452		MHCDPIEF_01101
xerH_2		Tyrosine recombinase XerH	14	14	1	1	817	13	17		1064	1064	1064	NFNKCPNK_00982	IMKKJAIH_01672	CIFGFCIM_01433	EHOLFBGL_01616	KAJMFOFL_01562	GBILLDFI_01110	MNHCHMAF_01014			EFOGOGPH_01519		ANIAODII_01322	LGPEFKBE_00706	EPOOPAJP_00981	IFDJICDC_01733	DBPFBAEP_00455		MHCDPIEF_01104
menF_1		Isochorismate synthase MenF	14	14	1	1	818	13	16		1646	1646	1646	NFNKCPNK_00983	IMKKJAIH_01673	CIFGFCIM_01434	EHOLFBGL_01618	KAJMFOFL_01563	GBILLDFI_01112	MNHCHMAF_01015			EFOGOGPH_01521		ANIAODII_01324	LGPEFKBE_00708	EPOOPAJP_00979	IFDJICDC_01735	DBPFBAEP_00457		MHCDPIEF_01106
murA		UDP-N-acetylglucosamine 1-carboxyvinyltransferase	14	14	1	1	821	13	13		1256	1256	1256	NFNKCPNK_00988	IMKKJAIH_01678	CIFGFCIM_01439	EHOLFBGL_01623	KAJMFOFL_01568	GBILLDFI_01117	MNHCHMAF_01020			EFOGOGPH_01526		ANIAODII_01329	LGPEFKBE_00713	EPOOPAJP_00975	IFDJICDC_01740	DBPFBAEP_00462		MHCDPIEF_01111
group_1105		hypothetical protein	14	14	1	1	822	13	10		1160	1160	1160	NFNKCPNK_00989	IMKKJAIH_01679	CIFGFCIM_01440	EHOLFBGL_01624	KAJMFOFL_01569	GBILLDFI_01118	MNHCHMAF_01021			EFOGOGPH_01527		ANIAODII_01330	LGPEFKBE_00714	EPOOPAJP_00974	IFDJICDC_01741	DBPFBAEP_00463		MHCDPIEF_01112
folD		Bifunctional protein FolD protein	14	14	1	1	824	13	8		848	848	848	NFNKCPNK_00991	IMKKJAIH_01681	CIFGFCIM_01442	EHOLFBGL_01626	KAJMFOFL_01571	GBILLDFI_01120	MNHCHMAF_01023			EFOGOGPH_01529		ANIAODII_01332	LGPEFKBE_00716	EPOOPAJP_00972	IFDJICDC_01743	DBPFBAEP_00465		MHCDPIEF_01114
group_1107		hypothetical protein	14	14	1	1	825	13	7		332	332	332	NFNKCPNK_00992	IMKKJAIH_01682	CIFGFCIM_01443	EHOLFBGL_01627	KAJMFOFL_01572	GBILLDFI_01121	MNHCHMAF_01024			EFOGOGPH_01530		ANIAODII_01333	LGPEFKBE_00717	EPOOPAJP_00971	IFDJICDC_01744	DBPFBAEP_00466		MHCDPIEF_01115
hemL		Glutamate-1-semialdehyde 2,1-aminomutase	14	14	1	1	826	13	6		1274	1274	1274	NFNKCPNK_00993	IMKKJAIH_01683	CIFGFCIM_01444	EHOLFBGL_01628	KAJMFOFL_01573	GBILLDFI_01122	MNHCHMAF_01025			EFOGOGPH_01531		ANIAODII_01334	LGPEFKBE_00718	EPOOPAJP_00970	IFDJICDC_01745	DBPFBAEP_00467		MHCDPIEF_01116
group_1109		hypothetical protein	14	14	1	1	827	13	5		329	329	329	NFNKCPNK_00994	IMKKJAIH_01684	CIFGFCIM_01445	EHOLFBGL_01629	KAJMFOFL_01574	GBILLDFI_01123	MNHCHMAF_01026			EFOGOGPH_01532		ANIAODII_01335	LGPEFKBE_00719	EPOOPAJP_00969	IFDJICDC_01746	DBPFBAEP_00468		MHCDPIEF_01117
group_1110		hypothetical protein	14	14	1	1	828	13	4		503	503	503	NFNKCPNK_00995	IMKKJAIH_01685	CIFGFCIM_01446	EHOLFBGL_01630	KAJMFOFL_01575	GBILLDFI_01124	MNHCHMAF_01027			EFOGOGPH_01533		ANIAODII_01336	LGPEFKBE_00720	EPOOPAJP_00968	IFDJICDC_01747	DBPFBAEP_00469		MHCDPIEF_01118
ycaD		putative MFS-type transporter YcaD	14	14	1	1	829	13	3		1160	1160	1160	NFNKCPNK_00996	IMKKJAIH_01686	CIFGFCIM_01447	EHOLFBGL_01631	KAJMFOFL_01576	GBILLDFI_01125	MNHCHMAF_01028			EFOGOGPH_01534		ANIAODII_01337	LGPEFKBE_00721	EPOOPAJP_00967	IFDJICDC_01748	DBPFBAEP_00470		MHCDPIEF_01119
cpdA		3',5'-cyclic adenosine monophosphate phosphodiesterase CpdA	14	14	1	1	799	5	3		1124	1124	1124	NFNKCPNK_01001	IMKKJAIH_01691	CIFGFCIM_01452	EHOLFBGL_01636	KAJMFOFL_01581	GBILLDFI_01130	MNHCHMAF_01033			EFOGOGPH_01539		ANIAODII_01342	LGPEFKBE_00726	EPOOPAJP_00962	IFDJICDC_01753	DBPFBAEP_00475		MHCDPIEF_01124
gluQ_2		Glutamyl-Q tRNA(Asp) synthetase	14	14	1	1	1248	5	4		1295	1295	1295	NFNKCPNK_01002	IMKKJAIH_01692	CIFGFCIM_01453	EHOLFBGL_01637	KAJMFOFL_01582	GBILLDFI_01131	MNHCHMAF_01034			EFOGOGPH_01540		ANIAODII_01343	LGPEFKBE_00727	EPOOPAJP_00960	IFDJICDC_01754	DBPFBAEP_00476		MHCDPIEF_01125
group_1115		hypothetical protein	14	14	1	1	1249	5	5		281	281	281	NFNKCPNK_01004	IMKKJAIH_01694	CIFGFCIM_01455	EHOLFBGL_01639	KAJMFOFL_01584	GBILLDFI_01133	MNHCHMAF_01036			EFOGOGPH_01542		ANIAODII_01345	LGPEFKBE_00729	EPOOPAJP_00959	IFDJICDC_01756	DBPFBAEP_00478		MHCDPIEF_01127
mltC		Membrane-bound lytic murein transglycosylase C	14	14	1	1	1250	5	6		1184	1184	1184	NFNKCPNK_01005	IMKKJAIH_01695	CIFGFCIM_01456	EHOLFBGL_01640	KAJMFOFL_01585	GBILLDFI_01134	MNHCHMAF_01037			EFOGOGPH_01543		ANIAODII_01346	LGPEFKBE_00730	EPOOPAJP_00956	IFDJICDC_01757	DBPFBAEP_00479		MHCDPIEF_01128
group_1117		hypothetical protein	14	14	1	1	1251	5	7	Hypothetical protein with no hits to refseq/uniprot/clusters/cdd/tigrfams/pfam overlapping another protein with hits	485	485	485	NFNKCPNK_01008	IMKKJAIH_01698	CIFGFCIM_01459	EHOLFBGL_01643	KAJMFOFL_01588	GBILLDFI_01137	MNHCHMAF_01040			EFOGOGPH_01546		ANIAODII_01349	LGPEFKBE_00733	EPOOPAJP_00953	IFDJICDC_01760	DBPFBAEP_00482		MHCDPIEF_01131
fbp		Fructose-1,6-bisphosphatase class 1	14	14	1	1	1247	5	27		842	842	842	NFNKCPNK_01012	IMKKJAIH_01702	CIFGFCIM_01463	EHOLFBGL_01646	KAJMFOFL_01592	GBILLDFI_01140	MNHCHMAF_01044			EFOGOGPH_01549		ANIAODII_01352	LGPEFKBE_00736	EPOOPAJP_00951	IFDJICDC_01763	DBPFBAEP_00485		MHCDPIEF_01134
group_1119		hypothetical protein	14	14	1	1	1245	5	25		1886	1886	1886	NFNKCPNK_01014	IMKKJAIH_01704	CIFGFCIM_01465	EHOLFBGL_01648	KAJMFOFL_01594	GBILLDFI_01142	MNHCHMAF_01046			EFOGOGPH_01551		ANIAODII_01354	LGPEFKBE_00738	EPOOPAJP_00949	IFDJICDC_01765	DBPFBAEP_00487		MHCDPIEF_01136
dtpD		Dipeptide permease D	14	14	1	1	706	1	57		200	701	486	NFNKCPNK_01165	IMKKJAIH_00539	CIFGFCIM_00121	EHOLFBGL_00932	KAJMFOFL_00244	GBILLDFI_00720	MNHCHMAF_01276			EFOGOGPH_00836		ANIAODII_00639	LGPEFKBE_00530	EPOOPAJP_00123	IFDJICDC_01342	DBPFBAEP_00785		MHCDPIEF_00406
group_1120		hypothetical protein	14	14	1	1	1244	5	24		941	941	941	NFNKCPNK_01015	IMKKJAIH_01705	CIFGFCIM_01466	EHOLFBGL_01649	KAJMFOFL_01595	GBILLDFI_01143	MNHCHMAF_01047			EFOGOGPH_01552		ANIAODII_01355	LGPEFKBE_00739	EPOOPAJP_00948	IFDJICDC_01766	DBPFBAEP_00488		MHCDPIEF_01137
ogt		Methylated-DNA--protein-cysteine methyltransferase	14	14	1	1	1272	5	23		452	452	452	NFNKCPNK_01016	IMKKJAIH_01706	CIFGFCIM_01467	EHOLFBGL_01650	KAJMFOFL_01596	GBILLDFI_01144	MNHCHMAF_01048			EFOGOGPH_01553		ANIAODII_01356	LGPEFKBE_00740	EPOOPAJP_00947	IFDJICDC_01767	DBPFBAEP_00489		MHCDPIEF_01138
leuC_2		3-isopropylmalate dehydratase large subunit	14	14	1	1	1273	5	22		2546	2546	2546	NFNKCPNK_01018	IMKKJAIH_01708	CIFGFCIM_01469	EHOLFBGL_01652	KAJMFOFL_01598	GBILLDFI_01146	MNHCHMAF_01050			EFOGOGPH_01555		ANIAODII_01358	LGPEFKBE_00742	EPOOPAJP_00944	IFDJICDC_01769	DBPFBAEP_00491		MHCDPIEF_01140
group_1123		hypothetical protein	14	14	1	1	1274	5	21		1196	1196	1196	NFNKCPNK_01022	IMKKJAIH_01712	CIFGFCIM_01473	EHOLFBGL_01655	KAJMFOFL_01602	GBILLDFI_01149	MNHCHMAF_01054			EFOGOGPH_01558		ANIAODII_01361	LGPEFKBE_00745	EPOOPAJP_00941	IFDJICDC_01772	DBPFBAEP_00494		MHCDPIEF_01143
hcaB_1		3-phenylpropionate-dihydrodiol/cinnamic acid-dihydrodiol dehydrogenase	14	14	1	1	1275	5	20		749	749	749	NFNKCPNK_01023	IMKKJAIH_01713	CIFGFCIM_01474	EHOLFBGL_01657	KAJMFOFL_01603	GBILLDFI_01151	MNHCHMAF_01055			EFOGOGPH_01560		ANIAODII_01363	LGPEFKBE_00747	EPOOPAJP_00940	IFDJICDC_01774	DBPFBAEP_00496		MHCDPIEF_01145
group_1125		hypothetical protein	14	14	1	1	1276	5	19		1733	1733	1733	NFNKCPNK_01024	IMKKJAIH_01714	CIFGFCIM_01475	EHOLFBGL_01659	KAJMFOFL_01604	GBILLDFI_01153	MNHCHMAF_01056			EFOGOGPH_01562		ANIAODII_01365	LGPEFKBE_00749	EPOOPAJP_00939	IFDJICDC_01776	DBPFBAEP_00498		MHCDPIEF_01147
group_1126		hypothetical protein	14	14	1	1	1278	5	17		416	416	416	NFNKCPNK_01028	IMKKJAIH_01718	CIFGFCIM_01479	EHOLFBGL_01663	KAJMFOFL_01608	GBILLDFI_01157	MNHCHMAF_01060			EFOGOGPH_01566		ANIAODII_01369	LGPEFKBE_00753	EPOOPAJP_00935	IFDJICDC_01780	DBPFBAEP_00502		MHCDPIEF_01151
group_1127		hypothetical protein	14	14	1	1	1279	5	16		413	413	413	NFNKCPNK_01029	IMKKJAIH_01719	CIFGFCIM_01480	EHOLFBGL_01664	KAJMFOFL_01609	GBILLDFI_01158	MNHCHMAF_01061			EFOGOGPH_01567		ANIAODII_01370	LGPEFKBE_00754	EPOOPAJP_00934	IFDJICDC_01781	DBPFBAEP_00503		MHCDPIEF_01152
group_1128		hypothetical protein	14	14	1	1	1280	5	15		920	920	920	NFNKCPNK_01030	IMKKJAIH_01720	CIFGFCIM_01481	EHOLFBGL_01665	KAJMFOFL_01610	GBILLDFI_01159	MNHCHMAF_01062			EFOGOGPH_01568		ANIAODII_01371	LGPEFKBE_00755	EPOOPAJP_00933	IFDJICDC_01782	DBPFBAEP_00504		MHCDPIEF_01153
truA		tRNA pseudouridine synthase A	14	14	1	1	1281	5	14		722	722	722	NFNKCPNK_01031	IMKKJAIH_01721	CIFGFCIM_01482	EHOLFBGL_01666	KAJMFOFL_01611	GBILLDFI_01160	MNHCHMAF_01063			EFOGOGPH_01569		ANIAODII_01372	LGPEFKBE_00756	EPOOPAJP_00932	IFDJICDC_01783	DBPFBAEP_00505		MHCDPIEF_01154
group_1130		hypothetical protein	14	14	1	1	1282	5	13		1025	1025	1025	NFNKCPNK_01032	IMKKJAIH_01722	CIFGFCIM_01483	EHOLFBGL_01668	KAJMFOFL_01612	GBILLDFI_01162	MNHCHMAF_01064			EFOGOGPH_01571		ANIAODII_01374	LGPEFKBE_00758	EPOOPAJP_00931	IFDJICDC_01785	DBPFBAEP_00507		MHCDPIEF_01156
uppS		Ditrans,polycis-undecaprenyl-diphosphate synthase ((2E,6E)-farnesyl-diphosphate specific)	14	14	1	1	1285	5	10		668	668	668	NFNKCPNK_01034	IMKKJAIH_01724	CIFGFCIM_01485	EHOLFBGL_01671	KAJMFOFL_01614	GBILLDFI_01165	MNHCHMAF_01066			EFOGOGPH_01574		ANIAODII_01377	LGPEFKBE_00761	EPOOPAJP_00929	IFDJICDC_01788	DBPFBAEP_00510		MHCDPIEF_01159
coaBC		Coenzyme A biosynthesis bifunctional protein CoaBC	14	14	1	1	1287	5	8		1154	1154	1154	NFNKCPNK_01036	IMKKJAIH_01726	CIFGFCIM_01487	EHOLFBGL_01673	KAJMFOFL_01616	GBILLDFI_01167	MNHCHMAF_01068			EFOGOGPH_01576		ANIAODII_01379	LGPEFKBE_00763	EPOOPAJP_00927	IFDJICDC_01790	DBPFBAEP_00512		MHCDPIEF_01161
mltF_4		Membrane-bound lytic murein transglycosylase F	14	14	1	1	1291	25	7		770	770	770	NFNKCPNK_01040	IMKKJAIH_01730	CIFGFCIM_01491	EHOLFBGL_01677	KAJMFOFL_01620	GBILLDFI_01171	MNHCHMAF_01072			EFOGOGPH_01580		ANIAODII_01383	LGPEFKBE_00767	EPOOPAJP_00922	IFDJICDC_01794	DBPFBAEP_00516		MHCDPIEF_01165
kdsB_2		8-amino-3,8-dideoxy-manno-octulosonate cytidylyltransferase	14	14	1	1	1296	25	13		719	719	719	NFNKCPNK_01043	IMKKJAIH_01733	CIFGFCIM_01494	EHOLFBGL_01681	KAJMFOFL_01623	GBILLDFI_01175	MNHCHMAF_01075			EFOGOGPH_01584		ANIAODII_01387	LGPEFKBE_00771	EPOOPAJP_00920	IFDJICDC_01798	DBPFBAEP_00520		MHCDPIEF_01169
group_1135		hypothetical protein	14	14	1	1	1295	25	12		1412	1412	1412	NFNKCPNK_01044	IMKKJAIH_01734	CIFGFCIM_01495	EHOLFBGL_01682	KAJMFOFL_01624	GBILLDFI_01176	MNHCHMAF_01076			EFOGOGPH_01585		ANIAODII_01388	LGPEFKBE_00772	EPOOPAJP_00918	IFDJICDC_01799	DBPFBAEP_00521		MHCDPIEF_01170
lpxK		Tetraacyldisaccharide 4'-kinase	14	14	1	1	1294	25	11		926	926	926	NFNKCPNK_01046	IMKKJAIH_01736	CIFGFCIM_01497	EHOLFBGL_01684	KAJMFOFL_01626	GBILLDFI_01178	MNHCHMAF_01078			EFOGOGPH_01587		ANIAODII_01390	LGPEFKBE_00774	EPOOPAJP_00916	IFDJICDC_01801	DBPFBAEP_00523		MHCDPIEF_01172
nadE_2		NH(3)-dependent NAD(+) synthetase	14	14	1	1	1293	25	10		740	740	740	NFNKCPNK_01048	IMKKJAIH_01738	CIFGFCIM_01499	EHOLFBGL_01686	KAJMFOFL_01628	GBILLDFI_01180	MNHCHMAF_01080			EFOGOGPH_01589		ANIAODII_01392	LGPEFKBE_00776	EPOOPAJP_00914	IFDJICDC_01803	DBPFBAEP_00525		MHCDPIEF_01174
gloB		Hydroxyacylglutathione hydrolase	14	14	1	1	1292	25	9		596	596	596	NFNKCPNK_01050	IMKKJAIH_01740	CIFGFCIM_01501	EHOLFBGL_01688	KAJMFOFL_01630	GBILLDFI_01182	MNHCHMAF_01082			EFOGOGPH_01591		ANIAODII_01394	LGPEFKBE_00778	EPOOPAJP_00913	IFDJICDC_01805	DBPFBAEP_00527		MHCDPIEF_01176
group_1139		hypothetical protein	14	14	1	1	796	25	8		305	305	305	NFNKCPNK_01051	IMKKJAIH_01741	CIFGFCIM_01502	EHOLFBGL_01689	KAJMFOFL_01631	GBILLDFI_01183	MNHCHMAF_01083			EFOGOGPH_01592		ANIAODII_01395	LGPEFKBE_00779	EPOOPAJP_00912	IFDJICDC_01806	DBPFBAEP_00528		MHCDPIEF_01177
group_114		hypothetical protein	14	14	1	1	605	81	5		395	1631	924	NFNKCPNK_01350	IMKKJAIH_00724	CIFGFCIM_00306	EHOLFBGL_02280	KAJMFOFL_00429	GBILLDFI_02288	MNHCHMAF_01461			EFOGOGPH_02286		ANIAODII_02286	LGPEFKBE_02284	EPOOPAJP_00308	IFDJICDC_02287	DBPFBAEP_02286		MHCDPIEF_02284
dapA_1		4-hydroxy-tetrahydrodipicolinate synthase	14	14	1	1	1316	19	20		896	896	896	NFNKCPNK_01053	IMKKJAIH_01743	CIFGFCIM_01504	EHOLFBGL_01691	KAJMFOFL_01633	GBILLDFI_01185	MNHCHMAF_01085			EFOGOGPH_01594		ANIAODII_01397	LGPEFKBE_00781	EPOOPAJP_00910	IFDJICDC_01808	DBPFBAEP_00530		MHCDPIEF_01179
group_1141		hypothetical protein	14	14	1	1	1315	19	19		1250	1250	1250	NFNKCPNK_01054	IMKKJAIH_01744	CIFGFCIM_01505	EHOLFBGL_01692	KAJMFOFL_01634	GBILLDFI_01186	MNHCHMAF_01086			EFOGOGPH_01595		ANIAODII_01398	LGPEFKBE_00782	EPOOPAJP_00909	IFDJICDC_01809	DBPFBAEP_00531		MHCDPIEF_01180
btuD_16		Vitamin B12 import ATP-binding protein BtuD	14	14	1	1	1313	19	17		1742	1742	1742	NFNKCPNK_01056	IMKKJAIH_01746	CIFGFCIM_01507	EHOLFBGL_01694	KAJMFOFL_01636	GBILLDFI_01188	MNHCHMAF_01088			EFOGOGPH_01597		ANIAODII_01400	LGPEFKBE_00784	EPOOPAJP_00907	IFDJICDC_01811	DBPFBAEP_00533		MHCDPIEF_01182
mshC_2		L-cysteine:1D-myo-inositol 2-amino-2-deoxy-alpha-D-glucopyranoside ligase	14	14	1	1	1312	19	16		1388	1388	1388	NFNKCPNK_01057	IMKKJAIH_01747	CIFGFCIM_01508	EHOLFBGL_01695	KAJMFOFL_01637	GBILLDFI_01189	MNHCHMAF_01089			EFOGOGPH_01598		ANIAODII_01401	LGPEFKBE_00785	EPOOPAJP_00906	IFDJICDC_01812	DBPFBAEP_00534		MHCDPIEF_01183
murJ		lipid II flippase MurJ	14	14	1	1	1311	19	15		1451	1451	1451	NFNKCPNK_01058	IMKKJAIH_01748	CIFGFCIM_01509	EHOLFBGL_01696	KAJMFOFL_01638	GBILLDFI_01190	MNHCHMAF_01090			EFOGOGPH_01599		ANIAODII_01402	LGPEFKBE_00786	EPOOPAJP_00905	IFDJICDC_01813	DBPFBAEP_00535		MHCDPIEF_01184
group_1145		hypothetical protein	14	14	1	1	783	19	14		1463	1463	1463	NFNKCPNK_01059	IMKKJAIH_01749	CIFGFCIM_01510	EHOLFBGL_01697	KAJMFOFL_01639	GBILLDFI_01191	MNHCHMAF_01091			EFOGOGPH_01600		ANIAODII_01403	LGPEFKBE_00787	EPOOPAJP_00904	IFDJICDC_01814	DBPFBAEP_00536		MHCDPIEF_01185
ruvA		Holliday junction ATP-dependent DNA helicase RuvA	14	14	1	1	784	19	13		551	551	551	NFNKCPNK_01060	IMKKJAIH_01750	CIFGFCIM_01511	EHOLFBGL_01698	KAJMFOFL_01640	GBILLDFI_01192	MNHCHMAF_01092			EFOGOGPH_01601		ANIAODII_01404	LGPEFKBE_00788	EPOOPAJP_00903	IFDJICDC_01815	DBPFBAEP_00537		MHCDPIEF_01186
ddl		D-alanine--D-alanine ligase	14	14	1	1	785	19	12		1040	1040	1040	NFNKCPNK_01061	IMKKJAIH_01751	CIFGFCIM_01512	EHOLFBGL_01699	KAJMFOFL_01641	GBILLDFI_01193	MNHCHMAF_01093			EFOGOGPH_01602		ANIAODII_01405	LGPEFKBE_00789	EPOOPAJP_00902	IFDJICDC_01816	DBPFBAEP_00538		MHCDPIEF_01187
group_1148		hypothetical protein	14	14	1	1	786	19	11		215	215	215	NFNKCPNK_01062	IMKKJAIH_01752	CIFGFCIM_01513	EHOLFBGL_01700	KAJMFOFL_01642	GBILLDFI_01194	MNHCHMAF_01094			EFOGOGPH_01603		ANIAODII_01406	LGPEFKBE_00790	EPOOPAJP_00901	IFDJICDC_01817	DBPFBAEP_00539		MHCDPIEF_01188
menH		2-succinyl-6-hydroxy-2,4-cyclohexadiene-1-carboxylate synthase	14	14	1	1	787	19	10		719	719	719	NFNKCPNK_01063	IMKKJAIH_01753	CIFGFCIM_01514	EHOLFBGL_01701	KAJMFOFL_01643	GBILLDFI_01195	MNHCHMAF_01095			EFOGOGPH_01604		ANIAODII_01407	LGPEFKBE_00791	EPOOPAJP_00900	IFDJICDC_01818	DBPFBAEP_00540		MHCDPIEF_01189
murF		UDP-N-acetylmuramoyl-tripeptide--D-alanyl-D-alanine ligase	14	14	1	1	788	19	9		1427	1427	1427	NFNKCPNK_01064	IMKKJAIH_01754	CIFGFCIM_01515	EHOLFBGL_01702	KAJMFOFL_01644	GBILLDFI_01196	MNHCHMAF_01096			EFOGOGPH_01605		ANIAODII_01408	LGPEFKBE_00792	EPOOPAJP_00897	IFDJICDC_01819	DBPFBAEP_00541		MHCDPIEF_01190
sasA_4		Adaptive-response sensory-kinase SasA	14	14	1	1	790	19	7		1019	1019	1019	NFNKCPNK_01070	IMKKJAIH_01760	CIFGFCIM_01521	EHOLFBGL_01708	KAJMFOFL_01650	GBILLDFI_01202	MNHCHMAF_01102			EFOGOGPH_01611		ANIAODII_01414	LGPEFKBE_00798	EPOOPAJP_00893	IFDJICDC_01825	DBPFBAEP_00547		MHCDPIEF_01196
group_1153		hypothetical protein	14	14	1	1	791	19	6		878	878	878	NFNKCPNK_01071	IMKKJAIH_01761	CIFGFCIM_01522	EHOLFBGL_01709	KAJMFOFL_01651	GBILLDFI_01203	MNHCHMAF_01103			EFOGOGPH_01612		ANIAODII_01415	LGPEFKBE_00799	EPOOPAJP_00892	IFDJICDC_01826	DBPFBAEP_00548		MHCDPIEF_01197
sufS		Cysteine desulfurase	14	14	1	1	792	19	5		692	692	692	NFNKCPNK_01072	IMKKJAIH_01762	CIFGFCIM_01523	EHOLFBGL_01710	KAJMFOFL_01652	GBILLDFI_01204	MNHCHMAF_01104			EFOGOGPH_01613		ANIAODII_01416	LGPEFKBE_00800	EPOOPAJP_00891	IFDJICDC_01827	DBPFBAEP_00549		MHCDPIEF_01198
purU		Formyltetrahydrofolate deformylase	14	14	1	1	793	19	4		824	824	824	NFNKCPNK_01073	IMKKJAIH_01763	CIFGFCIM_01524	EHOLFBGL_01711	KAJMFOFL_01653	GBILLDFI_01205	MNHCHMAF_01105			EFOGOGPH_01614		ANIAODII_01417	LGPEFKBE_00801	EPOOPAJP_00890	IFDJICDC_01828	DBPFBAEP_00550		MHCDPIEF_01199
cca		CCA-adding enzyme	14	14	1	1	794	19	3		932	932	932	NFNKCPNK_01074	IMKKJAIH_01764	CIFGFCIM_01525	EHOLFBGL_01712	KAJMFOFL_01654	GBILLDFI_01206	MNHCHMAF_01106			EFOGOGPH_01615		ANIAODII_01418	LGPEFKBE_00802	EPOOPAJP_00889	IFDJICDC_01829	DBPFBAEP_00551		MHCDPIEF_01200
group_1157		hypothetical protein	14	14	1	1	795	19	2		491	491	491	NFNKCPNK_01075	IMKKJAIH_01765	CIFGFCIM_01526	EHOLFBGL_01713	KAJMFOFL_01655	GBILLDFI_01207	MNHCHMAF_01107			EFOGOGPH_01616		ANIAODII_01419	LGPEFKBE_00803	EPOOPAJP_00888	IFDJICDC_01830	DBPFBAEP_00552		MHCDPIEF_01201
napD		Chaperone NapD	14	14	1	1	780	78	4		338	338	338	NFNKCPNK_01079	IMKKJAIH_01769	CIFGFCIM_01530	EHOLFBGL_01716	KAJMFOFL_01659	GBILLDFI_01210	MNHCHMAF_01111			EFOGOGPH_01619		ANIAODII_01422	LGPEFKBE_00806	EPOOPAJP_00884	IFDJICDC_01833	DBPFBAEP_00555		MHCDPIEF_01204
group_1159		hypothetical protein	14	14	1	1	778	78	6		521	521	521	NFNKCPNK_01081	IMKKJAIH_01771	CIFGFCIM_01532	EHOLFBGL_01718	KAJMFOFL_01661	GBILLDFI_01212	MNHCHMAF_01113			EFOGOGPH_01621		ANIAODII_01424	LGPEFKBE_00808	EPOOPAJP_00882	IFDJICDC_01835	DBPFBAEP_00557		MHCDPIEF_01206
napF_1		Ferredoxin-type protein NapF	14	14	1	1	777	78	2		779	779	779	NFNKCPNK_01082	IMKKJAIH_01772	CIFGFCIM_01533	EHOLFBGL_01719	KAJMFOFL_01662	GBILLDFI_01213	MNHCHMAF_01114			EFOGOGPH_01622		ANIAODII_01425	LGPEFKBE_00809	EPOOPAJP_00880	IFDJICDC_01836	DBPFBAEP_00558		MHCDPIEF_01207
napF_2		Ferredoxin-type protein NapF	14	14	1	1	776	78	1		740	740	740	NFNKCPNK_01084	IMKKJAIH_01774	CIFGFCIM_01535	EHOLFBGL_01721	KAJMFOFL_01664	GBILLDFI_01215	MNHCHMAF_01116			EFOGOGPH_01624		ANIAODII_01427	LGPEFKBE_00811	EPOOPAJP_00879	IFDJICDC_01838	DBPFBAEP_00560		MHCDPIEF_01209
tpx		Thiol peroxidase	14	14	1	1	775	31	1		527	527	527	NFNKCPNK_01088	IMKKJAIH_01778	CIFGFCIM_01539	EHOLFBGL_01725	KAJMFOFL_01668	GBILLDFI_01219	MNHCHMAF_01120			EFOGOGPH_01628		ANIAODII_01431	LGPEFKBE_00815	EPOOPAJP_00875	IFDJICDC_01842	DBPFBAEP_00564		MHCDPIEF_01213
group_1163		hypothetical protein	14	14	1	1	774	31	2		740	740	740	NFNKCPNK_01089	IMKKJAIH_01779	CIFGFCIM_01540	EHOLFBGL_01726	KAJMFOFL_01669	GBILLDFI_01220	MNHCHMAF_01121			EFOGOGPH_01629		ANIAODII_01432	LGPEFKBE_00816	EPOOPAJP_00874	IFDJICDC_01843	DBPFBAEP_00565		MHCDPIEF_01214
rep_2		ATP-dependent DNA helicase Rep	14	14	1	1	773	31	3		2030	2030	2030	NFNKCPNK_01090	IMKKJAIH_01780	CIFGFCIM_01541	EHOLFBGL_01727	KAJMFOFL_01670	GBILLDFI_01221	MNHCHMAF_01122			EFOGOGPH_01630		ANIAODII_01433	LGPEFKBE_00817	EPOOPAJP_00873	IFDJICDC_01844	DBPFBAEP_00566		MHCDPIEF_01215
group_1165		hypothetical protein	14	14	1	1	772	31	4		1019	1019	1019	NFNKCPNK_01091	IMKKJAIH_01781	CIFGFCIM_01542	EHOLFBGL_01728	KAJMFOFL_01671	GBILLDFI_01222	MNHCHMAF_01123			EFOGOGPH_01631		ANIAODII_01434	LGPEFKBE_00818	EPOOPAJP_00871	IFDJICDC_01845	DBPFBAEP_00567		MHCDPIEF_01216
group_1166		hypothetical protein	14	14	1	1	771	31	5		2612	2612	2612	NFNKCPNK_01093	IMKKJAIH_01783	CIFGFCIM_01544	EHOLFBGL_01730	KAJMFOFL_01673	GBILLDFI_01224	MNHCHMAF_01125			EFOGOGPH_01633		ANIAODII_01436	LGPEFKBE_00820	EPOOPAJP_00869	IFDJICDC_01847	DBPFBAEP_00569		MHCDPIEF_01218
group_1167	btuD_17	Vitamin B12 import ATP-binding protein BtuD	14	14	1	1	770	31	6		779	779	779	NFNKCPNK_01096	IMKKJAIH_01786	CIFGFCIM_01547	EHOLFBGL_01732	KAJMFOFL_01676	GBILLDFI_01226	MNHCHMAF_01128			EFOGOGPH_01635		ANIAODII_01438	LGPEFKBE_00822	EPOOPAJP_00867	IFDJICDC_01849	DBPFBAEP_00571		MHCDPIEF_01220
group_1168		hypothetical protein	14	14	1	1	769	31	7		911	911	911	NFNKCPNK_01097	IMKKJAIH_01787	CIFGFCIM_01548	EHOLFBGL_01733	KAJMFOFL_01677	GBILLDFI_01227	MNHCHMAF_01129			EFOGOGPH_01636		ANIAODII_01439	LGPEFKBE_00823	EPOOPAJP_00866	IFDJICDC_01850	DBPFBAEP_00572		MHCDPIEF_01221
group_1169		hypothetical protein	14	14	1	1	768	31	8		773	773	773	NFNKCPNK_01098	IMKKJAIH_01788	CIFGFCIM_01549	EHOLFBGL_01734	KAJMFOFL_01678	GBILLDFI_01228	MNHCHMAF_01130			EFOGOGPH_01637		ANIAODII_01440	LGPEFKBE_00824	EPOOPAJP_00865	IFDJICDC_01851	DBPFBAEP_00573		MHCDPIEF_01222
group_1170		hypothetical protein	14	14	1	1	767	31	9		770	770	770	NFNKCPNK_01099	IMKKJAIH_01789	CIFGFCIM_01550	EHOLFBGL_01735	KAJMFOFL_01679	GBILLDFI_01229	MNHCHMAF_01131			EFOGOGPH_01638		ANIAODII_01441	LGPEFKBE_00825	EPOOPAJP_00864	IFDJICDC_01852	DBPFBAEP_00574		MHCDPIEF_01223
group_1171		hypothetical protein	14	14	1	1	766	31	10		776	776	776	NFNKCPNK_01100	IMKKJAIH_01790	CIFGFCIM_01551	EHOLFBGL_01736	KAJMFOFL_01680	GBILLDFI_01230	MNHCHMAF_01132			EFOGOGPH_01639		ANIAODII_01442	LGPEFKBE_00826	EPOOPAJP_00862	IFDJICDC_01853	DBPFBAEP_00575		MHCDPIEF_01224
group_1172		hypothetical protein	14	14	1	1	765	31	11		662	662	662	NFNKCPNK_01103	IMKKJAIH_01793	CIFGFCIM_01554	EHOLFBGL_01739	KAJMFOFL_01683	GBILLDFI_01233	MNHCHMAF_01135			EFOGOGPH_01642		ANIAODII_01445	LGPEFKBE_00829	EPOOPAJP_00860	IFDJICDC_01856	DBPFBAEP_00578		MHCDPIEF_01227
PAD1		Flavin prenyltransferase PAD1, mitochondrial	14	14	1	1	764	31	12		563	563	563	NFNKCPNK_01104	IMKKJAIH_01794	CIFGFCIM_01555	EHOLFBGL_01741	KAJMFOFL_01684	GBILLDFI_01235	MNHCHMAF_01136			EFOGOGPH_01644		ANIAODII_01447	LGPEFKBE_00831	EPOOPAJP_00859	IFDJICDC_01858	DBPFBAEP_00580		MHCDPIEF_01229
coaD		Phosphopantetheine adenylyltransferase	14	14	1	1	763	31	15		476	476	476	NFNKCPNK_01105	IMKKJAIH_01795	CIFGFCIM_01556	EHOLFBGL_01742	KAJMFOFL_01685	GBILLDFI_01236	MNHCHMAF_01137			EFOGOGPH_01645		ANIAODII_01448	LGPEFKBE_00832	EPOOPAJP_00858	IFDJICDC_01859	DBPFBAEP_00581		MHCDPIEF_01230
tmk_1		Thymidylate kinase	14	14	1	1	762	31	14		305	305	305	NFNKCPNK_01106	IMKKJAIH_01796	CIFGFCIM_01557	EHOLFBGL_01743	KAJMFOFL_01686	GBILLDFI_01237	MNHCHMAF_01138			EFOGOGPH_01646		ANIAODII_01449	LGPEFKBE_00833	EPOOPAJP_00856	IFDJICDC_01860	DBPFBAEP_00582		MHCDPIEF_01231
hisZ		ATP phosphoribosyltransferase regulatory subunit	14	14	1	1	761	31	13		1226	1226	1226	NFNKCPNK_01108	IMKKJAIH_01798	CIFGFCIM_01559	EHOLFBGL_01745	KAJMFOFL_01688	GBILLDFI_01239	MNHCHMAF_01140			EFOGOGPH_01648		ANIAODII_01451	LGPEFKBE_00835	EPOOPAJP_00855	IFDJICDC_01862	DBPFBAEP_00584		MHCDPIEF_01233
dapH		2,3,4,5-tetrahydropyridine-2,6-dicarboxylate N-acetyltransferase	14	14	1	1	1361	94	6		638	638	638	NFNKCPNK_01110	IMKKJAIH_01800	CIFGFCIM_01561	EHOLFBGL_01747	KAJMFOFL_01690	GBILLDFI_01241	MNHCHMAF_01142			EFOGOGPH_01650		ANIAODII_01453	LGPEFKBE_00837	EPOOPAJP_00853	IFDJICDC_01864	DBPFBAEP_00586		MHCDPIEF_01235
group_1178		hypothetical protein	14	14	1	1	1372	94	4		224	224	224	NFNKCPNK_01112	IMKKJAIH_01802	CIFGFCIM_01563	EHOLFBGL_01751	KAJMFOFL_01692	GBILLDFI_01245	MNHCHMAF_01144			EFOGOGPH_01655		ANIAODII_01457	LGPEFKBE_00842	EPOOPAJP_00851	IFDJICDC_01869	DBPFBAEP_00590		MHCDPIEF_01239
group_1179		hypothetical protein	14	14	1	1	1373	94	2		368	368	368	NFNKCPNK_01113	IMKKJAIH_01803	CIFGFCIM_01564	EHOLFBGL_01752	KAJMFOFL_01693	GBILLDFI_01246	MNHCHMAF_01145			EFOGOGPH_01656		ANIAODII_01458	LGPEFKBE_00843	EPOOPAJP_00850	IFDJICDC_01870	DBPFBAEP_00591		MHCDPIEF_01240
grpE		Protein GrpE	14	14	1	1	759	159	1		527	527	527	NFNKCPNK_01116	IMKKJAIH_01806	CIFGFCIM_01567	EHOLFBGL_01755	KAJMFOFL_01696	GBILLDFI_01249	MNHCHMAF_01148			EFOGOGPH_01659		ANIAODII_01461	LGPEFKBE_00846	EPOOPAJP_00847	IFDJICDC_01873	DBPFBAEP_00594		MHCDPIEF_01243
group_1183		hypothetical protein	14	14	1	1	1466	103	4		1250	1250	1250	NFNKCPNK_01151	IMKKJAIH_00525	CIFGFCIM_00107	EHOLFBGL_00847	KAJMFOFL_00230	GBILLDFI_00635	MNHCHMAF_01262			EFOGOGPH_00751		ANIAODII_00554	LGPEFKBE_00445	EPOOPAJP_00109	IFDJICDC_01257	DBPFBAEP_00700		MHCDPIEF_00321
btuD_3		Vitamin B12 import ATP-binding protein BtuD	14	14	1	1	1467	103	3		752	752	752	NFNKCPNK_01152	IMKKJAIH_00526	CIFGFCIM_00108	EHOLFBGL_00848	KAJMFOFL_00231	GBILLDFI_00636	MNHCHMAF_01263			EFOGOGPH_00752		ANIAODII_00555	LGPEFKBE_00446	EPOOPAJP_00110	IFDJICDC_01258	DBPFBAEP_00701		MHCDPIEF_00322
group_1185		hypothetical protein	14	14	1	1	1468	103	2		407	407	407	NFNKCPNK_01153	IMKKJAIH_00527	CIFGFCIM_00109	EHOLFBGL_00849	KAJMFOFL_00232	GBILLDFI_00637	MNHCHMAF_01264			EFOGOGPH_00753		ANIAODII_00556	LGPEFKBE_00447	EPOOPAJP_00111	IFDJICDC_01259	DBPFBAEP_00702		MHCDPIEF_00323
era_1		GTPase Era	14	14	1	1	2016	1	24		737	737	737	NFNKCPNK_01160	IMKKJAIH_00534	CIFGFCIM_00116	EHOLFBGL_00856	KAJMFOFL_00239	GBILLDFI_00644	MNHCHMAF_01271			EFOGOGPH_00760		ANIAODII_00563	LGPEFKBE_00454	EPOOPAJP_00118	IFDJICDC_01266	DBPFBAEP_00709		MHCDPIEF_00330
group_1187		hypothetical protein	14	14	1	1	2014	1	26		548	548	548	NFNKCPNK_01162	IMKKJAIH_00536	CIFGFCIM_00118	EHOLFBGL_00858	KAJMFOFL_00241	GBILLDFI_00646	MNHCHMAF_01273			EFOGOGPH_00762		ANIAODII_00565	LGPEFKBE_00456	EPOOPAJP_00120	IFDJICDC_01268	DBPFBAEP_00711		MHCDPIEF_00332
dtpA		Dipeptide and tripeptide permease A	14	14	1	1	708	1	56		1424	1424	1424	NFNKCPNK_01167	IMKKJAIH_00541	CIFGFCIM_00123	EHOLFBGL_00933	KAJMFOFL_00246	GBILLDFI_00721	MNHCHMAF_01278			EFOGOGPH_00837		ANIAODII_00640	LGPEFKBE_00531	EPOOPAJP_00125	IFDJICDC_01343	DBPFBAEP_00786		MHCDPIEF_00407
group_1190		Methionine aminopeptidase 1, mitochondrial	14	14	1	1	709	1	55		1790	1790	1790	NFNKCPNK_01169	IMKKJAIH_00543	CIFGFCIM_00125	EHOLFBGL_00935	KAJMFOFL_00248	GBILLDFI_00723	MNHCHMAF_01280			EFOGOGPH_00839		ANIAODII_00642	LGPEFKBE_00533	EPOOPAJP_00127	IFDJICDC_01345	DBPFBAEP_00788		MHCDPIEF_00409
mrdA_1		Peptidoglycan D,D-transpeptidase MrdA	14	14	1	1	710	1	54		1805	1805	1805	NFNKCPNK_01170	IMKKJAIH_00544	CIFGFCIM_00126	EHOLFBGL_00936	KAJMFOFL_00249	GBILLDFI_00724	MNHCHMAF_01281			EFOGOGPH_00840		ANIAODII_00643	LGPEFKBE_00534	EPOOPAJP_00128	IFDJICDC_01346	DBPFBAEP_00789		MHCDPIEF_00410
group_1192		hypothetical protein	14	14	1	1	711	1	53		494	494	494	NFNKCPNK_01172	IMKKJAIH_00546	CIFGFCIM_00128	EHOLFBGL_00938	KAJMFOFL_00251	GBILLDFI_00726	MNHCHMAF_01283			EFOGOGPH_00842		ANIAODII_00645	LGPEFKBE_00536	EPOOPAJP_00130	IFDJICDC_01348	DBPFBAEP_00791		MHCDPIEF_00412
engB		GTP-binding protein EngB	14	14	1	1	712	1	52		596	596	596	NFNKCPNK_01173	IMKKJAIH_00547	CIFGFCIM_00129	EHOLFBGL_00939	KAJMFOFL_00252	GBILLDFI_00727	MNHCHMAF_01284			EFOGOGPH_00843		ANIAODII_00646	LGPEFKBE_00537	EPOOPAJP_00131	IFDJICDC_01349	DBPFBAEP_00792		MHCDPIEF_00413
lptA		Lipopolysaccharide export system protein LptA	14	14	1	1	713	1	51		245	245	245	NFNKCPNK_01174	IMKKJAIH_00548	CIFGFCIM_00130	EHOLFBGL_00940	KAJMFOFL_00253	GBILLDFI_00728	MNHCHMAF_01285			EFOGOGPH_00844		ANIAODII_00647	LGPEFKBE_00538	EPOOPAJP_00132	IFDJICDC_01350	DBPFBAEP_00793		MHCDPIEF_00414
group_1195		hypothetical protein	14	14	1	1	714	1	50		227	227	227	NFNKCPNK_01175	IMKKJAIH_00549	CIFGFCIM_00131	EHOLFBGL_00941	KAJMFOFL_00254	GBILLDFI_00729	MNHCHMAF_01286			EFOGOGPH_00845		ANIAODII_00648	LGPEFKBE_00539	EPOOPAJP_00133	IFDJICDC_01351	DBPFBAEP_00794		MHCDPIEF_00415
group_1196		hypothetical protein	14	14	1	1	715	1	49		488	488	488	NFNKCPNK_01177	IMKKJAIH_00551	CIFGFCIM_00133	EHOLFBGL_00943	KAJMFOFL_00256	GBILLDFI_00731	MNHCHMAF_01288			EFOGOGPH_00847		ANIAODII_00650	LGPEFKBE_00541	EPOOPAJP_00135	IFDJICDC_01353	DBPFBAEP_00796		MHCDPIEF_00417
rlpA		Endolytic peptidoglycan transglycosylase RlpA	14	14	1	1	716	1	48		827	827	827	NFNKCPNK_01178	IMKKJAIH_00552	CIFGFCIM_00134	EHOLFBGL_00944	KAJMFOFL_00257	GBILLDFI_00732	MNHCHMAF_01289			EFOGOGPH_00848		ANIAODII_00651	LGPEFKBE_00542	EPOOPAJP_00136	IFDJICDC_01354	DBPFBAEP_00797		MHCDPIEF_00418
group_1198		hypothetical protein	14	14	1	1	717	1	47		1118	1118	1118	NFNKCPNK_01179	IMKKJAIH_00553	CIFGFCIM_00135	EHOLFBGL_00945	KAJMFOFL_00258	GBILLDFI_00733	MNHCHMAF_01290			EFOGOGPH_00849		ANIAODII_00652	LGPEFKBE_00543	EPOOPAJP_00137	IFDJICDC_01355	DBPFBAEP_00798		MHCDPIEF_00419
dtd3		D-aminoacyl-tRNA deacylase	14	14	1	1	718	1	46		815	815	815	NFNKCPNK_01181	IMKKJAIH_00555	CIFGFCIM_00137	EHOLFBGL_00947	KAJMFOFL_00260	GBILLDFI_00735	MNHCHMAF_01292			EFOGOGPH_00851		ANIAODII_00654	LGPEFKBE_00545	EPOOPAJP_00139	IFDJICDC_01357	DBPFBAEP_00800		MHCDPIEF_00421
rssB_1		Regulator of RpoS	14	14	1	1	719	1	45		1244	1244	1244	NFNKCPNK_01182	IMKKJAIH_00556	CIFGFCIM_00138	EHOLFBGL_00949	KAJMFOFL_00261	GBILLDFI_00737	MNHCHMAF_01293			EFOGOGPH_00853		ANIAODII_00656	LGPEFKBE_00547	EPOOPAJP_00140	IFDJICDC_01359	DBPFBAEP_00802		MHCDPIEF_00423
group_1201		hypothetical protein	14	14	1	1	720	1	44		1523	1523	1523	NFNKCPNK_01183	IMKKJAIH_00557	CIFGFCIM_00139	EHOLFBGL_00950	KAJMFOFL_00262	GBILLDFI_00738	MNHCHMAF_01294			EFOGOGPH_00854		ANIAODII_00657	LGPEFKBE_00548	EPOOPAJP_00141	IFDJICDC_01360	DBPFBAEP_00803		MHCDPIEF_00424
nadK		NAD kinase	14	14	1	1	721	1	43		860	860	860	NFNKCPNK_01185	IMKKJAIH_00559	CIFGFCIM_00141	EHOLFBGL_00952	KAJMFOFL_00264	GBILLDFI_00740	MNHCHMAF_01296			EFOGOGPH_00856		ANIAODII_00659	LGPEFKBE_00550	EPOOPAJP_00143	IFDJICDC_01362	DBPFBAEP_00805		MHCDPIEF_00426
aspS		Aspartate--tRNA(Asp/Asn) ligase	14	14	1	1	722	1	42		1283	1283	1283	NFNKCPNK_01186	IMKKJAIH_00560	CIFGFCIM_00142	EHOLFBGL_00953	KAJMFOFL_00265	GBILLDFI_00741	MNHCHMAF_01297			EFOGOGPH_00857		ANIAODII_00660	LGPEFKBE_00551	EPOOPAJP_00144	IFDJICDC_01363	DBPFBAEP_00806		MHCDPIEF_00427
adk		Adenylate kinase	14	14	1	1	723	1	41		578	578	578	NFNKCPNK_01187	IMKKJAIH_00561	CIFGFCIM_00143	EHOLFBGL_00954	KAJMFOFL_00266	GBILLDFI_00742	MNHCHMAF_01298			EFOGOGPH_00858		ANIAODII_00661	LGPEFKBE_00552	EPOOPAJP_00145	IFDJICDC_01364	DBPFBAEP_00807		MHCDPIEF_00428
group_1205		hypothetical protein	14	14	1	1	2040	26	6		773	773	773	NFNKCPNK_01194	IMKKJAIH_00568	CIFGFCIM_00150	EHOLFBGL_00961	KAJMFOFL_00273	GBILLDFI_00749	MNHCHMAF_01305			EFOGOGPH_00865		ANIAODII_00668	LGPEFKBE_00559	EPOOPAJP_00152	IFDJICDC_01371	DBPFBAEP_00814		MHCDPIEF_00435
ilvC		Ketol-acid reductoisomerase (NADP(+))	14	14	1	1	2038	26	8		1022	1022	1022	NFNKCPNK_01198	IMKKJAIH_00572	CIFGFCIM_00154	EHOLFBGL_00965	KAJMFOFL_00277	GBILLDFI_00753	MNHCHMAF_01309			EFOGOGPH_00869		ANIAODII_00672	LGPEFKBE_00563	EPOOPAJP_00156	IFDJICDC_01375	DBPFBAEP_00818		MHCDPIEF_00439
rnr		Ribonuclease R	14	14	1	1	2037	26	9		1547	1547	1547	NFNKCPNK_01199	IMKKJAIH_00573	CIFGFCIM_00155	EHOLFBGL_00966	KAJMFOFL_00278	GBILLDFI_00754	MNHCHMAF_01310			EFOGOGPH_00870		ANIAODII_00673	LGPEFKBE_00564	EPOOPAJP_00157	IFDJICDC_01376	DBPFBAEP_00819		MHCDPIEF_00440
group_1208		hypothetical protein	14	14	1	1	2036	26	10		965	965	965	NFNKCPNK_01201	IMKKJAIH_00575	CIFGFCIM_00157	EHOLFBGL_00968	KAJMFOFL_00280	GBILLDFI_00756	MNHCHMAF_01312			EFOGOGPH_00872		ANIAODII_00675	LGPEFKBE_00566	EPOOPAJP_00159	IFDJICDC_01378	DBPFBAEP_00821		MHCDPIEF_00442
group_121		hypothetical protein	14	14	1	1	1642	154	1		680	2102	2000		IMKKJAIH_01878	CIFGFCIM_01876	EHOLFBGL_01037	KAJMFOFL_01788	GBILLDFI_00303	MNHCHMAF_01661	AHDMGMLC_01698		EFOGOGPH_00941		ANIAODII_00744	LGPEFKBE_01328	EPOOPAJP_01660	IFDJICDC_00937	DBPFBAEP_00987		MHCDPIEF_00510
group_1211		hypothetical protein	14	14	1	1	2119	3	63		503	503	503	NFNKCPNK_01224	IMKKJAIH_00598	CIFGFCIM_00180	EHOLFBGL_02157	KAJMFOFL_00303	GBILLDFI_02164	MNHCHMAF_01335			EFOGOGPH_02162		ANIAODII_02163	LGPEFKBE_02161	EPOOPAJP_00182	IFDJICDC_02164	DBPFBAEP_02162		MHCDPIEF_02160
group_1212		hypothetical protein	14	14	1	1	2118	3	61		1376	1376	1376	NFNKCPNK_01225	IMKKJAIH_00599	CIFGFCIM_00181	EHOLFBGL_02158	KAJMFOFL_00304	GBILLDFI_02165	MNHCHMAF_01336			EFOGOGPH_02163		ANIAODII_02164	LGPEFKBE_02162	EPOOPAJP_00183	IFDJICDC_02165	DBPFBAEP_02163		MHCDPIEF_02161
group_1213		hypothetical protein	14	14	1	1	2116	3	59		1178	1178	1178	NFNKCPNK_01229	IMKKJAIH_00603	CIFGFCIM_00185	EHOLFBGL_02162	KAJMFOFL_00308	GBILLDFI_02169	MNHCHMAF_01340			EFOGOGPH_02167		ANIAODII_02168	LGPEFKBE_02166	EPOOPAJP_00187	IFDJICDC_02169	DBPFBAEP_02167		MHCDPIEF_02165
group_1214		hypothetical protein	14	14	1	1	2115	3	58		1370	1370	1370	NFNKCPNK_01231	IMKKJAIH_00605	CIFGFCIM_00187	EHOLFBGL_02164	KAJMFOFL_00310	GBILLDFI_02171	MNHCHMAF_01342			EFOGOGPH_02169		ANIAODII_02170	LGPEFKBE_02168	EPOOPAJP_00189	IFDJICDC_02171	DBPFBAEP_02169		MHCDPIEF_02167
group_1215	btuD_27	Vitamin B12 import ATP-binding protein BtuD	14	14	1	1	2114	3	57		1925	1925	1925	NFNKCPNK_01233	IMKKJAIH_00607	CIFGFCIM_00189	EHOLFBGL_02165	KAJMFOFL_00312	GBILLDFI_02172	MNHCHMAF_01344			EFOGOGPH_02170		ANIAODII_02171	LGPEFKBE_02169	EPOOPAJP_00191	IFDJICDC_02172	DBPFBAEP_02170		MHCDPIEF_02168
mdtA_2		Multidrug resistance protein MdtA	14	14	1	1	2113	3	56		1172	1172	1172	NFNKCPNK_01235	IMKKJAIH_00609	CIFGFCIM_00191	EHOLFBGL_02167	KAJMFOFL_00314	GBILLDFI_02174	MNHCHMAF_01346			EFOGOGPH_02172		ANIAODII_02173	LGPEFKBE_02171	EPOOPAJP_00193	IFDJICDC_02174	DBPFBAEP_02172		MHCDPIEF_02170
group_1217		N-acetyldiaminopimelate deacetylase	14	14	1	1	2112	3	55		1190	1190	1190	NFNKCPNK_01236	IMKKJAIH_00610	CIFGFCIM_00192	EHOLFBGL_02168	KAJMFOFL_00315	GBILLDFI_02175	MNHCHMAF_01347			EFOGOGPH_02173		ANIAODII_02174	LGPEFKBE_02172	EPOOPAJP_00194	IFDJICDC_02175	DBPFBAEP_02173		MHCDPIEF_02171
dsbD		Thiol:disulfide interchange protein DsbD	14	14	1	1	2110	3	53		1703	1703	1703	NFNKCPNK_01239	IMKKJAIH_00613	CIFGFCIM_00195	EHOLFBGL_02171	KAJMFOFL_00318	GBILLDFI_02178	MNHCHMAF_01350			EFOGOGPH_02176		ANIAODII_02177	LGPEFKBE_02175	EPOOPAJP_00197	IFDJICDC_02178	DBPFBAEP_02176		MHCDPIEF_02174
group_1219		hypothetical protein	14	14	1	1	2109	3	52		668	668	668	NFNKCPNK_01240	IMKKJAIH_00614	CIFGFCIM_00196	EHOLFBGL_02172	KAJMFOFL_00319	GBILLDFI_02179	MNHCHMAF_01351			EFOGOGPH_02177		ANIAODII_02178	LGPEFKBE_02176	EPOOPAJP_00198	IFDJICDC_02179	DBPFBAEP_02177		MHCDPIEF_02175
group_1220		hypothetical protein	14	14	1	1	2108	3	51		1343	1343	1343	NFNKCPNK_01241	IMKKJAIH_00615	CIFGFCIM_00197	EHOLFBGL_02173	KAJMFOFL_00320	GBILLDFI_02180	MNHCHMAF_01352			EFOGOGPH_02178		ANIAODII_02179	LGPEFKBE_02177	EPOOPAJP_00199	IFDJICDC_02180	DBPFBAEP_02178		MHCDPIEF_02176
pal_4		Peptidoglycan-associated lipoprotein	14	14	1	1	2106	3	49		953	953	953	NFNKCPNK_01245	IMKKJAIH_00619	CIFGFCIM_00201	EHOLFBGL_02178	KAJMFOFL_00324	GBILLDFI_02185	MNHCHMAF_01356			EFOGOGPH_02183		ANIAODII_02184	LGPEFKBE_02182	EPOOPAJP_00203	IFDJICDC_02185	DBPFBAEP_02183		MHCDPIEF_02181
group_1222		hypothetical protein	14	14	1	1	2105	3	48		1442	1442	1442	NFNKCPNK_01247	IMKKJAIH_00621	CIFGFCIM_00203	EHOLFBGL_02180	KAJMFOFL_00326	GBILLDFI_02187	MNHCHMAF_01358			EFOGOGPH_02185		ANIAODII_02186	LGPEFKBE_02184	EPOOPAJP_00205	IFDJICDC_02187	DBPFBAEP_02185		MHCDPIEF_02183
gatY		D-tagatose-1,6-bisphosphate aldolase subunit GatY	14	14	1	1	2104	3	47		1064	1064	1064	NFNKCPNK_01249	IMKKJAIH_00623	CIFGFCIM_00205	EHOLFBGL_02182	KAJMFOFL_00328	GBILLDFI_02189	MNHCHMAF_01360			EFOGOGPH_02187		ANIAODII_02188	LGPEFKBE_02186	EPOOPAJP_00207	IFDJICDC_02189	DBPFBAEP_02187		MHCDPIEF_02185
prsA		Foldase protein PrsA	14	14	1	1	2103	3	46		821	821	821	NFNKCPNK_01251	IMKKJAIH_00625	CIFGFCIM_00207	EHOLFBGL_02184	KAJMFOFL_00330	GBILLDFI_02191	MNHCHMAF_01362			EFOGOGPH_02189		ANIAODII_02190	LGPEFKBE_02188	EPOOPAJP_00209	IFDJICDC_02191	DBPFBAEP_02189		MHCDPIEF_02187
nth_3		Endonuclease III	14	14	1	1	2102	3	45		626	626	626	NFNKCPNK_01252	IMKKJAIH_00626	CIFGFCIM_00208	EHOLFBGL_02185	KAJMFOFL_00331	GBILLDFI_02192	MNHCHMAF_01363			EFOGOGPH_02190		ANIAODII_02191	LGPEFKBE_02189	EPOOPAJP_00210	IFDJICDC_02192	DBPFBAEP_02190		MHCDPIEF_02188
group_1226		hypothetical protein	14	14	1	1	2101	3	44		650	650	650	NFNKCPNK_01253	IMKKJAIH_00627	CIFGFCIM_00209	EHOLFBGL_02186	KAJMFOFL_00332	GBILLDFI_02193	MNHCHMAF_01364			EFOGOGPH_02191		ANIAODII_02192	LGPEFKBE_02190	EPOOPAJP_00211	IFDJICDC_02193	DBPFBAEP_02191		MHCDPIEF_02189
group_1227		hypothetical protein	14	14	1	1	2100	3	43		632	632	632	NFNKCPNK_01254	IMKKJAIH_00628	CIFGFCIM_00210	EHOLFBGL_02187	KAJMFOFL_00333	GBILLDFI_02194	MNHCHMAF_01365			EFOGOGPH_02192		ANIAODII_02193	LGPEFKBE_02191	EPOOPAJP_00212	IFDJICDC_02194	DBPFBAEP_02192		MHCDPIEF_02190
group_1228		hypothetical protein	14	14	1	1	2099	3	42		434	434	434	NFNKCPNK_01255	IMKKJAIH_00629	CIFGFCIM_00211	EHOLFBGL_02188	KAJMFOFL_00334	GBILLDFI_02195	MNHCHMAF_01366			EFOGOGPH_02193		ANIAODII_02194	LGPEFKBE_02192	EPOOPAJP_00213	IFDJICDC_02195	DBPFBAEP_02193		MHCDPIEF_02191
group_1229		hypothetical protein	14	14	1	1	2098	3	41		215	215	215	NFNKCPNK_01257	IMKKJAIH_00631	CIFGFCIM_00213	EHOLFBGL_02190	KAJMFOFL_00336	GBILLDFI_02197	MNHCHMAF_01368			EFOGOGPH_02195		ANIAODII_02196	LGPEFKBE_02194	EPOOPAJP_00215	IFDJICDC_02197	DBPFBAEP_02195		MHCDPIEF_02193
cmoA		Carboxy-S-adenosyl-L-methionine synthase	14	14	1	1	2097	3	40		707	707	707	NFNKCPNK_01258	IMKKJAIH_00632	CIFGFCIM_00214	EHOLFBGL_02191	KAJMFOFL_00337	GBILLDFI_02198	MNHCHMAF_01369			EFOGOGPH_02196		ANIAODII_02197	LGPEFKBE_02195	EPOOPAJP_00216	IFDJICDC_02198	DBPFBAEP_02196		MHCDPIEF_02194
group_1231		hypothetical protein	14	14	1	1	2096	3	39		854	854	854	NFNKCPNK_01259	IMKKJAIH_00633	CIFGFCIM_00215	EHOLFBGL_02192	KAJMFOFL_00338	GBILLDFI_02199	MNHCHMAF_01370			EFOGOGPH_02197		ANIAODII_02198	LGPEFKBE_02196	EPOOPAJP_00217	IFDJICDC_02199	DBPFBAEP_02197		MHCDPIEF_02195
group_1232		hypothetical protein	14	14	1	1	2095	3	38		761	761	761	NFNKCPNK_01260	IMKKJAIH_00634	CIFGFCIM_00216	EHOLFBGL_02193	KAJMFOFL_00339	GBILLDFI_02200	MNHCHMAF_01371			EFOGOGPH_02198		ANIAODII_02199	LGPEFKBE_02197	EPOOPAJP_00218	IFDJICDC_02200	DBPFBAEP_02198		MHCDPIEF_02196
group_1233		hypothetical protein	14	14	1	1	2094	3	37		1019	1019	1019	NFNKCPNK_01261	IMKKJAIH_00635	CIFGFCIM_00217	EHOLFBGL_02194	KAJMFOFL_00340	GBILLDFI_02201	MNHCHMAF_01372			EFOGOGPH_02199		ANIAODII_02200	LGPEFKBE_02198	EPOOPAJP_00219	IFDJICDC_02201	DBPFBAEP_02199		MHCDPIEF_02197
ligA		DNA ligase	14	14	1	1	2093	3	36		1943	1943	1943	NFNKCPNK_01262	IMKKJAIH_00636	CIFGFCIM_00218	EHOLFBGL_02195	KAJMFOFL_00341	GBILLDFI_02202	MNHCHMAF_01373			EFOGOGPH_02200		ANIAODII_02201	LGPEFKBE_02199	EPOOPAJP_00220	IFDJICDC_02202	DBPFBAEP_02200		MHCDPIEF_02198
group_1235		hypothetical protein	14	14	1	1	2092	3	35		1142	1142	1142	NFNKCPNK_01265	IMKKJAIH_00639	CIFGFCIM_00221	EHOLFBGL_02198	KAJMFOFL_00344	GBILLDFI_02205	MNHCHMAF_01376			EFOGOGPH_02203		ANIAODII_02204	LGPEFKBE_02202	EPOOPAJP_00223	IFDJICDC_02205	DBPFBAEP_02203		MHCDPIEF_02201
group_1236		hypothetical protein	14	14	1	1	2091	3	34		545	545	545	NFNKCPNK_01267	IMKKJAIH_00641	CIFGFCIM_00223	EHOLFBGL_02199	KAJMFOFL_00346	GBILLDFI_02206	MNHCHMAF_01378			EFOGOGPH_02204		ANIAODII_02205	LGPEFKBE_02203	EPOOPAJP_00225	IFDJICDC_02206	DBPFBAEP_02204		MHCDPIEF_02202
group_1237		hypothetical protein	14	14	1	1	2090	3	33		536	536	536	NFNKCPNK_01268	IMKKJAIH_00642	CIFGFCIM_00224	EHOLFBGL_02202	KAJMFOFL_00347	GBILLDFI_02209	MNHCHMAF_01379			EFOGOGPH_02207		ANIAODII_02208	LGPEFKBE_02206	EPOOPAJP_00226	IFDJICDC_02209	DBPFBAEP_02207		MHCDPIEF_02205
pyrH_2		Uridylate kinase	14	14	1	1	2089	3	32		1202	1202	1202	NFNKCPNK_01269	IMKKJAIH_00643	CIFGFCIM_00225	EHOLFBGL_02203	KAJMFOFL_00348	GBILLDFI_02210	MNHCHMAF_01380			EFOGOGPH_02208		ANIAODII_02209	LGPEFKBE_02207	EPOOPAJP_00227	IFDJICDC_02210	DBPFBAEP_02208		MHCDPIEF_02206
rppH		RNA pyrophosphohydrolase	14	14	1	1	2088	3	31		371	371	371	NFNKCPNK_01271	IMKKJAIH_00645	CIFGFCIM_00227	EHOLFBGL_02205	KAJMFOFL_00350	GBILLDFI_02212	MNHCHMAF_01382			EFOGOGPH_02210		ANIAODII_02211	LGPEFKBE_02209	EPOOPAJP_00229	IFDJICDC_02212	DBPFBAEP_02210		MHCDPIEF_02208
moaA_4		GTP 3',8-cyclase	14	14	1	1	2087	3	30		1067	1067	1067	NFNKCPNK_01272	IMKKJAIH_00646	CIFGFCIM_00228	EHOLFBGL_02206	KAJMFOFL_00351	GBILLDFI_02213	MNHCHMAF_01383			EFOGOGPH_02211		ANIAODII_02212	LGPEFKBE_02210	EPOOPAJP_00230	IFDJICDC_02213	DBPFBAEP_02211		MHCDPIEF_02209
lpxD_3		UDP-3-O-(3-hydroxymyristoyl)glucosamine N-acyltransferase	14	14	1	1	2083	3	26		965	965	965	NFNKCPNK_01276	IMKKJAIH_00650	CIFGFCIM_00232	EHOLFBGL_02210	KAJMFOFL_00355	GBILLDFI_02217	MNHCHMAF_01387			EFOGOGPH_02215		ANIAODII_02216	LGPEFKBE_02214	EPOOPAJP_00234	IFDJICDC_02217	DBPFBAEP_02215		MHCDPIEF_02213
group_1242		hypothetical protein	14	14	1	1	2082	3	25		464	464	464	NFNKCPNK_01277	IMKKJAIH_00651	CIFGFCIM_00233	EHOLFBGL_02211	KAJMFOFL_00356	GBILLDFI_02218	MNHCHMAF_01388			EFOGOGPH_02216		ANIAODII_02217	LGPEFKBE_02215	EPOOPAJP_00235	IFDJICDC_02218	DBPFBAEP_02216		MHCDPIEF_02214
iolD		3D-(3,5/4)-trihydroxycyclohexane-1,2-dione hydrolase	14	14	1	1	2081	3	24		1700	1700	1700	NFNKCPNK_01278	IMKKJAIH_00652	CIFGFCIM_00234	EHOLFBGL_02212	KAJMFOFL_00357	GBILLDFI_02219	MNHCHMAF_01389			EFOGOGPH_02217		ANIAODII_02218	LGPEFKBE_02216	EPOOPAJP_00236	IFDJICDC_02219	DBPFBAEP_02217		MHCDPIEF_02215
group_1244		hypothetical protein	14	14	1	1	2080	3	23		443	443	443	NFNKCPNK_01283	IMKKJAIH_00657	CIFGFCIM_00239	EHOLFBGL_02216	KAJMFOFL_00362	GBILLDFI_02223	MNHCHMAF_01394			EFOGOGPH_02221		ANIAODII_02222	LGPEFKBE_02220	EPOOPAJP_00241	IFDJICDC_02223	DBPFBAEP_02221		MHCDPIEF_02219
ribBA		Riboflavin biosynthesis protein RibBA	14	14	1	1	2079	3	22		1019	1019	1019	NFNKCPNK_01284	IMKKJAIH_00658	CIFGFCIM_00240	EHOLFBGL_02217	KAJMFOFL_00363	GBILLDFI_02224	MNHCHMAF_01395			EFOGOGPH_02222		ANIAODII_02223	LGPEFKBE_02221	EPOOPAJP_00242	IFDJICDC_02224	DBPFBAEP_02222		MHCDPIEF_02220
group_1246		hypothetical protein	14	14	1	1	2078	3	21		872	872	872	NFNKCPNK_01287	IMKKJAIH_00661	CIFGFCIM_00243	EHOLFBGL_02220	KAJMFOFL_00366	GBILLDFI_02227	MNHCHMAF_01398			EFOGOGPH_02225		ANIAODII_02226	LGPEFKBE_02224	EPOOPAJP_00245	IFDJICDC_02227	DBPFBAEP_02225		MHCDPIEF_02223
group_1247		hypothetical protein	14	14	1	1	2076	3	19		305	305	305	NFNKCPNK_01292	IMKKJAIH_00666	CIFGFCIM_00248	EHOLFBGL_02225	KAJMFOFL_00371	GBILLDFI_02232	MNHCHMAF_01403			EFOGOGPH_02230		ANIAODII_02231	LGPEFKBE_02229	EPOOPAJP_00250	IFDJICDC_02232	DBPFBAEP_02230		MHCDPIEF_02228
group_1251		hypothetical protein	14	14	1	1	430	3	15		560	560	560	NFNKCPNK_01299	IMKKJAIH_00673	CIFGFCIM_00255	EHOLFBGL_02228	KAJMFOFL_00378	GBILLDFI_02236	MNHCHMAF_01410			EFOGOGPH_02234		ANIAODII_02234	LGPEFKBE_02232	EPOOPAJP_00257	IFDJICDC_02235	DBPFBAEP_02234		MHCDPIEF_02232
radA_3		DNA repair protein RadA	14	14	1	1	431	3	14		1319	1319	1319	NFNKCPNK_01300	IMKKJAIH_00674	CIFGFCIM_00256	EHOLFBGL_02230	KAJMFOFL_00379	GBILLDFI_02238	MNHCHMAF_01411			EFOGOGPH_02236		ANIAODII_02236	LGPEFKBE_02234	EPOOPAJP_00258	IFDJICDC_02237	DBPFBAEP_02236		MHCDPIEF_02234
group_1253		hypothetical protein	14	14	1	1	433	3	12		1328	1328	1328	NFNKCPNK_01302	IMKKJAIH_00676	CIFGFCIM_00258	EHOLFBGL_02233	KAJMFOFL_00381	GBILLDFI_02241	MNHCHMAF_01413			EFOGOGPH_02239		ANIAODII_02239	LGPEFKBE_02237	EPOOPAJP_00260	IFDJICDC_02240	DBPFBAEP_02239		MHCDPIEF_02237
group_1254		Ferredoxin--NADP reductase	14	14	1	1	434	3	11		935	935	935	NFNKCPNK_01305	IMKKJAIH_00679	CIFGFCIM_00261	EHOLFBGL_02235	KAJMFOFL_00384	GBILLDFI_02243	MNHCHMAF_01416			EFOGOGPH_02241		ANIAODII_02241	LGPEFKBE_02239	EPOOPAJP_00263	IFDJICDC_02242	DBPFBAEP_02241		MHCDPIEF_02239
proA		Gamma-glutamyl phosphate reductase	14	14	1	1	435	3	10		1232	1232	1232	NFNKCPNK_01308	IMKKJAIH_00682	CIFGFCIM_00264	EHOLFBGL_02238	KAJMFOFL_00387	GBILLDFI_02246	MNHCHMAF_01419			EFOGOGPH_02244		ANIAODII_02244	LGPEFKBE_02242	EPOOPAJP_00266	IFDJICDC_02245	DBPFBAEP_02244		MHCDPIEF_02242
group_1256		hypothetical protein	14	14	1	1	436	3	9		1010	1010	1010	NFNKCPNK_01309	IMKKJAIH_00683	CIFGFCIM_00265	EHOLFBGL_02239	KAJMFOFL_00388	GBILLDFI_02247	MNHCHMAF_01420			EFOGOGPH_02245		ANIAODII_02245	LGPEFKBE_02243	EPOOPAJP_00267	IFDJICDC_02246	DBPFBAEP_02245		MHCDPIEF_02243
group_1257		hypothetical protein	14	14	1	1	437	3	8		797	797	797	NFNKCPNK_01310	IMKKJAIH_00684	CIFGFCIM_00266	EHOLFBGL_02240	KAJMFOFL_00389	GBILLDFI_02248	MNHCHMAF_01421			EFOGOGPH_02246		ANIAODII_02246	LGPEFKBE_02244	EPOOPAJP_00268	IFDJICDC_02247	DBPFBAEP_02246		MHCDPIEF_02244
group_1258		hypothetical protein	14	14	1	1	438	3	7		1286	1286	1286	NFNKCPNK_01312	IMKKJAIH_00686	CIFGFCIM_00268	EHOLFBGL_02242	KAJMFOFL_00391	GBILLDFI_02250	MNHCHMAF_01423			EFOGOGPH_02248		ANIAODII_02248	LGPEFKBE_02246	EPOOPAJP_00270	IFDJICDC_02249	DBPFBAEP_02248		MHCDPIEF_02246
group_1259		hypothetical protein	14	14	1	1	439	3	6		1004	1004	1004	NFNKCPNK_01314	IMKKJAIH_00688	CIFGFCIM_00270	EHOLFBGL_02244	KAJMFOFL_00393	GBILLDFI_02252	MNHCHMAF_01425			EFOGOGPH_02250		ANIAODII_02250	LGPEFKBE_02248	EPOOPAJP_00272	IFDJICDC_02251	DBPFBAEP_02250		MHCDPIEF_02248
group_1260		hypothetical protein	14	14	1	1	440	3	5		953	953	953	NFNKCPNK_01315	IMKKJAIH_00689	CIFGFCIM_00271	EHOLFBGL_02245	KAJMFOFL_00394	GBILLDFI_02253	MNHCHMAF_01426			EFOGOGPH_02251		ANIAODII_02251	LGPEFKBE_02249	EPOOPAJP_00273	IFDJICDC_02252	DBPFBAEP_02251		MHCDPIEF_02249
group_1261		hypothetical protein	14	14	1	1	441	3	4		692	692	692	NFNKCPNK_01316	IMKKJAIH_00690	CIFGFCIM_00272	EHOLFBGL_02246	KAJMFOFL_00395	GBILLDFI_02254	MNHCHMAF_01427			EFOGOGPH_02252		ANIAODII_02252	LGPEFKBE_02250	EPOOPAJP_00274	IFDJICDC_02253	DBPFBAEP_02252		MHCDPIEF_02250
hemC		Porphobilinogen deaminase	14	14	1	1	448	70	2		923	923	923	NFNKCPNK_01324	IMKKJAIH_00698	CIFGFCIM_00280	EHOLFBGL_02254	KAJMFOFL_00403	GBILLDFI_02262	MNHCHMAF_01435			EFOGOGPH_02260		ANIAODII_02260	LGPEFKBE_02258	EPOOPAJP_00282	IFDJICDC_02261	DBPFBAEP_02260		MHCDPIEF_02258
group_1263		hypothetical protein	14	14	1	1	447	70	3		389	389	389	NFNKCPNK_01325	IMKKJAIH_00699	CIFGFCIM_00281	EHOLFBGL_02255	KAJMFOFL_00404	GBILLDFI_02263	MNHCHMAF_01436			EFOGOGPH_02261		ANIAODII_02261	LGPEFKBE_02259	EPOOPAJP_00283	IFDJICDC_02262	DBPFBAEP_02261		MHCDPIEF_02259
group_1264		hypothetical protein	14	14	1	1	446	70	4		1706	1706	1706	NFNKCPNK_01326	IMKKJAIH_00700	CIFGFCIM_00282	EHOLFBGL_02256	KAJMFOFL_00405	GBILLDFI_02264	MNHCHMAF_01437			EFOGOGPH_02262		ANIAODII_02262	LGPEFKBE_02260	EPOOPAJP_00284	IFDJICDC_02263	DBPFBAEP_02262		MHCDPIEF_02260
hemA		Glutamyl-tRNA reductase	14	14	1	1	445	70	5		1298	1298	1298	NFNKCPNK_01327	IMKKJAIH_00701	CIFGFCIM_00283	EHOLFBGL_02257	KAJMFOFL_00406	GBILLDFI_02265	MNHCHMAF_01438			EFOGOGPH_02263		ANIAODII_02263	LGPEFKBE_02261	EPOOPAJP_00285	IFDJICDC_02264	DBPFBAEP_02263		MHCDPIEF_02261
group_1266		hypothetical protein	14	14	1	1	444	70	6		827	827	827	NFNKCPNK_01328	IMKKJAIH_00702	CIFGFCIM_00284	EHOLFBGL_02258	KAJMFOFL_00407	GBILLDFI_02266	MNHCHMAF_01439			EFOGOGPH_02264		ANIAODII_02264	LGPEFKBE_02262	EPOOPAJP_00286	IFDJICDC_02265	DBPFBAEP_02264		MHCDPIEF_02262
group_1267		hypothetical protein	14	14	1	1	443	70	7		293	293	293	NFNKCPNK_01329	IMKKJAIH_00703	CIFGFCIM_00285	EHOLFBGL_02259	KAJMFOFL_00408	GBILLDFI_02267	MNHCHMAF_01440			EFOGOGPH_02265		ANIAODII_02265	LGPEFKBE_02263	EPOOPAJP_00287	IFDJICDC_02266	DBPFBAEP_02265		MHCDPIEF_02263
group_1268		hypothetical protein	14	14	1	1	442	70	1		263	263	263	NFNKCPNK_01330	IMKKJAIH_00704	CIFGFCIM_00286	EHOLFBGL_02260	KAJMFOFL_00409	GBILLDFI_02268	MNHCHMAF_01441			EFOGOGPH_02266		ANIAODII_02266	LGPEFKBE_02264	EPOOPAJP_00288	IFDJICDC_02267	DBPFBAEP_02266		MHCDPIEF_02264
mdh		Malate dehydrogenase	14	14	1	1	613	104	2		902	902	902	NFNKCPNK_01339	IMKKJAIH_00713	CIFGFCIM_00295	EHOLFBGL_02269	KAJMFOFL_00418	GBILLDFI_02277	MNHCHMAF_01450			EFOGOGPH_02275		ANIAODII_02275	LGPEFKBE_02273	EPOOPAJP_00297	IFDJICDC_02276	DBPFBAEP_02275		MHCDPIEF_02273
group_1270		hypothetical protein	14	14	1	1	612	104	3		2204	2204	2204	NFNKCPNK_01340	IMKKJAIH_00714	CIFGFCIM_00296	EHOLFBGL_02270	KAJMFOFL_00419	GBILLDFI_02278	MNHCHMAF_01451			EFOGOGPH_02276		ANIAODII_02276	LGPEFKBE_02274	EPOOPAJP_00298	IFDJICDC_02277	DBPFBAEP_02276		MHCDPIEF_02274
group_1271		hypothetical protein	14	14	1	1	611	104	4		2570	2570	2570	NFNKCPNK_01341	IMKKJAIH_00715	CIFGFCIM_00297	EHOLFBGL_02271	KAJMFOFL_00420	GBILLDFI_02279	MNHCHMAF_01452			EFOGOGPH_02277		ANIAODII_02277	LGPEFKBE_02275	EPOOPAJP_00299	IFDJICDC_02278	DBPFBAEP_02277		MHCDPIEF_02275
mltG		Endolytic murein transglycosylase	14	14	1	1	610	104	1		779	779	779	NFNKCPNK_01344	IMKKJAIH_00718	CIFGFCIM_00300	EHOLFBGL_02274	KAJMFOFL_00423	GBILLDFI_02282	MNHCHMAF_01455			EFOGOGPH_02280		ANIAODII_02280	LGPEFKBE_02278	EPOOPAJP_00302	IFDJICDC_02281	DBPFBAEP_02280		MHCDPIEF_02278
fliE		Flagellar hook-basal body complex protein FliE	14	14	1	1	607	81	7		296	296	296	NFNKCPNK_01348	IMKKJAIH_00722	CIFGFCIM_00304	EHOLFBGL_02278	KAJMFOFL_00427	GBILLDFI_02286	MNHCHMAF_01459			EFOGOGPH_02284		ANIAODII_02284	LGPEFKBE_02282	EPOOPAJP_00306	IFDJICDC_02285	DBPFBAEP_02284		MHCDPIEF_02282
group_1274		hypothetical protein	14	14	1	1	597	81	2		434	434	434	NFNKCPNK_01351	IMKKJAIH_00725	CIFGFCIM_00307	EHOLFBGL_02283	KAJMFOFL_00430	GBILLDFI_02291	MNHCHMAF_01462			EFOGOGPH_02289		ANIAODII_02289	LGPEFKBE_02287	EPOOPAJP_00309	IFDJICDC_02290	DBPFBAEP_02289		MHCDPIEF_02287
group_1275		hypothetical protein	14	14	1	1	598	81	1		317	317	317	NFNKCPNK_01352	IMKKJAIH_00726	CIFGFCIM_00308	EHOLFBGL_02285	KAJMFOFL_00431	GBILLDFI_02293	MNHCHMAF_01463			EFOGOGPH_02291		ANIAODII_02291	LGPEFKBE_02289	EPOOPAJP_00310	IFDJICDC_02292	DBPFBAEP_02291		MHCDPIEF_02289
crcB		Putative fluoride ion transporter CrcB	14	14	1	1	578	32	1		311	311	311	NFNKCPNK_01354	IMKKJAIH_00728	CIFGFCIM_00310	EHOLFBGL_02288	KAJMFOFL_00433	GBILLDFI_02296	MNHCHMAF_01465			EFOGOGPH_02294		ANIAODII_02294	LGPEFKBE_02292	EPOOPAJP_00312	IFDJICDC_02295	DBPFBAEP_02294		MHCDPIEF_02292
group_1277		hypothetical protein	14	14	1	1	577	32	2		692	692	692	NFNKCPNK_01355	IMKKJAIH_00729	CIFGFCIM_00311	EHOLFBGL_02289	KAJMFOFL_00434	GBILLDFI_02297	MNHCHMAF_01466			EFOGOGPH_02295		ANIAODII_02295	LGPEFKBE_02293	EPOOPAJP_00313	IFDJICDC_02296	DBPFBAEP_02295		MHCDPIEF_02293
group_1278		hypothetical protein	14	14	1	1	576	32	3		1109	1109	1109	NFNKCPNK_01356	IMKKJAIH_00730	CIFGFCIM_00312	EHOLFBGL_02290	KAJMFOFL_00435	GBILLDFI_02298	MNHCHMAF_01467			EFOGOGPH_02296		ANIAODII_02296	LGPEFKBE_02294	EPOOPAJP_00314	IFDJICDC_02297	DBPFBAEP_02296		MHCDPIEF_02294
purS		Phosphoribosylformylglycinamidine synthase subunit PurS	14	14	1	1	574	32	5		245	245	245	NFNKCPNK_01359	IMKKJAIH_00733	CIFGFCIM_00315	EHOLFBGL_02292	KAJMFOFL_00438	GBILLDFI_02300	MNHCHMAF_01470			EFOGOGPH_02298		ANIAODII_02298	LGPEFKBE_02296	EPOOPAJP_00317	IFDJICDC_02299	DBPFBAEP_02298		MHCDPIEF_02296
purC		Phosphoribosylaminoimidazole-succinocarboxamide synthase	14	14	1	1	573	32	6		710	710	710	NFNKCPNK_01360	IMKKJAIH_00734	CIFGFCIM_00316	EHOLFBGL_02293	KAJMFOFL_00439	GBILLDFI_02301	MNHCHMAF_01471			EFOGOGPH_02299		ANIAODII_02299	LGPEFKBE_02297	EPOOPAJP_00318	IFDJICDC_02300	DBPFBAEP_02299		MHCDPIEF_02297
group_1281		hypothetical protein	14	14	1	1	571	32	8		290	290	290	NFNKCPNK_01363	IMKKJAIH_00737	CIFGFCIM_00319	EHOLFBGL_02295	KAJMFOFL_00442	GBILLDFI_02303	MNHCHMAF_01474			EFOGOGPH_02301		ANIAODII_02301	LGPEFKBE_02299	EPOOPAJP_00321	IFDJICDC_02302	DBPFBAEP_02301		MHCDPIEF_02299
clpX_3		ATP-dependent Clp protease ATP-binding subunit ClpX	14	14	1	1	570	32	9		2573	2573	2573	NFNKCPNK_01364	IMKKJAIH_00738	CIFGFCIM_00320	EHOLFBGL_02296	KAJMFOFL_00443	GBILLDFI_02304	MNHCHMAF_01475			EFOGOGPH_02302		ANIAODII_02302	LGPEFKBE_02300	EPOOPAJP_00322	IFDJICDC_02303	DBPFBAEP_02302		MHCDPIEF_02300
mtgA		Biosynthetic peptidoglycan transglycosylase	14	14	1	1	569	32	10		1931	1931	1931	NFNKCPNK_01366	IMKKJAIH_00740	CIFGFCIM_00322	EHOLFBGL_02297	KAJMFOFL_00445	GBILLDFI_02305	MNHCHMAF_01477			EFOGOGPH_02303		ANIAODII_02303	LGPEFKBE_02301	EPOOPAJP_00324	IFDJICDC_02304	DBPFBAEP_02303		MHCDPIEF_02301
group_1284		dTTP/UTP pyrophosphatase	14	14	1	1	568	32	11		551	551	551	NFNKCPNK_01367	IMKKJAIH_00741	CIFGFCIM_00323	EHOLFBGL_02298	KAJMFOFL_00446	GBILLDFI_02306	MNHCHMAF_01478			EFOGOGPH_02304		ANIAODII_02304	LGPEFKBE_02302	EPOOPAJP_00325	IFDJICDC_02305	DBPFBAEP_02304		MHCDPIEF_02302
group_1285		hypothetical protein	14	14	1	1	567	32	12		2528	2528	2528	NFNKCPNK_01368	IMKKJAIH_00742	CIFGFCIM_00324	EHOLFBGL_02299	KAJMFOFL_00447	GBILLDFI_02307	MNHCHMAF_01479			EFOGOGPH_02305		ANIAODII_02305	LGPEFKBE_02303	EPOOPAJP_00326	IFDJICDC_02306	DBPFBAEP_02305		MHCDPIEF_02303
arnB_4		UDP-4-amino-4-deoxy-L-arabinose--oxoglutarate aminotransferase	14	14	1	1	566	32	13		1073	1073	1073	NFNKCPNK_01369	IMKKJAIH_00743	CIFGFCIM_00325	EHOLFBGL_02300	KAJMFOFL_00448	GBILLDFI_02308	MNHCHMAF_01480			EFOGOGPH_02306		ANIAODII_02306	LGPEFKBE_02304	EPOOPAJP_00327	IFDJICDC_02307	DBPFBAEP_02306		MHCDPIEF_02304
iolG		Inositol 2-dehydrogenase/D-chiro-inositol 3-dehydrogenase	14	14	1	1	565	32	15		836	836	836	NFNKCPNK_01371	IMKKJAIH_00745	CIFGFCIM_00327	EHOLFBGL_02302	KAJMFOFL_00450	GBILLDFI_02310	MNHCHMAF_01482			EFOGOGPH_02308		ANIAODII_02308	LGPEFKBE_02306	EPOOPAJP_00329	IFDJICDC_02309	DBPFBAEP_02308		MHCDPIEF_02306
hemH		Ferrochelatase	14	14	1	1	564	32	14		887	887	887	NFNKCPNK_01373	IMKKJAIH_00747	CIFGFCIM_00329	EHOLFBGL_02304	KAJMFOFL_00452	GBILLDFI_02312	MNHCHMAF_01484			EFOGOGPH_02310		ANIAODII_02310	LGPEFKBE_02308	EPOOPAJP_00331	IFDJICDC_02311	DBPFBAEP_02310		MHCDPIEF_02308
selU		tRNA 2-selenouridine synthase	14	14	1	1	556	80	6		998	998	998	NFNKCPNK_01375	IMKKJAIH_00749	CIFGFCIM_00331	EHOLFBGL_02306	KAJMFOFL_00454	GBILLDFI_02314	MNHCHMAF_01486			EFOGOGPH_02312		ANIAODII_02312	LGPEFKBE_02310	EPOOPAJP_00333	IFDJICDC_02313	DBPFBAEP_02312		MHCDPIEF_02310
group_1290		hypothetical protein	14	14	1	1	555	80	5		485	485	485	NFNKCPNK_01377	IMKKJAIH_00751	CIFGFCIM_00333	EHOLFBGL_02309	KAJMFOFL_00456	GBILLDFI_02317	MNHCHMAF_01488			EFOGOGPH_02315		ANIAODII_02315	LGPEFKBE_02313	EPOOPAJP_00335	IFDJICDC_02316	DBPFBAEP_02315		MHCDPIEF_02313
trpC		Indole-3-glycerol phosphate synthase	14	14	1	1	554	80	4		776	776	776	NFNKCPNK_01378	IMKKJAIH_00752	CIFGFCIM_00334	EHOLFBGL_02310	KAJMFOFL_00457	GBILLDFI_02318	MNHCHMAF_01489			EFOGOGPH_02316		ANIAODII_02316	LGPEFKBE_02314	EPOOPAJP_00336	IFDJICDC_02317	DBPFBAEP_02316		MHCDPIEF_02314
group_1292		hypothetical protein	14	14	1	1	552	80	2		374	374	374	NFNKCPNK_01381	IMKKJAIH_00755	CIFGFCIM_00337	EHOLFBGL_02313	KAJMFOFL_00460	GBILLDFI_02321	MNHCHMAF_01492			EFOGOGPH_02319		ANIAODII_02319	LGPEFKBE_02317	EPOOPAJP_00339	IFDJICDC_02320	DBPFBAEP_02319		MHCDPIEF_02317
yfiC		tRNA1(Val) (adenine(37)-N6)-methyltransferase	14	14	1	1	551	80	1		701	701	701	NFNKCPNK_01382	IMKKJAIH_00756	CIFGFCIM_00338	EHOLFBGL_02314	KAJMFOFL_00461	GBILLDFI_02322	MNHCHMAF_01493			EFOGOGPH_02320		ANIAODII_02320	LGPEFKBE_02318	EPOOPAJP_00340	IFDJICDC_02321	DBPFBAEP_02320		MHCDPIEF_02318
group_1295		hypothetical protein	14	14	1	1	544	35	14		770	770	770	NFNKCPNK_01389	IMKKJAIH_00763	CIFGFCIM_00345	EHOLFBGL_02321	KAJMFOFL_00468	GBILLDFI_02329	MNHCHMAF_01500			EFOGOGPH_02327		ANIAODII_02327	LGPEFKBE_02325	EPOOPAJP_00347	IFDJICDC_02328	DBPFBAEP_02327		MHCDPIEF_02325
group_1296		hypothetical protein	14	14	1	1	543	35	13		1256	1256	1256	NFNKCPNK_01392	IMKKJAIH_00766	CIFGFCIM_00348	EHOLFBGL_02324	KAJMFOFL_00471	GBILLDFI_02332	MNHCHMAF_01503			EFOGOGPH_02330		ANIAODII_02330	LGPEFKBE_02328	EPOOPAJP_00350	IFDJICDC_02331	DBPFBAEP_02330		MHCDPIEF_02328
hcaB_3		3-phenylpropionate-dihydrodiol/cinnamic acid-dihydrodiol dehydrogenase	14	14	1	1	542	35	12		788	788	788	NFNKCPNK_01394	IMKKJAIH_00768	CIFGFCIM_00350	EHOLFBGL_02326	KAJMFOFL_00473	GBILLDFI_02334	MNHCHMAF_01505			EFOGOGPH_02332		ANIAODII_02332	LGPEFKBE_02330	EPOOPAJP_00352	IFDJICDC_02333	DBPFBAEP_02332		MHCDPIEF_02330
group_1298		hypothetical protein	14	14	1	1	541	35	11		1286	1286	1286	NFNKCPNK_01395	IMKKJAIH_00769	CIFGFCIM_00351	EHOLFBGL_02327	KAJMFOFL_00474	GBILLDFI_02335	MNHCHMAF_01506			EFOGOGPH_02333		ANIAODII_02333	LGPEFKBE_02331	EPOOPAJP_00353	IFDJICDC_02334	DBPFBAEP_02333		MHCDPIEF_02331
group_1300		hypothetical protein	14	14	1	1	537	35	4		761	761	761	NFNKCPNK_01402	IMKKJAIH_00776	CIFGFCIM_00358	EHOLFBGL_02333	KAJMFOFL_00481	GBILLDFI_02341	MNHCHMAF_01513			EFOGOGPH_02339		ANIAODII_02339	LGPEFKBE_02337	EPOOPAJP_00360	IFDJICDC_02340	DBPFBAEP_02339		MHCDPIEF_02337
group_1301		hypothetical protein	14	14	1	1	532	165	1		701	701	701	NFNKCPNK_01410	IMKKJAIH_00784	CIFGFCIM_00366	EHOLFBGL_02342	KAJMFOFL_00489	GBILLDFI_02350	MNHCHMAF_01521			EFOGOGPH_02348		ANIAODII_02348	LGPEFKBE_02346	EPOOPAJP_00368	IFDJICDC_02349	DBPFBAEP_02348		MHCDPIEF_02346
btuD_28		Vitamin B12 import ATP-binding protein BtuD	14	14	1	1	526	68	2		737	737	737	NFNKCPNK_01421	IMKKJAIH_00795	CIFGFCIM_00377	EHOLFBGL_02353	KAJMFOFL_00500	GBILLDFI_02361	MNHCHMAF_01532			EFOGOGPH_02359		ANIAODII_02359	LGPEFKBE_02357	EPOOPAJP_00379	IFDJICDC_02360	DBPFBAEP_02359		MHCDPIEF_02357
group_1303		hypothetical protein	14	14	1	1	525	68	3		656	656	656	NFNKCPNK_01422	IMKKJAIH_00796	CIFGFCIM_00378	EHOLFBGL_02354	KAJMFOFL_00501	GBILLDFI_02362	MNHCHMAF_01533			EFOGOGPH_02360		ANIAODII_02360	LGPEFKBE_02358	EPOOPAJP_00380	IFDJICDC_02361	DBPFBAEP_02360		MHCDPIEF_02358
group_1304		hypothetical protein	14	14	1	1	524	68	4		701	701	701	NFNKCPNK_01423	IMKKJAIH_00797	CIFGFCIM_00379	EHOLFBGL_02355	KAJMFOFL_00502	GBILLDFI_02363	MNHCHMAF_01534			EFOGOGPH_02361		ANIAODII_02361	LGPEFKBE_02359	EPOOPAJP_00381	IFDJICDC_02362	DBPFBAEP_02361		MHCDPIEF_02359
mfd_2		Transcription-repair-coupling factor	14	14	1	1	521	68	7		1823	1823	1823	NFNKCPNK_01427	IMKKJAIH_00801	CIFGFCIM_00383	EHOLFBGL_02358	KAJMFOFL_00506	GBILLDFI_02366	MNHCHMAF_01538			EFOGOGPH_02364		ANIAODII_02364	LGPEFKBE_02362	EPOOPAJP_00385	IFDJICDC_02365	DBPFBAEP_02364		MHCDPIEF_02362
group_1306		hypothetical protein	14	14	1	1	520	68	1		1220	1220	1220	NFNKCPNK_01428	IMKKJAIH_00802	CIFGFCIM_00384	EHOLFBGL_02359	KAJMFOFL_00507	GBILLDFI_02367	MNHCHMAF_01539			EFOGOGPH_02365		ANIAODII_02365	LGPEFKBE_02363	EPOOPAJP_00386	IFDJICDC_02366	DBPFBAEP_02365		MHCDPIEF_02363
group_1307		hypothetical protein	14	14	1	1	468	48	1		1187	1187	1187	NFNKCPNK_01432	IMKKJAIH_00806	CIFGFCIM_00388	EHOLFBGL_02362	KAJMFOFL_00511	GBILLDFI_02370	MNHCHMAF_01543			EFOGOGPH_02368		ANIAODII_02368	LGPEFKBE_02366	EPOOPAJP_00390	IFDJICDC_02369	DBPFBAEP_02368		MHCDPIEF_02366
nusA		Transcription termination/antitermination protein NusA	14	14	1	1	467	48	2		1088	1088	1088	NFNKCPNK_01434	IMKKJAIH_00808	CIFGFCIM_00390	EHOLFBGL_02364	KAJMFOFL_00513	GBILLDFI_02372	MNHCHMAF_01545			EFOGOGPH_02370		ANIAODII_02370	LGPEFKBE_02368	EPOOPAJP_00392	IFDJICDC_02371	DBPFBAEP_02370		MHCDPIEF_02368
group_1309		hypothetical protein	14	14	1	1	466	48	3		242	242	242	NFNKCPNK_01435	IMKKJAIH_00809	CIFGFCIM_00391	EHOLFBGL_02365	KAJMFOFL_00514	GBILLDFI_02373	MNHCHMAF_01546			EFOGOGPH_02371		ANIAODII_02371	LGPEFKBE_02369	EPOOPAJP_00393	IFDJICDC_02372	DBPFBAEP_02371		MHCDPIEF_02369
miaB_3		tRNA-2-methylthio-N(6)-dimethylallyladenosine synthase	14	14	1	1	465	48	11		1259	1259	1259	NFNKCPNK_01436	IMKKJAIH_00810	CIFGFCIM_00392	EHOLFBGL_02366	KAJMFOFL_00515	GBILLDFI_02374	MNHCHMAF_01547			EFOGOGPH_02372		ANIAODII_02372	LGPEFKBE_02370	EPOOPAJP_00394	IFDJICDC_02373	DBPFBAEP_02372		MHCDPIEF_02370
group_1311		hypothetical protein	14	14	1	1	463	48	9		959	959	959	NFNKCPNK_01438	IMKKJAIH_00812	CIFGFCIM_00394	EHOLFBGL_02368	KAJMFOFL_00517	GBILLDFI_02376	MNHCHMAF_01549			EFOGOGPH_02374		ANIAODII_02374	LGPEFKBE_02372	EPOOPAJP_00396	IFDJICDC_02375	DBPFBAEP_02374		MHCDPIEF_02372
group_1312		hypothetical protein	14	14	1	1	462	48	8		527	527	527	NFNKCPNK_01439	IMKKJAIH_00813	CIFGFCIM_00395	EHOLFBGL_02369	KAJMFOFL_00518	GBILLDFI_02377	MNHCHMAF_01550			EFOGOGPH_02375		ANIAODII_02375	LGPEFKBE_02373	EPOOPAJP_00397	IFDJICDC_02376	DBPFBAEP_02375		MHCDPIEF_02373
group_1313		hypothetical protein	14	14	1	1	461	48	7		518	518	518	NFNKCPNK_01440	IMKKJAIH_00814	CIFGFCIM_00396	EHOLFBGL_02370	KAJMFOFL_00519	GBILLDFI_02378	MNHCHMAF_01551			EFOGOGPH_02376		ANIAODII_02376	LGPEFKBE_02374	EPOOPAJP_00398	IFDJICDC_02377	DBPFBAEP_02376		MHCDPIEF_02374
thiC		Phosphomethylpyrimidine synthase	14	14	1	1	460	48	6		1292	1292	1292	NFNKCPNK_01441	IMKKJAIH_00815	CIFGFCIM_00397	EHOLFBGL_02371	KAJMFOFL_00520	GBILLDFI_02379	MNHCHMAF_01552			EFOGOGPH_02377		ANIAODII_02377	LGPEFKBE_02375	EPOOPAJP_00399	IFDJICDC_02378	DBPFBAEP_02377		MHCDPIEF_02375
group_1315		hypothetical protein	14	14	1	1	458	48	4		647	647	647	NFNKCPNK_01443	IMKKJAIH_00817	CIFGFCIM_00399	EHOLFBGL_02373	KAJMFOFL_00522	GBILLDFI_02381	MNHCHMAF_01554			EFOGOGPH_02379		ANIAODII_02379	LGPEFKBE_02377	EPOOPAJP_00401	IFDJICDC_02380	DBPFBAEP_02379		MHCDPIEF_02377
group_1316		hypothetical protein	14	14	1	1	491	66	4		215	215	215	NFNKCPNK_01445	IMKKJAIH_00819	CIFGFCIM_00401	EHOLFBGL_02375	KAJMFOFL_00524	GBILLDFI_02383	MNHCHMAF_01556			EFOGOGPH_02381		ANIAODII_02381	LGPEFKBE_02379	EPOOPAJP_00403	IFDJICDC_02382	DBPFBAEP_02381		MHCDPIEF_02379
group_1317		hypothetical protein	14	14	1	1	490	66	5		1097	1097	1097	NFNKCPNK_01446	IMKKJAIH_00820	CIFGFCIM_00402	EHOLFBGL_02376	KAJMFOFL_00525	GBILLDFI_02384	MNHCHMAF_01557			EFOGOGPH_02382		ANIAODII_02382	LGPEFKBE_02380	EPOOPAJP_00404	IFDJICDC_02383	DBPFBAEP_02382		MHCDPIEF_02380
group_1318		hypothetical protein	14	14	1	1	489	66	6		596	596	596	NFNKCPNK_01448	IMKKJAIH_00822	CIFGFCIM_00404	EHOLFBGL_02378	KAJMFOFL_00527	GBILLDFI_02386	MNHCHMAF_01559			EFOGOGPH_02384		ANIAODII_02384	LGPEFKBE_02382	EPOOPAJP_00406	IFDJICDC_02385	DBPFBAEP_02384		MHCDPIEF_02382
accA		Acetyl-coenzyme A carboxylase carboxyl transferase subunit alpha	14	14	1	1	486	66	2		938	938	938	NFNKCPNK_01451	IMKKJAIH_00825	CIFGFCIM_00407	EHOLFBGL_02381	KAJMFOFL_00530	GBILLDFI_02389	MNHCHMAF_01562			EFOGOGPH_02387		ANIAODII_02387	LGPEFKBE_02385	EPOOPAJP_00409	IFDJICDC_02388	DBPFBAEP_02387		MHCDPIEF_02385
group_1320		hypothetical protein	14	14	1	1	485	66	1		1184	1184	1184	NFNKCPNK_01452	IMKKJAIH_00826	CIFGFCIM_00408	EHOLFBGL_02382	KAJMFOFL_00531	GBILLDFI_02390	MNHCHMAF_01563			EFOGOGPH_02388		ANIAODII_02388	LGPEFKBE_02386	EPOOPAJP_00410	IFDJICDC_02389	DBPFBAEP_02388		MHCDPIEF_02386
group_1321		hypothetical protein	14	14	1	1	473	89	4		665	665	665	NFNKCPNK_01454	IMKKJAIH_00828	CIFGFCIM_00410	EHOLFBGL_02384	KAJMFOFL_00533	GBILLDFI_02392	MNHCHMAF_01565			EFOGOGPH_02390		ANIAODII_02390	LGPEFKBE_02388	EPOOPAJP_00412	IFDJICDC_02391	DBPFBAEP_02390		MHCDPIEF_02388
group_1322		hypothetical protein	14	14	1	1	472	89	5		857	857	857	NFNKCPNK_01457	IMKKJAIH_00831	CIFGFCIM_00413	EHOLFBGL_02387	KAJMFOFL_00536	GBILLDFI_02395	MNHCHMAF_01568			EFOGOGPH_02393		ANIAODII_02393	LGPEFKBE_02391	EPOOPAJP_00415	IFDJICDC_02394	DBPFBAEP_02393		MHCDPIEF_02391
group_1323		hypothetical protein	14	14	1	1	471	89	3		965	965	965	NFNKCPNK_01459	IMKKJAIH_00833	CIFGFCIM_00415	EHOLFBGL_02388	KAJMFOFL_00538	GBILLDFI_02396	MNHCHMAF_01570			EFOGOGPH_02394		ANIAODII_02394	LGPEFKBE_02392	EPOOPAJP_00417	IFDJICDC_02395	DBPFBAEP_02394		MHCDPIEF_02392
group_1324		hypothetical protein	14	14	1	1	470	89	2		1835	1835	1835	NFNKCPNK_01460	IMKKJAIH_00834	CIFGFCIM_00416	EHOLFBGL_02389	KAJMFOFL_00539	GBILLDFI_02397	MNHCHMAF_01571			EFOGOGPH_02395		ANIAODII_02395	LGPEFKBE_02393	EPOOPAJP_00418	IFDJICDC_02396	DBPFBAEP_02395		MHCDPIEF_02393
group_1325		hypothetical protein	14	14	1	1	469	89	1		407	407	407	NFNKCPNK_01461	IMKKJAIH_00835	CIFGFCIM_00417	EHOLFBGL_02391	KAJMFOFL_00540	GBILLDFI_02399	MNHCHMAF_01572			EFOGOGPH_02397		ANIAODII_02397	LGPEFKBE_02395	EPOOPAJP_00419	IFDJICDC_02398	DBPFBAEP_02397		MHCDPIEF_02395
gpmI		2,3-bisphosphoglycerate-independent phosphoglycerate mutase	14	14	1	1	480	121	3		1478	1478	1478	NFNKCPNK_01463	IMKKJAIH_00837	CIFGFCIM_00419	EHOLFBGL_02393	KAJMFOFL_00542	GBILLDFI_02401	MNHCHMAF_01574			EFOGOGPH_02399		ANIAODII_02399	LGPEFKBE_02397	EPOOPAJP_00421	IFDJICDC_02400	DBPFBAEP_02399		MHCDPIEF_02397
mraY		Phospho-N-acetylmuramoyl-pentapeptide-transferase	14	14	1	1	479	121	2		959	959	959	NFNKCPNK_01465	IMKKJAIH_00839	CIFGFCIM_00421	EHOLFBGL_02395	KAJMFOFL_00544	GBILLDFI_02403	MNHCHMAF_01576			EFOGOGPH_02401		ANIAODII_02401	LGPEFKBE_02399	EPOOPAJP_00423	IFDJICDC_02402	DBPFBAEP_02401		MHCDPIEF_02399
murD		UDP-N-acetylmuramoylalanine--D-glutamate ligase	14	14	1	1	478	121	1		1208	1208	1208	NFNKCPNK_01466	IMKKJAIH_00840	CIFGFCIM_00422	EHOLFBGL_02396	KAJMFOFL_00545	GBILLDFI_02404	MNHCHMAF_01577			EFOGOGPH_02402		ANIAODII_02402	LGPEFKBE_02400	EPOOPAJP_00424	IFDJICDC_02403	DBPFBAEP_02402		MHCDPIEF_02400
group_133		hypothetical protein	14	14	1	2	51	110	4		590	1025	776	NFNKCPNK_02096	IMKKJAIH_00109	CIFGFCIM_01672	EHOLFBGL_02008	KAJMFOFL_01985	GBILLDFI_01503	MNHCHMAF_01978			EFOGOGPH_01913		ANIAODII_00338	LGPEFKBE_01912	EPOOPAJP_01979	IFDJICDC_00338	DBPFBAEP_01600		MHCDPIEF_01497
group_1339		hypothetical protein	14	14	1	1	1601	14	22		578	578	578	NFNKCPNK_01485	IMKKJAIH_01834	CIFGFCIM_01832	EHOLFBGL_00992	KAJMFOFL_01744	GBILLDFI_00258	MNHCHMAF_01617			EFOGOGPH_00896		ANIAODII_00699	LGPEFKBE_01283	EPOOPAJP_01616	IFDJICDC_00892	DBPFBAEP_00942		MHCDPIEF_00465
group_1340		hypothetical protein	14	14	1	1	1602	14	23		854	854	854	NFNKCPNK_01486	IMKKJAIH_01835	CIFGFCIM_01833	EHOLFBGL_00993	KAJMFOFL_01745	GBILLDFI_00259	MNHCHMAF_01618			EFOGOGPH_00897		ANIAODII_00700	LGPEFKBE_01284	EPOOPAJP_01617	IFDJICDC_00893	DBPFBAEP_00943		MHCDPIEF_00466
group_1341		hypothetical protein	14	14	1	1	1603	14	24		965	965	965	NFNKCPNK_01488	IMKKJAIH_01837	CIFGFCIM_01835	EHOLFBGL_00995	KAJMFOFL_01747	GBILLDFI_00261	MNHCHMAF_01620			EFOGOGPH_00899		ANIAODII_00702	LGPEFKBE_01286	EPOOPAJP_01619	IFDJICDC_00895	DBPFBAEP_00945		MHCDPIEF_00468
group_1342		hypothetical protein	14	14	1	1	1604	14	25		740	740	740	NFNKCPNK_01489	IMKKJAIH_01838	CIFGFCIM_01836	EHOLFBGL_00996	KAJMFOFL_01748	GBILLDFI_00262	MNHCHMAF_01621			EFOGOGPH_00900		ANIAODII_00703	LGPEFKBE_01287	EPOOPAJP_01620	IFDJICDC_00896	DBPFBAEP_00946		MHCDPIEF_00469
pxpA		5-oxoprolinase subunit A	14	14	1	1	1605	14	26		767	767	767	NFNKCPNK_01491	IMKKJAIH_01840	CIFGFCIM_01838	EHOLFBGL_00997	KAJMFOFL_01750	GBILLDFI_00263	MNHCHMAF_01623			EFOGOGPH_00901		ANIAODII_00704	LGPEFKBE_01288	EPOOPAJP_01622	IFDJICDC_00897	DBPFBAEP_00947		MHCDPIEF_00470
group_1344		hypothetical protein	14	14	1	1	1606	14	27		809	809	809	NFNKCPNK_01492	IMKKJAIH_01841	CIFGFCIM_01839	EHOLFBGL_00998	KAJMFOFL_01751	GBILLDFI_00264	MNHCHMAF_01624			EFOGOGPH_00902		ANIAODII_00705	LGPEFKBE_01289	EPOOPAJP_01623	IFDJICDC_00898	DBPFBAEP_00948		MHCDPIEF_00471
group_1345		hypothetical protein	14	14	1	1	1607	14	28		719	719	719	NFNKCPNK_01493	IMKKJAIH_01842	CIFGFCIM_01840	EHOLFBGL_00999	KAJMFOFL_01752	GBILLDFI_00265	MNHCHMAF_01625			EFOGOGPH_00903		ANIAODII_00706	LGPEFKBE_01290	EPOOPAJP_01624	IFDJICDC_00899	DBPFBAEP_00949		MHCDPIEF_00472
group_1346	btuD_25	Vitamin B12 import ATP-binding protein BtuD	14	14	1	1	1608	14	29		995	995	995	NFNKCPNK_01494	IMKKJAIH_01843	CIFGFCIM_01841	EHOLFBGL_01000	KAJMFOFL_01753	GBILLDFI_00266	MNHCHMAF_01626			EFOGOGPH_00904		ANIAODII_00707	LGPEFKBE_01291	EPOOPAJP_01625	IFDJICDC_00900	DBPFBAEP_00950		MHCDPIEF_00473
acs		Acetyl-coenzyme A synthetase	14	14	1	1	1609	14	30		1973	1973	1973	NFNKCPNK_01495	IMKKJAIH_01844	CIFGFCIM_01842	EHOLFBGL_01001	KAJMFOFL_01754	GBILLDFI_00267	MNHCHMAF_01627			EFOGOGPH_00905		ANIAODII_00708	LGPEFKBE_01292	EPOOPAJP_01626	IFDJICDC_00901	DBPFBAEP_00951		MHCDPIEF_00474
cugP_2		UTP--glucose-1-phosphate uridylyltransferase	14	14	1	1	1610	14	31		824	824	824	NFNKCPNK_01496	IMKKJAIH_01845	CIFGFCIM_01843	EHOLFBGL_01002	KAJMFOFL_01755	GBILLDFI_00268	MNHCHMAF_01628			EFOGOGPH_00906		ANIAODII_00709	LGPEFKBE_01293	EPOOPAJP_01627	IFDJICDC_00902	DBPFBAEP_00952		MHCDPIEF_00475
pgi		Glucose-6-phosphate isomerase	14	14	1	1	1611	14	32		1220	1220	1220	NFNKCPNK_01497	IMKKJAIH_01846	CIFGFCIM_01844	EHOLFBGL_01003	KAJMFOFL_01756	GBILLDFI_00269	MNHCHMAF_01629			EFOGOGPH_00907		ANIAODII_00710	LGPEFKBE_01294	EPOOPAJP_01628	IFDJICDC_00903	DBPFBAEP_00953		MHCDPIEF_00476
nanT_5		Sialic acid transporter NanT	14	14	1	2	26	96	4		338	1361	922	NFNKCPNK_02123	IMKKJAIH_00136	CIFGFCIM_01699	EHOLFBGL_02036	KAJMFOFL_02012	GBILLDFI_01531	MNHCHMAF_02005			EFOGOGPH_01941		ANIAODII_00366	LGPEFKBE_01940	EPOOPAJP_02006	IFDJICDC_00366	DBPFBAEP_01628		MHCDPIEF_01525
dps		DNA protection during starvation protein	14	14	1	1	1612	14	33		449	449	449	NFNKCPNK_01499	IMKKJAIH_01848	CIFGFCIM_01846	EHOLFBGL_01005	KAJMFOFL_01758	GBILLDFI_00271	MNHCHMAF_01631			EFOGOGPH_00909		ANIAODII_00712	LGPEFKBE_01296	EPOOPAJP_01630	IFDJICDC_00905	DBPFBAEP_00955		MHCDPIEF_00478
group_1351		hypothetical protein	14	14	1	1	1613	14	34		602	602	602	NFNKCPNK_01502	IMKKJAIH_01851	CIFGFCIM_01849	EHOLFBGL_01008	KAJMFOFL_01761	GBILLDFI_00274	MNHCHMAF_01634			EFOGOGPH_00912		ANIAODII_00715	LGPEFKBE_01299	EPOOPAJP_01633	IFDJICDC_00908	DBPFBAEP_00958		MHCDPIEF_00481
dapF		Diaminopimelate epimerase	14	14	1	1	1614	14	1		548	548	548	NFNKCPNK_01503	IMKKJAIH_01852	CIFGFCIM_01850	EHOLFBGL_01009	KAJMFOFL_01762	GBILLDFI_00275	MNHCHMAF_01635			EFOGOGPH_00913		ANIAODII_00716	LGPEFKBE_01300	EPOOPAJP_01634	IFDJICDC_00909	DBPFBAEP_00959		MHCDPIEF_00482
cas9		CRISPR-associated endonuclease Cas9	14	14	1	1	1622	60	5		2165	2174	2168	NFNKCPNK_01509	IMKKJAIH_01858	CIFGFCIM_01856	EHOLFBGL_01017	KAJMFOFL_01768	GBILLDFI_00283	MNHCHMAF_01641			EFOGOGPH_00921		ANIAODII_00724	LGPEFKBE_01308	EPOOPAJP_01640	IFDJICDC_00917	DBPFBAEP_00967		MHCDPIEF_00490
cas2		CRISPR-associated endoribonuclease Cas2	14	14	1	1	1624	60	7		431	431	431	NFNKCPNK_01511	IMKKJAIH_01860	CIFGFCIM_01858	EHOLFBGL_01019	KAJMFOFL_01770	GBILLDFI_00285	MNHCHMAF_01643			EFOGOGPH_00923		ANIAODII_00726	LGPEFKBE_01310	EPOOPAJP_01642	IFDJICDC_00919	DBPFBAEP_00969		MHCDPIEF_00492
dmsD		Tat proofreading chaperone DmsD	14	14	1	1	1634	125	4		701	701	701	NFNKCPNK_01519	IMKKJAIH_01868	CIFGFCIM_01866	EHOLFBGL_01027	KAJMFOFL_01778	GBILLDFI_00293	MNHCHMAF_01651			EFOGOGPH_00931		ANIAODII_00734	LGPEFKBE_01318	EPOOPAJP_01650	IFDJICDC_00927	DBPFBAEP_00977		MHCDPIEF_00500
carA_3		Carbamoyl-phosphate synthase small chain	14	14	1	1	1664	46	6		1118	1118	1118	NFNKCPNK_01543	IMKKJAIH_01891	CIFGFCIM_01890	EHOLFBGL_01051	KAJMFOFL_01802	GBILLDFI_00317	MNHCHMAF_01675			EFOGOGPH_00955		ANIAODII_00758	LGPEFKBE_01342	EPOOPAJP_01674	IFDJICDC_00951	DBPFBAEP_01001		MHCDPIEF_00524
group_1366		hypothetical protein	14	14	1	1	1665	46	5		593	593	593	NFNKCPNK_01544	IMKKJAIH_01892	CIFGFCIM_01891	EHOLFBGL_01052	KAJMFOFL_01803	GBILLDFI_00318	MNHCHMAF_01676			EFOGOGPH_00956		ANIAODII_00759	LGPEFKBE_01343	EPOOPAJP_01675	IFDJICDC_00952	DBPFBAEP_01002		MHCDPIEF_00525
sasA_5		Adaptive-response sensory-kinase SasA	14	14	1	1	1666	46	4		1211	1211	1211	NFNKCPNK_01545	IMKKJAIH_01893	CIFGFCIM_01892	EHOLFBGL_01053	KAJMFOFL_01804	GBILLDFI_00319	MNHCHMAF_01677			EFOGOGPH_00957		ANIAODII_00760	LGPEFKBE_01344	EPOOPAJP_01676	IFDJICDC_00953	DBPFBAEP_01003		MHCDPIEF_00526
group_1368		hypothetical protein	14	14	1	1	1671	56	6		665	665	665	NFNKCPNK_01548	IMKKJAIH_01896	CIFGFCIM_01895	EHOLFBGL_01056	KAJMFOFL_01807	GBILLDFI_00322	MNHCHMAF_01680			EFOGOGPH_00960		ANIAODII_00763	LGPEFKBE_01347	EPOOPAJP_01679	IFDJICDC_00956	DBPFBAEP_01006		MHCDPIEF_00529
group_1369		hypothetical protein	14	14	1	1	1672	56	7		266	266	266	NFNKCPNK_01550	IMKKJAIH_01898	CIFGFCIM_01897	EHOLFBGL_01058	KAJMFOFL_01809	GBILLDFI_00324	MNHCHMAF_01682			EFOGOGPH_00962		ANIAODII_00765	LGPEFKBE_01349	EPOOPAJP_01681	IFDJICDC_00958	DBPFBAEP_01008		MHCDPIEF_00531
group_1370		hypothetical protein	14	14	1	1	1673	56	8		863	863	863	NFNKCPNK_01551	IMKKJAIH_01899	CIFGFCIM_01898	EHOLFBGL_01059	KAJMFOFL_01810	GBILLDFI_00325	MNHCHMAF_01683			EFOGOGPH_00963		ANIAODII_00766	LGPEFKBE_01350	EPOOPAJP_01682	IFDJICDC_00959	DBPFBAEP_01009		MHCDPIEF_00532
group_1371		hypothetical protein	14	14	1	1	1674	56	9		221	221	221	NFNKCPNK_01552	IMKKJAIH_01900	CIFGFCIM_01899	EHOLFBGL_01060	KAJMFOFL_01811	GBILLDFI_00326	MNHCHMAF_01684			EFOGOGPH_00964		ANIAODII_00767	LGPEFKBE_01351	EPOOPAJP_01683	IFDJICDC_00960	DBPFBAEP_01010		MHCDPIEF_00533
group_1372		hypothetical protein	14	14	1	1	1675	56	5		101	101	101	NFNKCPNK_01553	IMKKJAIH_01901	CIFGFCIM_01900	EHOLFBGL_01061	KAJMFOFL_01812	GBILLDFI_00327	MNHCHMAF_01685			EFOGOGPH_00965		ANIAODII_00768	LGPEFKBE_01352	EPOOPAJP_01684	IFDJICDC_00961	DBPFBAEP_01011		MHCDPIEF_00534
group_1373		hypothetical protein	14	14	1	1	1677	56	3		521	521	521	NFNKCPNK_01556	IMKKJAIH_01904	CIFGFCIM_01903	EHOLFBGL_01064	KAJMFOFL_01815	GBILLDFI_00330	MNHCHMAF_01688			EFOGOGPH_00968		ANIAODII_00771	LGPEFKBE_01355	EPOOPAJP_01687	IFDJICDC_00964	DBPFBAEP_01014		MHCDPIEF_00537
group_1374		hypothetical protein	14	14	1	1	1678	56	2		2366	2366	2366	NFNKCPNK_01558	IMKKJAIH_01906	CIFGFCIM_01905	EHOLFBGL_01066	KAJMFOFL_01817	GBILLDFI_00332	MNHCHMAF_01690			EFOGOGPH_00970		ANIAODII_00773	LGPEFKBE_01357	EPOOPAJP_01689	IFDJICDC_00966	DBPFBAEP_01016		MHCDPIEF_00539
recB		RecBCD enzyme subunit RecB	14	14	1	1	1679	56	1		2765	2765	2765	NFNKCPNK_01559	IMKKJAIH_01907	CIFGFCIM_01906	EHOLFBGL_01068	KAJMFOFL_01818	GBILLDFI_00334	MNHCHMAF_01691			EFOGOGPH_00972		ANIAODII_00775	LGPEFKBE_01359	EPOOPAJP_01690	IFDJICDC_00968	DBPFBAEP_01018		MHCDPIEF_00541
pal_1		Peptidoglycan-associated lipoprotein	14	14	1	1	1683	141	2		959	959	959	NFNKCPNK_01564	P	CIFGFCIM_01911	EHOLFBGL_01073	KAJMFOFL_01823	GBILLDFI_00339	MNHCHMAF_01696			EFOGOGPH_00977		ANIAODII_00780	LGPEFKBE_01364	EPOOPAJP_01695	IFDJICDC_00973	DBPFBAEP_01023		MHCDPIEF_00546
ppaX		Pyrophosphatase PpaX	14	14	1	1	1684	141	1		641	641	641	NFNKCPNK_01565	IMKKJAIH_01913	CIFGFCIM_01912	EHOLFBGL_01074	KAJMFOFL_01824	GBILLDFI_00340	MNHCHMAF_01697			EFOGOGPH_00978		ANIAODII_00781	LGPEFKBE_01365	EPOOPAJP_01696	IFDJICDC_00974	DBPFBAEP_01024		MHCDPIEF_00547
group_1378		hypothetical protein	14	14	1	1	1687	63	8	Hypothetical protein with no hits to refseq/uniprot/clusters/cdd/tigrfams/pfam overlapping another protein with hits	161	161	161	NFNKCPNK_01568	IMKKJAIH_01916	CIFGFCIM_01915	EHOLFBGL_01077	KAJMFOFL_01827	GBILLDFI_00343	MNHCHMAF_01700			EFOGOGPH_00981		ANIAODII_00784	LGPEFKBE_01368	EPOOPAJP_01699	IFDJICDC_00977	DBPFBAEP_01027		MHCDPIEF_00550
sctC		Type 3 secretion system secretin	14	14	1	1	1688	63	7		1412	1412	1412	NFNKCPNK_01569	IMKKJAIH_01917	CIFGFCIM_01916	EHOLFBGL_01078	KAJMFOFL_01828	GBILLDFI_00344	MNHCHMAF_01701			EFOGOGPH_00982		ANIAODII_00785	LGPEFKBE_01369	EPOOPAJP_01700	IFDJICDC_00978	DBPFBAEP_01028		MHCDPIEF_00551
pal_3		Peptidoglycan-associated lipoprotein	14	14	1	2	204	130	2		473	743	723	NFNKCPNK_02127	IMKKJAIH_00140	CIFGFCIM_01703	EHOLFBGL_02040	KAJMFOFL_02017	GBILLDFI_01535	MNHCHMAF_02009			EFOGOGPH_01945		ANIAODII_00370	LGPEFKBE_01944	EPOOPAJP_02010	IFDJICDC_00370	DBPFBAEP_01632		MHCDPIEF_01529
group_1380		hypothetical protein	14	14	1	1	1689	63	6		608	608	608	NFNKCPNK_01571	IMKKJAIH_01919	CIFGFCIM_01918	EHOLFBGL_01080	KAJMFOFL_01830	GBILLDFI_00346	MNHCHMAF_01703			EFOGOGPH_00984		ANIAODII_00787	LGPEFKBE_01371	EPOOPAJP_01702	IFDJICDC_00980	DBPFBAEP_01030		MHCDPIEF_00553
group_1381		hypothetical protein	14	14	1	1	1690	63	5		587	587	587	NFNKCPNK_01574	IMKKJAIH_01922	CIFGFCIM_01921	EHOLFBGL_01083	KAJMFOFL_01833	GBILLDFI_00349	MNHCHMAF_01706			EFOGOGPH_00987		ANIAODII_00790	LGPEFKBE_01374	EPOOPAJP_01705	IFDJICDC_00983	DBPFBAEP_01033		MHCDPIEF_00556
group_1382		hypothetical protein	14	14	1	1	1691	63	4		1559	1559	1559	NFNKCPNK_01576	IMKKJAIH_01924	CIFGFCIM_01923	EHOLFBGL_01085	KAJMFOFL_01835	GBILLDFI_00351	MNHCHMAF_01708			EFOGOGPH_00989		ANIAODII_00792	LGPEFKBE_01376	EPOOPAJP_01707	IFDJICDC_00985	DBPFBAEP_01035		MHCDPIEF_00558
group_1383		hypothetical protein	14	14	1	1	1692	63	3		1181	1181	1181	NFNKCPNK_01577	IMKKJAIH_01925	CIFGFCIM_01924	EHOLFBGL_01086	KAJMFOFL_01836	GBILLDFI_00352	MNHCHMAF_01709			EFOGOGPH_00990		ANIAODII_00793	LGPEFKBE_01377	EPOOPAJP_01708	IFDJICDC_00986	DBPFBAEP_01036		MHCDPIEF_00559
group_1384		hypothetical protein	14	14	1	1	1693	63	2		764	764	764	NFNKCPNK_01578	IMKKJAIH_01926	CIFGFCIM_01925	EHOLFBGL_01087	KAJMFOFL_01837	GBILLDFI_00353	MNHCHMAF_01710			EFOGOGPH_00991		ANIAODII_00794	LGPEFKBE_01378	EPOOPAJP_01709	IFDJICDC_00987	DBPFBAEP_01037		MHCDPIEF_00560
group_1385		hypothetical protein	14	14	1	1	1694	63	1		764	764	764	NFNKCPNK_01580	IMKKJAIH_01928	CIFGFCIM_01927	EHOLFBGL_01089	KAJMFOFL_01839	GBILLDFI_00355	MNHCHMAF_01712			EFOGOGPH_00993		ANIAODII_00796	LGPEFKBE_01380	EPOOPAJP_01711	IFDJICDC_00989	DBPFBAEP_01039		MHCDPIEF_00562
flgI		Flagellar P-ring protein	14	14	1	1	1700	1	137		1046	1046	1046	NFNKCPNK_01585	IMKKJAIH_01933	CIFGFCIM_01932	EHOLFBGL_01094	KAJMFOFL_01844	GBILLDFI_00360	MNHCHMAF_01717			EFOGOGPH_00998		ANIAODII_00801	LGPEFKBE_01385	EPOOPAJP_01716	IFDJICDC_00994	DBPFBAEP_01044		MHCDPIEF_00567
group_1389		hypothetical protein	14	14	1	1	1702	1	139		383	383	383	NFNKCPNK_01587	IMKKJAIH_01935	CIFGFCIM_01934	EHOLFBGL_01096	KAJMFOFL_01846	GBILLDFI_00362	MNHCHMAF_01719			EFOGOGPH_01000		ANIAODII_00803	LGPEFKBE_01387	EPOOPAJP_01718	IFDJICDC_00996	DBPFBAEP_01046		MHCDPIEF_00569
group_1390		hypothetical protein	14	14	1	1	1703	1	140		1073	1073	1073	NFNKCPNK_01588	IMKKJAIH_01936	CIFGFCIM_01935	EHOLFBGL_01097	KAJMFOFL_01847	GBILLDFI_00363	MNHCHMAF_01720			EFOGOGPH_01001		ANIAODII_00804	LGPEFKBE_01388	EPOOPAJP_01719	IFDJICDC_00997	DBPFBAEP_01047		MHCDPIEF_00570
thiL_1		Thiamine-monophosphate kinase	14	14	1	1	1704	1	141		821	821	821	NFNKCPNK_01590	IMKKJAIH_01938	CIFGFCIM_01937	EHOLFBGL_01099	KAJMFOFL_01849	GBILLDFI_00365	MNHCHMAF_01722			EFOGOGPH_01003		ANIAODII_00806	LGPEFKBE_01390	EPOOPAJP_01721	IFDJICDC_00999	DBPFBAEP_01049		MHCDPIEF_00572
truD		tRNA pseudouridine synthase D	14	14	1	1	1705	1	142		1118	1118	1118	NFNKCPNK_01591	IMKKJAIH_01939	CIFGFCIM_01938	EHOLFBGL_01100	KAJMFOFL_01850	GBILLDFI_00366	MNHCHMAF_01723			EFOGOGPH_01004		ANIAODII_00807	LGPEFKBE_01391	EPOOPAJP_01722	IFDJICDC_01000	DBPFBAEP_01050		MHCDPIEF_00573
tilS		tRNA(Ile)-lysidine synthase	14	14	1	1	1964	8	1		965	965	965	NFNKCPNK_01595	IMKKJAIH_01943	CIFGFCIM_01942	EHOLFBGL_01104	KAJMFOFL_01854	GBILLDFI_00370	MNHCHMAF_01727			EFOGOGPH_01008		ANIAODII_00811	LGPEFKBE_01395	EPOOPAJP_01726	IFDJICDC_01004	DBPFBAEP_01054		MHCDPIEF_00577
group_1394		hypothetical protein	14	14	1	1	1963	8	2		623	623	623	NFNKCPNK_01597	IMKKJAIH_01945	CIFGFCIM_01944	EHOLFBGL_01106	KAJMFOFL_01856	GBILLDFI_00372	MNHCHMAF_01729			EFOGOGPH_01010		ANIAODII_00813	LGPEFKBE_01397	EPOOPAJP_01728	IFDJICDC_01006	DBPFBAEP_01056		MHCDPIEF_00579
group_1395		hypothetical protein	14	14	1	1	1962	8	3		689	689	689	NFNKCPNK_01598	IMKKJAIH_01946	CIFGFCIM_01945	EHOLFBGL_01107	KAJMFOFL_01857	GBILLDFI_00373	MNHCHMAF_01730			EFOGOGPH_01011		ANIAODII_00814	LGPEFKBE_01398	EPOOPAJP_01729	IFDJICDC_01007	DBPFBAEP_01057		MHCDPIEF_00580
group_1396		hypothetical protein	14	14	1	1	1961	8	65		563	563	563	NFNKCPNK_01599	IMKKJAIH_01947	CIFGFCIM_01946	EHOLFBGL_01108	KAJMFOFL_01858	GBILLDFI_00374	MNHCHMAF_01731			EFOGOGPH_01012		ANIAODII_00815	LGPEFKBE_01399	EPOOPAJP_01730	IFDJICDC_01008	DBPFBAEP_01058		MHCDPIEF_00581
group_1397		hypothetical protein	14	14	1	1	1960	8	64		407	407	407	NFNKCPNK_01600	IMKKJAIH_01948	CIFGFCIM_01947	EHOLFBGL_01109	KAJMFOFL_01859	GBILLDFI_00375	MNHCHMAF_01732			EFOGOGPH_01013		ANIAODII_00816	LGPEFKBE_01400	EPOOPAJP_01731	IFDJICDC_01009	DBPFBAEP_01059		MHCDPIEF_00582
group_1398		hypothetical protein	14	14	1	1	1959	8	63		782	782	782	NFNKCPNK_01601	IMKKJAIH_01949	CIFGFCIM_01948	EHOLFBGL_01110	KAJMFOFL_01860	GBILLDFI_00376	MNHCHMAF_01733			EFOGOGPH_01014		ANIAODII_00817	LGPEFKBE_01401	EPOOPAJP_01732	IFDJICDC_01010	DBPFBAEP_01060		MHCDPIEF_00583
btuD_11		Vitamin B12 import ATP-binding protein BtuD	14	14	1	1	1958	8	62		662	662	662	NFNKCPNK_01602	IMKKJAIH_01950	CIFGFCIM_01949	EHOLFBGL_01111	KAJMFOFL_01861	GBILLDFI_00377	MNHCHMAF_01734			EFOGOGPH_01015		ANIAODII_00818	LGPEFKBE_01402	EPOOPAJP_01733	IFDJICDC_01011	DBPFBAEP_01061		MHCDPIEF_00584
group_1400		hypothetical protein	14	14	1	1	1957	8	61		1118	1118	1118	NFNKCPNK_01603	IMKKJAIH_01951	CIFGFCIM_01950	EHOLFBGL_01112	KAJMFOFL_01862	GBILLDFI_00378	MNHCHMAF_01735			EFOGOGPH_01016		ANIAODII_00819	LGPEFKBE_01403	EPOOPAJP_01734	IFDJICDC_01012	DBPFBAEP_01062		MHCDPIEF_00585
group_1401		hypothetical protein	14	14	1	1	1956	8	60		1658	1658	1658	NFNKCPNK_01604	IMKKJAIH_01952	CIFGFCIM_01951	EHOLFBGL_01113	KAJMFOFL_01863	GBILLDFI_00379	MNHCHMAF_01736			EFOGOGPH_01017		ANIAODII_00820	LGPEFKBE_01404	EPOOPAJP_01735	IFDJICDC_01013	DBPFBAEP_01063		MHCDPIEF_00586
COQ5_3		2-methoxy-6-polyprenyl-1,4-benzoquinol methylase, mitochondrial	14	14	1	1	1910	8	30		761	761	761	NFNKCPNK_01648	IMKKJAIH_01997	CIFGFCIM_01996	EHOLFBGL_00169	KAJMFOFL_00022	GBILLDFI_01727	MNHCHMAF_01781			EFOGOGPH_02137		ANIAODII_02138	LGPEFKBE_02136	EPOOPAJP_01781	IFDJICDC_02139	DBPFBAEP_00923		MHCDPIEF_02135
group_1427		hypothetical protein	14	14	1	1	1909	8	29		2339	2339	2339	NFNKCPNK_01649	IMKKJAIH_01998	CIFGFCIM_01997	EHOLFBGL_00167	KAJMFOFL_00023	GBILLDFI_01725	MNHCHMAF_01782			EFOGOGPH_02135		ANIAODII_02136	LGPEFKBE_02134	EPOOPAJP_01782	IFDJICDC_02137	DBPFBAEP_00921		MHCDPIEF_02133
group_1428		hypothetical protein	14	14	1	1	1908	8	28		287	287	287	NFNKCPNK_01651	IMKKJAIH_02000	CIFGFCIM_01999	EHOLFBGL_00166	KAJMFOFL_00025	GBILLDFI_01724	MNHCHMAF_01784			EFOGOGPH_02134		ANIAODII_02135	LGPEFKBE_02133	EPOOPAJP_01784	IFDJICDC_02136	DBPFBAEP_00920		MHCDPIEF_02132
glgC		Glucose-1-phosphate adenylyltransferase	14	14	1	1	1907	8	27		761	761	761	NFNKCPNK_01652	IMKKJAIH_02001	CIFGFCIM_02000	EHOLFBGL_00165	KAJMFOFL_00026	GBILLDFI_01723	MNHCHMAF_01785			EFOGOGPH_02133		ANIAODII_02134	LGPEFKBE_02132	EPOOPAJP_01785	IFDJICDC_02135	DBPFBAEP_00919		MHCDPIEF_02131
group_143		hypothetical protein	14	14	1	2	280	38	13		443	2864	1826	NFNKCPNK_02187	IMKKJAIH_00200	CIFGFCIM_01763	EHOLFBGL_02097	KAJMFOFL_02077	GBILLDFI_01592	MNHCHMAF_02069			EFOGOGPH_02002		ANIAODII_00427	LGPEFKBE_02001	EPOOPAJP_02070	IFDJICDC_00427	DBPFBAEP_01689		MHCDPIEF_01586
cysC		Adenylyl-sulfate kinase	14	14	1	1	1906	8	26		332	332	332	NFNKCPNK_01653	IMKKJAIH_02002	CIFGFCIM_02001	EHOLFBGL_00164	KAJMFOFL_00027	GBILLDFI_01722	MNHCHMAF_01786			EFOGOGPH_02132		ANIAODII_02133	LGPEFKBE_02131	EPOOPAJP_01786	IFDJICDC_02134	DBPFBAEP_00918		MHCDPIEF_02130
group_1431		hypothetical protein	14	14	1	1	1904	8	24		1184	1184	1184	NFNKCPNK_01655	IMKKJAIH_02004	CIFGFCIM_02003	EHOLFBGL_00161	KAJMFOFL_00029	GBILLDFI_01719	MNHCHMAF_01788			EFOGOGPH_02129		ANIAODII_02130	LGPEFKBE_02128	EPOOPAJP_01788	IFDJICDC_02131	DBPFBAEP_00915		MHCDPIEF_02127
group_1432		hypothetical protein	14	14	1	1	1903	8	23		1121	1121	1121	NFNKCPNK_01656	IMKKJAIH_02005	CIFGFCIM_02004	EHOLFBGL_00160	KAJMFOFL_00030	GBILLDFI_01718	MNHCHMAF_01789			EFOGOGPH_02128		ANIAODII_02129	LGPEFKBE_02127	EPOOPAJP_01789	IFDJICDC_02130	DBPFBAEP_00914		MHCDPIEF_02126
group_1433		hypothetical protein	14	14	1	1	1902	8	22		1361	1361	1361	NFNKCPNK_01657	IMKKJAIH_02006	CIFGFCIM_02005	EHOLFBGL_00159	KAJMFOFL_00031	GBILLDFI_01717	MNHCHMAF_01790			EFOGOGPH_02127		ANIAODII_02128	LGPEFKBE_02126	EPOOPAJP_01790	IFDJICDC_02129	DBPFBAEP_00913		MHCDPIEF_02125
group_1434		hypothetical protein	14	14	1	1	1901	8	21		419	419	419	NFNKCPNK_01659	IMKKJAIH_02008	CIFGFCIM_02007	EHOLFBGL_00158	KAJMFOFL_00033	GBILLDFI_01716	MNHCHMAF_01792			EFOGOGPH_02126		ANIAODII_02127	LGPEFKBE_02125	EPOOPAJP_01792	IFDJICDC_02128	DBPFBAEP_00912		MHCDPIEF_02124
group_1435		hypothetical protein	14	14	1	1	1900	8	20		347	347	347	NFNKCPNK_01660	IMKKJAIH_02009	CIFGFCIM_02008	EHOLFBGL_00157	KAJMFOFL_00034	GBILLDFI_01715	MNHCHMAF_01793			EFOGOGPH_02125		ANIAODII_02126	LGPEFKBE_02124	EPOOPAJP_01793	IFDJICDC_02127	DBPFBAEP_00911		MHCDPIEF_02123
glmM_2		Phosphoglucosamine mutase	14	14	1	1	1898	15	26		1370	1370	1370	NFNKCPNK_01663	IMKKJAIH_02012	CIFGFCIM_02011	EHOLFBGL_00155	KAJMFOFL_00037	GBILLDFI_01713	MNHCHMAF_01796			EFOGOGPH_02123		ANIAODII_02124	LGPEFKBE_02122	EPOOPAJP_01796	IFDJICDC_02125	DBPFBAEP_00909		MHCDPIEF_02121
epd		D-erythrose-4-phosphate dehydrogenase	14	14	1	1	1893	15	22		998	998	998	NFNKCPNK_01667	IMKKJAIH_02016	CIFGFCIM_02015	EHOLFBGL_00150	KAJMFOFL_00041	GBILLDFI_01708	MNHCHMAF_01800			EFOGOGPH_02118		ANIAODII_02119	LGPEFKBE_02117	EPOOPAJP_01800	IFDJICDC_02120	DBPFBAEP_00904		MHCDPIEF_02116
pgk		Phosphoglycerate kinase	14	14	1	1	1892	15	21		1202	1202	1202	NFNKCPNK_01668	IMKKJAIH_02017	CIFGFCIM_02016	EHOLFBGL_00149	KAJMFOFL_00042	GBILLDFI_01707	MNHCHMAF_01801			EFOGOGPH_02117		ANIAODII_02118	LGPEFKBE_02116	EPOOPAJP_01801	IFDJICDC_02119	DBPFBAEP_00903		MHCDPIEF_02115
group_1439		hypothetical protein	14	14	1	1	1890	15	19		824	824	824	NFNKCPNK_01671	IMKKJAIH_02020	CIFGFCIM_02019	EHOLFBGL_00146	KAJMFOFL_00045	GBILLDFI_01704	MNHCHMAF_01804			EFOGOGPH_02114		ANIAODII_02115	LGPEFKBE_02113	EPOOPAJP_01804	IFDJICDC_02116	DBPFBAEP_00900		MHCDPIEF_02112
group_1440		hypothetical protein	14	14	1	1	1889	15	18		1493	1493	1493	NFNKCPNK_01673	IMKKJAIH_02022	CIFGFCIM_02021	EHOLFBGL_00144	KAJMFOFL_00047	GBILLDFI_01702	MNHCHMAF_01806			EFOGOGPH_02112		ANIAODII_02113	LGPEFKBE_02111	EPOOPAJP_01806	IFDJICDC_02114	DBPFBAEP_00898		MHCDPIEF_02110
group_1443		hypothetical protein	14	14	1	1	1880	124	1		656	656	656	NFNKCPNK_01686	IMKKJAIH_02035	CIFGFCIM_02034	EHOLFBGL_00133	KAJMFOFL_00060	GBILLDFI_01691	MNHCHMAF_01819			EFOGOGPH_02101		ANIAODII_02102	LGPEFKBE_02100	EPOOPAJP_01819	IFDJICDC_02103	DBPFBAEP_00887		MHCDPIEF_02099
group_1444		hypothetical protein	14	14	1	1	1879	124	2		470	470	470	NFNKCPNK_01688	IMKKJAIH_02037	CIFGFCIM_02036	EHOLFBGL_00132	KAJMFOFL_00062	GBILLDFI_01690	MNHCHMAF_01821			EFOGOGPH_02100		ANIAODII_02101	LGPEFKBE_02099	EPOOPAJP_01821	IFDJICDC_02102	DBPFBAEP_00886		MHCDPIEF_02098
group_1445		hypothetical protein	14	14	1	1	1878	124	3		1424	1424	1424	NFNKCPNK_01689	IMKKJAIH_02038	CIFGFCIM_02037	EHOLFBGL_00131	KAJMFOFL_00063	GBILLDFI_01689	MNHCHMAF_01822			EFOGOGPH_02099		ANIAODII_02100	LGPEFKBE_02098	EPOOPAJP_01822	IFDJICDC_02101	DBPFBAEP_00885		MHCDPIEF_02097
group_1446		hypothetical protein	14	14	1	1	1875	23	9		491	491	491	NFNKCPNK_01694	IMKKJAIH_02043	CIFGFCIM_02042	EHOLFBGL_00128	KAJMFOFL_00068	GBILLDFI_01686	MNHCHMAF_01827			EFOGOGPH_02096		ANIAODII_02097	LGPEFKBE_02095	EPOOPAJP_01827	IFDJICDC_02098	DBPFBAEP_00882		MHCDPIEF_02094
group_1447		hypothetical protein	14	14	1	1	1873	23	11		710	710	710	NFNKCPNK_01696	IMKKJAIH_02045	CIFGFCIM_02044	EHOLFBGL_00126	KAJMFOFL_00070	GBILLDFI_01684	MNHCHMAF_01829			EFOGOGPH_02094		ANIAODII_02095	LGPEFKBE_02093	EPOOPAJP_01829	IFDJICDC_02096	DBPFBAEP_00880		MHCDPIEF_02092
tuf_1		Elongation factor Tu	14	14	1	1	1872	23	12		1805	1805	1805	NFNKCPNK_01697	IMKKJAIH_02046	CIFGFCIM_02045	EHOLFBGL_00123	KAJMFOFL_00071	GBILLDFI_01681	MNHCHMAF_01830			EFOGOGPH_02091		ANIAODII_02092	LGPEFKBE_02090	EPOOPAJP_01830	IFDJICDC_02093	DBPFBAEP_00877		MHCDPIEF_02089
selA		L-seryl-tRNA(Sec) selenium transferase	14	14	1	1	1871	23	13		1322	1322	1322	NFNKCPNK_01699	IMKKJAIH_02048	CIFGFCIM_02047	EHOLFBGL_00122	KAJMFOFL_00073	GBILLDFI_01680	MNHCHMAF_01832			EFOGOGPH_02090		ANIAODII_02091	LGPEFKBE_02089	EPOOPAJP_01832	IFDJICDC_02092	DBPFBAEP_00876		MHCDPIEF_02088
rsxB_1		Ion-translocating oxidoreductase complex subunit B	14	14	1	1	1870	23	14		1673	1673	1673	NFNKCPNK_01700	IMKKJAIH_02049	CIFGFCIM_02048	EHOLFBGL_00121	KAJMFOFL_00074	GBILLDFI_01679	MNHCHMAF_01833			EFOGOGPH_02089		ANIAODII_02090	LGPEFKBE_02088	EPOOPAJP_01833	IFDJICDC_02091	DBPFBAEP_00875		MHCDPIEF_02087
yfcJ		putative MFS-type transporter YfcJ	14	14	1	1	1869	23	15		1301	1301	1301	NFNKCPNK_01701	IMKKJAIH_02050	CIFGFCIM_02049	EHOLFBGL_00120	KAJMFOFL_00075	GBILLDFI_01678	MNHCHMAF_01834			EFOGOGPH_02088		ANIAODII_02089	LGPEFKBE_02087	EPOOPAJP_01834	IFDJICDC_02090	DBPFBAEP_00874		MHCDPIEF_02086
group_1452		dITP/XTP pyrophosphatase	14	14	1	1	1868	23	16		602	602	602	NFNKCPNK_01702	IMKKJAIH_02051	CIFGFCIM_02050	EHOLFBGL_00117	KAJMFOFL_00076	GBILLDFI_01675	MNHCHMAF_01835			EFOGOGPH_02085		ANIAODII_02086	LGPEFKBE_02084	EPOOPAJP_01835	IFDJICDC_02087	DBPFBAEP_00871		MHCDPIEF_02083
group_1453		hypothetical protein	14	14	1	1	1866	23	18		569	569	569	NFNKCPNK_01706	IMKKJAIH_02055	CIFGFCIM_02054	EHOLFBGL_00115	KAJMFOFL_00080	GBILLDFI_01673	MNHCHMAF_01839			EFOGOGPH_02083		ANIAODII_02084	LGPEFKBE_02082	EPOOPAJP_01839	IFDJICDC_02085	DBPFBAEP_00869		MHCDPIEF_02081
group_1454		hypothetical protein	14	14	1	1	1865	23	7		560	560	560	NFNKCPNK_01707	IMKKJAIH_02056	CIFGFCIM_02055	EHOLFBGL_00113	KAJMFOFL_00081	GBILLDFI_01671	MNHCHMAF_01840			EFOGOGPH_02081		ANIAODII_02082	LGPEFKBE_02080	EPOOPAJP_01840	IFDJICDC_02083	DBPFBAEP_00867		MHCDPIEF_02079
gpt		Xanthine phosphoribosyltransferase	14	14	1	1	1864	23	6		443	443	443	NFNKCPNK_01710	IMKKJAIH_02059	CIFGFCIM_02058	EHOLFBGL_00111	KAJMFOFL_00084	GBILLDFI_01669	MNHCHMAF_01843			EFOGOGPH_02079		ANIAODII_02080	LGPEFKBE_02078	EPOOPAJP_01843	IFDJICDC_02081	DBPFBAEP_00865		MHCDPIEF_02077
group_1456		hypothetical protein	14	14	1	1	1863	23	5		1319	1319	1319	NFNKCPNK_01711	IMKKJAIH_02060	CIFGFCIM_02059	EHOLFBGL_00110	KAJMFOFL_00085	GBILLDFI_01668	MNHCHMAF_01844			EFOGOGPH_02078		ANIAODII_02079	LGPEFKBE_02077	EPOOPAJP_01844	IFDJICDC_02080	DBPFBAEP_00864		MHCDPIEF_02076
mqnE		Aminodeoxyfutalosine synthase	14	14	1	1	1862	23	4		1064	1064	1064	NFNKCPNK_01712	IMKKJAIH_02061	CIFGFCIM_02060	EHOLFBGL_00109	KAJMFOFL_00086	GBILLDFI_01667	MNHCHMAF_01845			EFOGOGPH_02077		ANIAODII_02078	LGPEFKBE_02076	EPOOPAJP_01845	IFDJICDC_02079	DBPFBAEP_00863		MHCDPIEF_02075
glnD		Bifunctional uridylyltransferase/uridylyl-removing enzyme	14	14	1	1	1861	23	3		2237	2237	2237	NFNKCPNK_01713	IMKKJAIH_02062	CIFGFCIM_02061	EHOLFBGL_00107	KAJMFOFL_00087	GBILLDFI_01665	MNHCHMAF_01846			EFOGOGPH_02075		ANIAODII_02076	LGPEFKBE_02074	EPOOPAJP_01846	IFDJICDC_02077	DBPFBAEP_00861		MHCDPIEF_02073
purF_1		Amidophosphoribosyltransferase	14	14	1	1	1860	23	2		1796	1796	1796	NFNKCPNK_01715	IMKKJAIH_02064	CIFGFCIM_02063	EHOLFBGL_00106	KAJMFOFL_00089	GBILLDFI_01664	MNHCHMAF_01848			EFOGOGPH_02074		ANIAODII_02075	LGPEFKBE_02073	EPOOPAJP_01848	IFDJICDC_02076	DBPFBAEP_00860		MHCDPIEF_02072
group_1460		hypothetical protein	14	14	1	1	1859	23	1		3125	3125	3125	NFNKCPNK_01716	IMKKJAIH_02065	CIFGFCIM_02064	EHOLFBGL_00105	KAJMFOFL_00090	GBILLDFI_01663	MNHCHMAF_01849			EFOGOGPH_02073		ANIAODII_02074	LGPEFKBE_02072	EPOOPAJP_01849	IFDJICDC_02075	DBPFBAEP_00859		MHCDPIEF_02071
group_1461		hypothetical protein	14	14	1	1	1842	143	2		938	938	938	NFNKCPNK_01718	IMKKJAIH_02067	CIFGFCIM_02066	EHOLFBGL_00103	KAJMFOFL_00092	GBILLDFI_01661	MNHCHMAF_01851			EFOGOGPH_02071		ANIAODII_02072	LGPEFKBE_02070	EPOOPAJP_01851	IFDJICDC_02073	DBPFBAEP_00857		MHCDPIEF_02069
group_1462	ruvB_2	Holliday junction ATP-dependent DNA helicase RuvB	14	14	1	1	1841	143	1		1007	1007	1007	NFNKCPNK_01719	IMKKJAIH_02068	CIFGFCIM_02067	EHOLFBGL_00102	KAJMFOFL_00093	GBILLDFI_01660	MNHCHMAF_01852			EFOGOGPH_02070		ANIAODII_02071	LGPEFKBE_02069	EPOOPAJP_01852	IFDJICDC_02072	DBPFBAEP_00856		MHCDPIEF_02068
ppk		Polyphosphate kinase	14	14	1	1	1834	12	18		2084	2084	2084	NFNKCPNK_01727	IMKKJAIH_02076	CIFGFCIM_02075	EHOLFBGL_00095	KAJMFOFL_00101	GBILLDFI_01653	MNHCHMAF_01860			EFOGOGPH_02063		ANIAODII_02064	LGPEFKBE_02062	EPOOPAJP_01860	IFDJICDC_02065	DBPFBAEP_00849		MHCDPIEF_02061
nrfA		Cytochrome c-552	14	14	1	1	1832	12	16		1832	1832	1832	NFNKCPNK_01729	IMKKJAIH_02078	CIFGFCIM_02077	EHOLFBGL_00093	KAJMFOFL_00103	GBILLDFI_01651	MNHCHMAF_01862			EFOGOGPH_02061		ANIAODII_02062	LGPEFKBE_02060	EPOOPAJP_01862	IFDJICDC_02063	DBPFBAEP_00847		MHCDPIEF_02059
group_1465		hypothetical protein	14	14	1	1	1831	12	15		554	554	554	NFNKCPNK_01730	IMKKJAIH_02079	CIFGFCIM_02078	EHOLFBGL_00092	KAJMFOFL_00104	GBILLDFI_01650	MNHCHMAF_01863			EFOGOGPH_02060		ANIAODII_02061	LGPEFKBE_02059	EPOOPAJP_01863	IFDJICDC_02062	DBPFBAEP_00846		MHCDPIEF_02058
group_1466		hypothetical protein	14	14	1	1	1830	12	14		992	992	992	NFNKCPNK_01732	IMKKJAIH_02081	CIFGFCIM_02080	EHOLFBGL_00090	KAJMFOFL_00106	GBILLDFI_01648	MNHCHMAF_01865			EFOGOGPH_02058		ANIAODII_02059	LGPEFKBE_02057	EPOOPAJP_01865	IFDJICDC_02060	DBPFBAEP_00844		MHCDPIEF_02056
btuD_25		Vitamin B12 import ATP-binding protein BtuD	14	14	1	1	1829	12	13		755	755	755	NFNKCPNK_01733	IMKKJAIH_02082	CIFGFCIM_02081	EHOLFBGL_00089	KAJMFOFL_00107	GBILLDFI_01647	MNHCHMAF_01866			EFOGOGPH_02057		ANIAODII_02058	LGPEFKBE_02056	EPOOPAJP_01866	IFDJICDC_02059	DBPFBAEP_00843		MHCDPIEF_02055
group_1468	btuC_2	Vitamin B12 import system permease protein BtuC	14	14	1	1	1828	12	12		938	938	938	NFNKCPNK_01734	IMKKJAIH_02083	CIFGFCIM_02082	EHOLFBGL_00087	KAJMFOFL_00108	GBILLDFI_01645	MNHCHMAF_01867			EFOGOGPH_02055		ANIAODII_02056	LGPEFKBE_02054	EPOOPAJP_01867	IFDJICDC_02057	DBPFBAEP_00841		MHCDPIEF_02053
btuC_2		Vitamin B12 import system permease protein BtuC	14	14	1	1	1827	12	11		908	908	908	NFNKCPNK_01736	IMKKJAIH_02085	CIFGFCIM_02084	EHOLFBGL_00086	KAJMFOFL_00110	GBILLDFI_01644	MNHCHMAF_01869			EFOGOGPH_02054		ANIAODII_02055	LGPEFKBE_02053	EPOOPAJP_01869	IFDJICDC_02056	DBPFBAEP_00840		MHCDPIEF_02052
group_1470		hypothetical protein	14	14	1	1	1826	12	10		989	989	989	NFNKCPNK_01737	IMKKJAIH_02086	CIFGFCIM_02085	EHOLFBGL_00085	KAJMFOFL_00111	GBILLDFI_01643	MNHCHMAF_01870			EFOGOGPH_02053		ANIAODII_02054	LGPEFKBE_02052	EPOOPAJP_01870	IFDJICDC_02055	DBPFBAEP_00839		MHCDPIEF_02051
mobA		Molybdenum cofactor guanylyltransferase	14	14	1	1	1825	12	9		521	521	521	NFNKCPNK_01738	IMKKJAIH_02087	CIFGFCIM_02086	EHOLFBGL_00083	KAJMFOFL_00112	GBILLDFI_01641	MNHCHMAF_01871			EFOGOGPH_02051		ANIAODII_02052	LGPEFKBE_02050	EPOOPAJP_01871	IFDJICDC_02053	DBPFBAEP_00837		MHCDPIEF_02049
group_1472		hypothetical protein	14	14	1	1	1824	12	8		1307	1307	1307	NFNKCPNK_01739	IMKKJAIH_02088	CIFGFCIM_02087	EHOLFBGL_00082	KAJMFOFL_00113	GBILLDFI_01640	MNHCHMAF_01872			EFOGOGPH_02050		ANIAODII_02051	LGPEFKBE_02049	EPOOPAJP_01872	IFDJICDC_02052	DBPFBAEP_00836		MHCDPIEF_02048
group_1475		hypothetical protein	14	14	1	1	2594	4	26		605	605	605	NFNKCPNK_01757	IMKKJAIH_00872	CIFGFCIM_00633	EHOLFBGL_01151	KAJMFOFL_00762	GBILLDFI_00430	MNHCHMAF_00214			EFOGOGPH_01055		ANIAODII_00858	LGPEFKBE_01442	EPOOPAJP_00457	IFDJICDC_01052	DBPFBAEP_01115		MHCDPIEF_00639
group_1478		hypothetical protein	14	14	1	1	301	4	21		842	842	842	NFNKCPNK_01764	IMKKJAIH_00879	CIFGFCIM_00640	EHOLFBGL_01159	KAJMFOFL_00769	GBILLDFI_00438	MNHCHMAF_00221			EFOGOGPH_01063		ANIAODII_00866	LGPEFKBE_01450	EPOOPAJP_00464	IFDJICDC_01060	DBPFBAEP_01123		MHCDPIEF_00647
fliA		RNA polymerase sigma factor FliA	14	14	1	1	2602	166	1		716	716	716	NFNKCPNK_01766	IMKKJAIH_00881	CIFGFCIM_00642	EHOLFBGL_01161	KAJMFOFL_00771	GBILLDFI_00440	MNHCHMAF_00223			EFOGOGPH_01065		ANIAODII_00868	LGPEFKBE_01452	EPOOPAJP_00466	IFDJICDC_01062	DBPFBAEP_01125		MHCDPIEF_00649
srp54_2		Signal recognition particle 54 kDa protein	14	14	1	1	300	17	17		1454	1454	1454	NFNKCPNK_01770	IMKKJAIH_00885	CIFGFCIM_00646	EHOLFBGL_01165	KAJMFOFL_00775	GBILLDFI_00444	MNHCHMAF_00227			EFOGOGPH_01069		ANIAODII_00872	LGPEFKBE_01456	EPOOPAJP_00470	IFDJICDC_01066	DBPFBAEP_01129		MHCDPIEF_00653
group_1481		hypothetical protein	14	14	1	1	299	17	18		473	473	473	NFNKCPNK_01771	IMKKJAIH_00886	CIFGFCIM_00647	EHOLFBGL_01166	KAJMFOFL_00776	GBILLDFI_00445	MNHCHMAF_00228			EFOGOGPH_01070		ANIAODII_00873	LGPEFKBE_01457	EPOOPAJP_00471	IFDJICDC_01067	DBPFBAEP_01130		MHCDPIEF_00654
qutE		Catabolic 3-dehydroquinase	14	14	1	1	298	17	19		479	479	479	NFNKCPNK_01772	IMKKJAIH_00887	CIFGFCIM_00648	EHOLFBGL_01167	KAJMFOFL_00777	GBILLDFI_00446	MNHCHMAF_00229			EFOGOGPH_01071		ANIAODII_00874	LGPEFKBE_01458	EPOOPAJP_00472	IFDJICDC_01068	DBPFBAEP_01131		MHCDPIEF_00655
dadD		5'-deoxyadenosine deaminase	14	14	1	1	297	17	20		896	896	896	NFNKCPNK_01773	IMKKJAIH_00888	CIFGFCIM_00649	EHOLFBGL_01168	KAJMFOFL_00778	GBILLDFI_00447	MNHCHMAF_00230			EFOGOGPH_01072		ANIAODII_00875	LGPEFKBE_01459	EPOOPAJP_00473	IFDJICDC_01069	DBPFBAEP_01132		MHCDPIEF_00656
group_1484		hypothetical protein	14	14	1	1	295	17	22		1031	1031	1031	NFNKCPNK_01775	IMKKJAIH_00890	CIFGFCIM_00651	EHOLFBGL_01170	KAJMFOFL_00780	GBILLDFI_00449	MNHCHMAF_00232			EFOGOGPH_01074		ANIAODII_00877	LGPEFKBE_01461	EPOOPAJP_00475	IFDJICDC_01071	DBPFBAEP_01134		MHCDPIEF_00658
group_1486		Bacteriohemerythrin	14	14	1	1	277	17	14		239	239	239	NFNKCPNK_01779	IMKKJAIH_00894	CIFGFCIM_00655	EHOLFBGL_01174	KAJMFOFL_00784	GBILLDFI_00453	MNHCHMAF_00236			EFOGOGPH_01078		ANIAODII_00881	LGPEFKBE_01465	EPOOPAJP_00479	IFDJICDC_01075	DBPFBAEP_01138		MHCDPIEF_00662
lutC		Lactate utilization protein C	14	14	1	1	278	17	13		656	656	656	NFNKCPNK_01780	IMKKJAIH_00895	CIFGFCIM_00656	EHOLFBGL_01175	KAJMFOFL_00785	GBILLDFI_00454	MNHCHMAF_00237			EFOGOGPH_01079		ANIAODII_00882	LGPEFKBE_01466	EPOOPAJP_00480	IFDJICDC_01076	DBPFBAEP_01139		MHCDPIEF_00663
lutB		Lactate utilization protein B	14	14	1	1	279	17	12		1439	1439	1439	NFNKCPNK_01781	IMKKJAIH_00896	CIFGFCIM_00657	EHOLFBGL_01176	KAJMFOFL_00786	GBILLDFI_00455	MNHCHMAF_00238			EFOGOGPH_01080		ANIAODII_00883	LGPEFKBE_01467	EPOOPAJP_00481	IFDJICDC_01077	DBPFBAEP_01140		MHCDPIEF_00664
lutA_1		Lactate utilization protein A	14	14	1	1	280	17	11		737	740	739	NFNKCPNK_01782	IMKKJAIH_00897	CIFGFCIM_00658	EHOLFBGL_01177	KAJMFOFL_00787	GBILLDFI_00456	MNHCHMAF_00239			EFOGOGPH_01081		ANIAODII_00884	LGPEFKBE_01468	EPOOPAJP_00482	IFDJICDC_01078	DBPFBAEP_01141		MHCDPIEF_00665
group_1490		hypothetical protein	14	14	1	1	281	17	10		1496	1496	1496	NFNKCPNK_01784	IMKKJAIH_00899	CIFGFCIM_00660	EHOLFBGL_01178	KAJMFOFL_00789	GBILLDFI_00457	MNHCHMAF_00241			EFOGOGPH_01082		ANIAODII_00885	LGPEFKBE_01469	EPOOPAJP_00484	IFDJICDC_01079	DBPFBAEP_01142		MHCDPIEF_00666
group_1491		hypothetical protein	14	14	1	1	282	17	9		569	569	569	NFNKCPNK_01785	IMKKJAIH_00900	CIFGFCIM_00661	EHOLFBGL_01179	KAJMFOFL_00790	GBILLDFI_00458	MNHCHMAF_00242			EFOGOGPH_01083		ANIAODII_00886	LGPEFKBE_01470	EPOOPAJP_00485	IFDJICDC_01080	DBPFBAEP_01143		MHCDPIEF_00667
group_1492		hypothetical protein	14	14	1	1	283	17	8		797	797	797	NFNKCPNK_01787	IMKKJAIH_00902	CIFGFCIM_00663	EHOLFBGL_01181	KAJMFOFL_00792	GBILLDFI_00460	MNHCHMAF_00244			EFOGOGPH_01085		ANIAODII_00888	LGPEFKBE_01472	EPOOPAJP_00487	IFDJICDC_01082	DBPFBAEP_01145		MHCDPIEF_00669
group_1493		hypothetical protein	14	14	1	1	284	17	7		806	806	806	NFNKCPNK_01789	IMKKJAIH_00904	CIFGFCIM_00665	EHOLFBGL_01183	KAJMFOFL_00794	GBILLDFI_00462	MNHCHMAF_00246			EFOGOGPH_01087		ANIAODII_00890	LGPEFKBE_01474	EPOOPAJP_00489	IFDJICDC_01084	DBPFBAEP_01147		MHCDPIEF_00671
group_1494		hypothetical protein	14	14	1	1	285	17	6		269	269	269	NFNKCPNK_01790	IMKKJAIH_00905	CIFGFCIM_00666	EHOLFBGL_01184	KAJMFOFL_00795	GBILLDFI_00463	MNHCHMAF_00247			EFOGOGPH_01088		ANIAODII_00891	LGPEFKBE_01475	EPOOPAJP_00490	IFDJICDC_01085	DBPFBAEP_01148		MHCDPIEF_00672
group_1495		hypothetical protein	14	14	1	1	286	17	5		1562	1562	1562	NFNKCPNK_01791	IMKKJAIH_00906	CIFGFCIM_00667	EHOLFBGL_01185	KAJMFOFL_00796	GBILLDFI_00464	MNHCHMAF_00248			EFOGOGPH_01089		ANIAODII_00892	LGPEFKBE_01476	EPOOPAJP_00491	IFDJICDC_01086	DBPFBAEP_01149		MHCDPIEF_00673
murI_1		Glutamate racemase	14	14	1	1	289	17	2		695	695	695	NFNKCPNK_01793	IMKKJAIH_00908	CIFGFCIM_00669	EHOLFBGL_01188	KAJMFOFL_00798	GBILLDFI_00467	MNHCHMAF_00250			EFOGOGPH_01092		ANIAODII_00895	LGPEFKBE_01479	EPOOPAJP_00493	IFDJICDC_01089	DBPFBAEP_01152		MHCDPIEF_00676
group_1497		Uracil-DNA glycosylase	14	14	1	1	290	17	1		695	695	695	NFNKCPNK_01794	IMKKJAIH_00909	CIFGFCIM_00670	EHOLFBGL_01189	KAJMFOFL_00799	GBILLDFI_00468	MNHCHMAF_00251			EFOGOGPH_01093		ANIAODII_00896	LGPEFKBE_01480	EPOOPAJP_00494	IFDJICDC_01090	DBPFBAEP_01153		MHCDPIEF_00677
group_1498		hypothetical protein	14	14	1	1	276	90	1		1361	1361	1361	NFNKCPNK_01798	IMKKJAIH_00913	CIFGFCIM_00674	EHOLFBGL_01193	KAJMFOFL_00803	GBILLDFI_00472	MNHCHMAF_00255			EFOGOGPH_01097		ANIAODII_00900	LGPEFKBE_01484	EPOOPAJP_00498	IFDJICDC_01094	DBPFBAEP_01157		MHCDPIEF_00681
group_1499		hypothetical protein	14	14	1	1	275	90	5		368	368	368	NFNKCPNK_01800	IMKKJAIH_00915	CIFGFCIM_00676	EHOLFBGL_01195	KAJMFOFL_00805	GBILLDFI_00474	MNHCHMAF_00257			EFOGOGPH_01099		ANIAODII_00902	LGPEFKBE_01486	EPOOPAJP_00500	IFDJICDC_01096	DBPFBAEP_01159		MHCDPIEF_00683
group_1500		hypothetical protein	14	14	1	1	274	90	4		623	623	623	NFNKCPNK_01801	IMKKJAIH_00916	CIFGFCIM_00677	EHOLFBGL_01196	KAJMFOFL_00806	GBILLDFI_00475	MNHCHMAF_00258			EFOGOGPH_01100		ANIAODII_00903	LGPEFKBE_01487	EPOOPAJP_00501	IFDJICDC_01097	DBPFBAEP_01160		MHCDPIEF_00684
group_1501		hypothetical protein	14	14	1	1	273	90	3		1337	1337	1337	NFNKCPNK_01802	IMKKJAIH_00917	CIFGFCIM_00678	EHOLFBGL_01197	KAJMFOFL_00807	GBILLDFI_00476	MNHCHMAF_00259			EFOGOGPH_01101		ANIAODII_00904	LGPEFKBE_01488	EPOOPAJP_00502	IFDJICDC_01098	DBPFBAEP_01161		MHCDPIEF_00685
proB		Glutamate 5-kinase	14	14	1	1	2634	116	1		755	755	755	NFNKCPNK_01807	IMKKJAIH_00922	CIFGFCIM_00683	EHOLFBGL_01203	KAJMFOFL_00812	GBILLDFI_00482	MNHCHMAF_00264			EFOGOGPH_01107		ANIAODII_00910	LGPEFKBE_01494	EPOOPAJP_00507	IFDJICDC_01104	DBPFBAEP_01167		MHCDPIEF_00691
fmt		Methionyl-tRNA formyltransferase	14	14	1	1	2635	116	2		917	917	917	NFNKCPNK_01809	IMKKJAIH_00924	CIFGFCIM_00685	EHOLFBGL_01205	KAJMFOFL_00814	GBILLDFI_00484	MNHCHMAF_00266			EFOGOGPH_01109		ANIAODII_00912	LGPEFKBE_01496	EPOOPAJP_00509	IFDJICDC_01106	DBPFBAEP_01169		MHCDPIEF_00693
birA		Bifunctional ligase/repressor BirA	14	14	1	1	2636	116	3		653	653	653	NFNKCPNK_01810	IMKKJAIH_00925	CIFGFCIM_00686	EHOLFBGL_01206	KAJMFOFL_00815	GBILLDFI_00485	MNHCHMAF_00267			EFOGOGPH_01110		ANIAODII_00913	LGPEFKBE_01497	EPOOPAJP_00510	IFDJICDC_01107	DBPFBAEP_01170		MHCDPIEF_00694
noc		Nucleoid occlusion protein	14	14	1	1	2723	107	1		836	836	836	NFNKCPNK_01812	IMKKJAIH_00927	CIFGFCIM_00688	EHOLFBGL_01209	KAJMFOFL_00817	GBILLDFI_00488	MNHCHMAF_00269			EFOGOGPH_01113		ANIAODII_00916	LGPEFKBE_01500	EPOOPAJP_00512	IFDJICDC_01110	DBPFBAEP_01173		MHCDPIEF_00697
atpF		ATP synthase subunit b	14	14	1	1	2721	107	4		512	512	512	NFNKCPNK_01814	IMKKJAIH_00929	CIFGFCIM_00690	EHOLFBGL_01211	KAJMFOFL_00819	GBILLDFI_00490	MNHCHMAF_00271			EFOGOGPH_01115		ANIAODII_00918	LGPEFKBE_01502	EPOOPAJP_00514	IFDJICDC_01112	DBPFBAEP_01175		MHCDPIEF_00699
atpD		ATP synthase subunit delta	14	14	1	1	2720	107	3		521	521	521	NFNKCPNK_01815	IMKKJAIH_00930	CIFGFCIM_00691	EHOLFBGL_01212	KAJMFOFL_00820	GBILLDFI_00491	MNHCHMAF_00272			EFOGOGPH_01116		ANIAODII_00919	LGPEFKBE_01503	EPOOPAJP_00515	IFDJICDC_01113	DBPFBAEP_01176		MHCDPIEF_00700
atpG_2		ATP synthase gamma chain	14	14	1	1	2716	155	1		884	884	884	NFNKCPNK_01817	IMKKJAIH_00932	CIFGFCIM_00693	EHOLFBGL_01214	KAJMFOFL_00822	GBILLDFI_00493	MNHCHMAF_00274			EFOGOGPH_01118		ANIAODII_00921	LGPEFKBE_01505	EPOOPAJP_00517	IFDJICDC_01115	DBPFBAEP_01178		MHCDPIEF_00702
atpC		ATP synthase epsilon chain	14	14	1	1	2715	69	5		389	389	389	NFNKCPNK_01820	IMKKJAIH_00935	CIFGFCIM_00696	EHOLFBGL_01217	KAJMFOFL_00825	GBILLDFI_00496	MNHCHMAF_00277			EFOGOGPH_01121		ANIAODII_00924	LGPEFKBE_01508	EPOOPAJP_00520	IFDJICDC_01118	DBPFBAEP_01181		MHCDPIEF_00705
tolQ_2		Tol-Pal system protein TolQ	14	14	1	1	2714	69	6		554	554	554	NFNKCPNK_01821	IMKKJAIH_00936	CIFGFCIM_00697	EHOLFBGL_01218	KAJMFOFL_00826	GBILLDFI_00497	MNHCHMAF_00278			EFOGOGPH_01122		ANIAODII_00925	LGPEFKBE_01509	EPOOPAJP_00521	IFDJICDC_01119	DBPFBAEP_01182		MHCDPIEF_00706
tolR_2		Tol-Pal system protein TolR	14	14	1	1	2713	69	7		389	389	389	NFNKCPNK_01822	IMKKJAIH_00937	CIFGFCIM_00698	EHOLFBGL_01219	KAJMFOFL_00827	GBILLDFI_00498	MNHCHMAF_00279			EFOGOGPH_01123		ANIAODII_00926	LGPEFKBE_01510	EPOOPAJP_00522	IFDJICDC_01120	DBPFBAEP_01183		MHCDPIEF_00707
group_1512		hypothetical protein	14	14	1	1	2712	69	4		779	779	779	NFNKCPNK_01824	IMKKJAIH_00939	CIFGFCIM_00700	EHOLFBGL_01221	KAJMFOFL_00829	GBILLDFI_00500	MNHCHMAF_00281			EFOGOGPH_01125		ANIAODII_00928	LGPEFKBE_01512	EPOOPAJP_00524	IFDJICDC_01122	DBPFBAEP_01185		MHCDPIEF_00709
tolB		Tol-Pal system protein TolB	14	14	1	1	2711	69	3		1208	1208	1208	NFNKCPNK_01825	IMKKJAIH_00940	CIFGFCIM_00701	EHOLFBGL_01222	KAJMFOFL_00830	GBILLDFI_00501	MNHCHMAF_00282			EFOGOGPH_01126		ANIAODII_00929	LGPEFKBE_01513	EPOOPAJP_00525	IFDJICDC_01123	DBPFBAEP_01186		MHCDPIEF_00710
pal_2		Peptidoglycan-associated lipoprotein	14	14	1	1	2710	69	2		497	497	497	NFNKCPNK_01826	IMKKJAIH_00941	CIFGFCIM_00702	EHOLFBGL_01223	KAJMFOFL_00831	GBILLDFI_00502	MNHCHMAF_00283			EFOGOGPH_01127		ANIAODII_00930	LGPEFKBE_01514	EPOOPAJP_00526	IFDJICDC_01124	DBPFBAEP_01187		MHCDPIEF_00711
cpoB		Cell division coordinator CpoB	14	14	1	1	2709	69	1		947	947	947	NFNKCPNK_01827	IMKKJAIH_00942	CIFGFCIM_00703	EHOLFBGL_01224	KAJMFOFL_00832	GBILLDFI_00503	MNHCHMAF_00284			EFOGOGPH_01128		ANIAODII_00931	LGPEFKBE_01515	EPOOPAJP_00527	IFDJICDC_01125	DBPFBAEP_01188		MHCDPIEF_00712
group_1516		hypothetical protein	14	14	1	1	2642	178	1		920	920	920	NFNKCPNK_01829	IMKKJAIH_00944	CIFGFCIM_00705	EHOLFBGL_01226	KAJMFOFL_00834	GBILLDFI_00505	MNHCHMAF_00286			EFOGOGPH_01130		ANIAODII_00933	LGPEFKBE_01517	EPOOPAJP_00529	IFDJICDC_01127	DBPFBAEP_01190		MHCDPIEF_00714
group_1517		hypothetical protein	14	14	1	1	2696	65	3		614	614	614	NFNKCPNK_01837	IMKKJAIH_00952	CIFGFCIM_00713	EHOLFBGL_01234	KAJMFOFL_00842	GBILLDFI_00513	MNHCHMAF_00294			EFOGOGPH_01138		ANIAODII_00941	LGPEFKBE_01525	EPOOPAJP_00537	IFDJICDC_01135	DBPFBAEP_01198		MHCDPIEF_00722
ybeY		Endoribonuclease YbeY	14	14	1	1	2695	65	2		407	407	407	NFNKCPNK_01838	IMKKJAIH_00953	CIFGFCIM_00714	EHOLFBGL_01235	KAJMFOFL_00843	GBILLDFI_00514	MNHCHMAF_00295			EFOGOGPH_01139		ANIAODII_00942	LGPEFKBE_01526	EPOOPAJP_00538	IFDJICDC_01136	DBPFBAEP_01199		MHCDPIEF_00723
group_1519		hypothetical protein	14	14	1	1	2650	61	1		986	986	986	NFNKCPNK_01842	IMKKJAIH_00957	CIFGFCIM_00718	EHOLFBGL_01239	KAJMFOFL_00847	GBILLDFI_00518	MNHCHMAF_00299			EFOGOGPH_01143		ANIAODII_00946	LGPEFKBE_01530	EPOOPAJP_00542	IFDJICDC_01140	DBPFBAEP_01203		MHCDPIEF_00727
dksA		RNA polymerase-binding transcription factor DksA	14	14	1	1	2649	61	2		362	362	362	NFNKCPNK_01844	IMKKJAIH_00959	CIFGFCIM_00720	EHOLFBGL_01241	KAJMFOFL_00849	GBILLDFI_00520	MNHCHMAF_00301			EFOGOGPH_01145		ANIAODII_00948	LGPEFKBE_01532	EPOOPAJP_00544	IFDJICDC_01142	DBPFBAEP_01205		MHCDPIEF_00729
accD		Acetyl-coenzyme A carboxylase carboxyl transferase subunit beta, chloroplastic	14	14	1	1	2647	61	4		842	842	842	NFNKCPNK_01846	IMKKJAIH_00961	CIFGFCIM_00722	EHOLFBGL_01243	KAJMFOFL_00851	GBILLDFI_00522	MNHCHMAF_00303			EFOGOGPH_01147		ANIAODII_00950	LGPEFKBE_01534	EPOOPAJP_00546	IFDJICDC_01144	DBPFBAEP_01207		MHCDPIEF_00731
cysQ_1		3'(2'),5'-bisphosphate nucleotidase CysQ	14	14	1	1	2646	61	5		722	722	722	NFNKCPNK_01847	IMKKJAIH_00962	CIFGFCIM_00723	EHOLFBGL_01245	KAJMFOFL_00852	GBILLDFI_00524	MNHCHMAF_00304			EFOGOGPH_01149		ANIAODII_00952	LGPEFKBE_01536	EPOOPAJP_00547	IFDJICDC_01146	DBPFBAEP_01209		MHCDPIEF_00733
bamA		Outer membrane protein assembly factor BamA	14	14	1	1	2645	61	8		2219	2219	2219	NFNKCPNK_01848	IMKKJAIH_00963	CIFGFCIM_00724	EHOLFBGL_01246	KAJMFOFL_00853	GBILLDFI_00525	MNHCHMAF_00305			EFOGOGPH_01150		ANIAODII_00953	LGPEFKBE_01537	EPOOPAJP_00548	IFDJICDC_01147	DBPFBAEP_01210		MHCDPIEF_00734
group_1524		hypothetical protein	14	14	1	1	2644	61	7		827	827	827	NFNKCPNK_01849	IMKKJAIH_00964	CIFGFCIM_00725	EHOLFBGL_01247	KAJMFOFL_00854	GBILLDFI_00526	MNHCHMAF_00306			EFOGOGPH_01151		ANIAODII_00954	LGPEFKBE_01538	EPOOPAJP_00549	IFDJICDC_01148	DBPFBAEP_01211		MHCDPIEF_00735
group_1525		hypothetical protein	14	14	1	1	2643	61	6		1373	1373	1373	NFNKCPNK_01851	IMKKJAIH_00966	CIFGFCIM_00727	EHOLFBGL_01249	KAJMFOFL_00856	GBILLDFI_00528	MNHCHMAF_00308			EFOGOGPH_01153		ANIAODII_00956	LGPEFKBE_01540	EPOOPAJP_00551	IFDJICDC_01150	DBPFBAEP_01213		MHCDPIEF_00737
group_1526		hypothetical protein	14	14	1	1	2653	100	2		401	401	401	NFNKCPNK_01853	IMKKJAIH_00968	CIFGFCIM_00729	EHOLFBGL_01251	KAJMFOFL_00858	GBILLDFI_00530	MNHCHMAF_00310			EFOGOGPH_01155		ANIAODII_00958	LGPEFKBE_01542	EPOOPAJP_00553	IFDJICDC_01152	DBPFBAEP_01215		MHCDPIEF_00739
thrB		Homoserine kinase	14	14	1	1	2654	100	3		563	563	563	NFNKCPNK_01855	IMKKJAIH_00970	CIFGFCIM_00731	EHOLFBGL_01253	KAJMFOFL_00860	GBILLDFI_00532	MNHCHMAF_00312			EFOGOGPH_01157		ANIAODII_00960	LGPEFKBE_01544	EPOOPAJP_00555	IFDJICDC_01154	DBPFBAEP_01217		MHCDPIEF_00741
group_1528		hypothetical protein	14	14	1	1	2655	100	4		197	197	197	NFNKCPNK_01856	IMKKJAIH_00971	CIFGFCIM_00732	EHOLFBGL_01254	KAJMFOFL_00861	GBILLDFI_00533	MNHCHMAF_00313			EFOGOGPH_01158		ANIAODII_00961	LGPEFKBE_01545	EPOOPAJP_00556	IFDJICDC_01155	DBPFBAEP_01218		MHCDPIEF_00742
infB		Translation initiation factor IF-2	14	14	1	1	2656	100	1		2615	2615	2615	NFNKCPNK_01857	IMKKJAIH_00972	CIFGFCIM_00733	EHOLFBGL_01255	KAJMFOFL_00862	GBILLDFI_00534	MNHCHMAF_00314			EFOGOGPH_01159		ANIAODII_00962	LGPEFKBE_01546	EPOOPAJP_00557	IFDJICDC_01156	DBPFBAEP_01219		MHCDPIEF_00743
group_1532		hypothetical protein	14	14	1	1	2670	79	6		1331	1331	1331	NFNKCPNK_01862	IMKKJAIH_00977	CIFGFCIM_00738	EHOLFBGL_01261	KAJMFOFL_00867	GBILLDFI_00540	MNHCHMAF_00319			EFOGOGPH_01165		ANIAODII_00968	LGPEFKBE_01552	EPOOPAJP_00562	IFDJICDC_01162	DBPFBAEP_01225		MHCDPIEF_00749
group_1533		hypothetical protein	14	14	1	1	2669	79	5		803	803	803	NFNKCPNK_01863	IMKKJAIH_00978	CIFGFCIM_00739	EHOLFBGL_01262	KAJMFOFL_00868	GBILLDFI_00541	MNHCHMAF_00320			EFOGOGPH_01166		ANIAODII_00969	LGPEFKBE_01553	EPOOPAJP_00563	IFDJICDC_01163	DBPFBAEP_01226		MHCDPIEF_00750
btuD_12		Vitamin B12 import ATP-binding protein BtuD	14	14	1	1	2668	79	4		854	854	854	NFNKCPNK_01864	IMKKJAIH_00979	CIFGFCIM_00740	EHOLFBGL_01263	KAJMFOFL_00869	GBILLDFI_00542	MNHCHMAF_00321			EFOGOGPH_01167		ANIAODII_00970	LGPEFKBE_01554	EPOOPAJP_00564	IFDJICDC_01164	DBPFBAEP_01227		MHCDPIEF_00751
group_1535		hypothetical protein	14	14	1	1	2667	79	3		668	668	668	NFNKCPNK_01865	IMKKJAIH_00980	CIFGFCIM_00741	EHOLFBGL_01264	KAJMFOFL_00870	GBILLDFI_00543	MNHCHMAF_00322			EFOGOGPH_01168		ANIAODII_00971	LGPEFKBE_01555	EPOOPAJP_00565	IFDJICDC_01165	DBPFBAEP_01228		MHCDPIEF_00752
group_1536		hypothetical protein	14	14	1	2	330	162	1		1781	1781	1781	NFNKCPNK_01866	IMKKJAIH_02099	CIFGFCIM_02098	EHOLFBGL_00171	KAJMFOFL_02108	GBILLDFI_00073	MNHCHMAF_02100			EFOGOGPH_00073		ANIAODII_00073	LGPEFKBE_00086	EPOOPAJP_02101	IFDJICDC_00086	DBPFBAEP_00073		MHCDPIEF_00066
group_1537		hypothetical protein	14	14	1	2	333	71	6		338	338	338	NFNKCPNK_01870	IMKKJAIH_02103	CIFGFCIM_02102	EHOLFBGL_00175	KAJMFOFL_02112	GBILLDFI_00077	MNHCHMAF_02104			EFOGOGPH_00077		ANIAODII_00077	LGPEFKBE_00090	EPOOPAJP_02105	IFDJICDC_00090	DBPFBAEP_00077		MHCDPIEF_00070
group_1538		hypothetical protein	14	14	1	2	334	71	7		1247	1247	1247	NFNKCPNK_01871	IMKKJAIH_02104	CIFGFCIM_02103	EHOLFBGL_00177	KAJMFOFL_02113	GBILLDFI_00079	MNHCHMAF_02105			EFOGOGPH_00079		ANIAODII_00079	LGPEFKBE_00092	EPOOPAJP_02106	IFDJICDC_00092	DBPFBAEP_00079		MHCDPIEF_00072
dapL_1		LL-diaminopimelate aminotransferase	14	14	1	2	335	71	5		1202	1202	1202	NFNKCPNK_01872	IMKKJAIH_02105	CIFGFCIM_02104	EHOLFBGL_00178	KAJMFOFL_02114	GBILLDFI_00080	MNHCHMAF_02106			EFOGOGPH_00080		ANIAODII_00080	LGPEFKBE_00093	EPOOPAJP_02107	IFDJICDC_00093	DBPFBAEP_00080		MHCDPIEF_00073
group_1540		hypothetical protein	14	14	1	2	336	71	4		806	806	806	NFNKCPNK_01874	IMKKJAIH_02107	CIFGFCIM_02106	EHOLFBGL_00180	KAJMFOFL_02116	GBILLDFI_00082	MNHCHMAF_02108			EFOGOGPH_00082		ANIAODII_00082	LGPEFKBE_00095	EPOOPAJP_02109	IFDJICDC_00095	DBPFBAEP_00082		MHCDPIEF_00075
group_1541		hypothetical protein	14	14	1	2	337	71	3		938	938	938	NFNKCPNK_01875	IMKKJAIH_02108	CIFGFCIM_02107	EHOLFBGL_00181	KAJMFOFL_02117	GBILLDFI_00083	MNHCHMAF_02109			EFOGOGPH_00083		ANIAODII_00083	LGPEFKBE_00096	EPOOPAJP_02110	IFDJICDC_00096	DBPFBAEP_00083		MHCDPIEF_00076
rlmB		23S rRNA (guanosine-2'-O-)-methyltransferase RlmB	14	14	1	2	338	71	2		683	683	683	NFNKCPNK_01876	IMKKJAIH_02109	CIFGFCIM_02108	EHOLFBGL_00182	KAJMFOFL_02118	GBILLDFI_00084	MNHCHMAF_02110			EFOGOGPH_00084		ANIAODII_00084	LGPEFKBE_00097	EPOOPAJP_02111	IFDJICDC_00097	DBPFBAEP_00084		MHCDPIEF_00077
rsmI		Ribosomal RNA small subunit methyltransferase I	14	14	1	2	339	71	1		824	824	824	NFNKCPNK_01877	IMKKJAIH_02110	CIFGFCIM_02109	EHOLFBGL_00183	KAJMFOFL_02119	GBILLDFI_00085	MNHCHMAF_02111			EFOGOGPH_00085		ANIAODII_00085	LGPEFKBE_00098	EPOOPAJP_02112	IFDJICDC_00098	DBPFBAEP_00085		MHCDPIEF_00078
group_1544		hypothetical protein	14	14	1	2	360	44	1		656	656	656	NFNKCPNK_01879	IMKKJAIH_02112	CIFGFCIM_02111	EHOLFBGL_00185	KAJMFOFL_02121	GBILLDFI_00087	MNHCHMAF_02113			EFOGOGPH_00087		ANIAODII_00087	LGPEFKBE_00100	EPOOPAJP_02114	IFDJICDC_00100	DBPFBAEP_00087		MHCDPIEF_00080
group_1545		hypothetical protein	14	14	1	2	361	44	2		407	407	407	NFNKCPNK_01881	IMKKJAIH_02114	CIFGFCIM_02113	EHOLFBGL_00187	KAJMFOFL_02123	GBILLDFI_00089	MNHCHMAF_02115			EFOGOGPH_00089		ANIAODII_00089	LGPEFKBE_00102	EPOOPAJP_02116	IFDJICDC_00102	DBPFBAEP_00089		MHCDPIEF_00082
group_1546		hypothetical protein	14	14	1	2	362	44	3		425	425	425	NFNKCPNK_01882	IMKKJAIH_02115	CIFGFCIM_02114	EHOLFBGL_00188	KAJMFOFL_02124	GBILLDFI_00090	MNHCHMAF_02116			EFOGOGPH_00090		ANIAODII_00090	LGPEFKBE_00103	EPOOPAJP_02117	IFDJICDC_00103	DBPFBAEP_00090		MHCDPIEF_00083
group_1547		hypothetical protein	14	14	1	2	363	44	4		581	581	581	NFNKCPNK_01883	IMKKJAIH_02116	CIFGFCIM_02115	EHOLFBGL_00189	KAJMFOFL_02125	GBILLDFI_00091	MNHCHMAF_02117			EFOGOGPH_00091		ANIAODII_00091	LGPEFKBE_00104	EPOOPAJP_02118	IFDJICDC_00104	DBPFBAEP_00091		MHCDPIEF_00084
queE		7-carboxy-7-deazaguanine synthase	14	14	1	2	364	44	5		674	674	674	NFNKCPNK_01884	IMKKJAIH_02117	CIFGFCIM_02116	EHOLFBGL_00190	KAJMFOFL_02126	GBILLDFI_00092	MNHCHMAF_02118			EFOGOGPH_00092		ANIAODII_00092	LGPEFKBE_00105	EPOOPAJP_02119	IFDJICDC_00105	DBPFBAEP_00092		MHCDPIEF_00085
moaA_1		GTP 3',8-cyclase	14	14	1	2	365	44	12		962	962	962	NFNKCPNK_01885	IMKKJAIH_02118	CIFGFCIM_02117	EHOLFBGL_00191	KAJMFOFL_02127	GBILLDFI_00093	MNHCHMAF_02119			EFOGOGPH_00093		ANIAODII_00093	LGPEFKBE_00106	EPOOPAJP_02120	IFDJICDC_00106	DBPFBAEP_00093		MHCDPIEF_00086
group_1550		hypothetical protein	14	14	1	2	366	44	11		515	515	515	NFNKCPNK_01886	IMKKJAIH_02119	CIFGFCIM_02118	EHOLFBGL_00192	KAJMFOFL_02128	GBILLDFI_00094	MNHCHMAF_02120			EFOGOGPH_00094		ANIAODII_00094	LGPEFKBE_00107	EPOOPAJP_02121	IFDJICDC_00107	DBPFBAEP_00094		MHCDPIEF_00087
group_1551		hypothetical protein	14	14	1	2	367	44	10		497	497	497	NFNKCPNK_01887	IMKKJAIH_02120	CIFGFCIM_02119	EHOLFBGL_00193	KAJMFOFL_02129	GBILLDFI_00095	MNHCHMAF_02121			EFOGOGPH_00095		ANIAODII_00095	LGPEFKBE_00108	EPOOPAJP_02122	IFDJICDC_00108	DBPFBAEP_00095		MHCDPIEF_00088
COQ2		4-hydroxybenzoate polyprenyltransferase, mitochondrial	14	14	1	2	368	44	9		884	884	884	NFNKCPNK_01888	IMKKJAIH_02121	CIFGFCIM_02120	EHOLFBGL_00194	KAJMFOFL_02130	GBILLDFI_00096	MNHCHMAF_02122			EFOGOGPH_00096		ANIAODII_00096	LGPEFKBE_00109	EPOOPAJP_02123	IFDJICDC_00109	DBPFBAEP_00096		MHCDPIEF_00089
miaA		tRNA dimethylallyltransferase	14	14	1	2	369	44	8		869	869	869	NFNKCPNK_01889	IMKKJAIH_02122	CIFGFCIM_02121	EHOLFBGL_00195	KAJMFOFL_02131	GBILLDFI_00097	MNHCHMAF_02123			EFOGOGPH_00097		ANIAODII_00097	LGPEFKBE_00110	EPOOPAJP_02124	IFDJICDC_00110	DBPFBAEP_00097		MHCDPIEF_00090
mntP		manganese efflux pump MntP	14	14	1	2	370	44	7		563	563	563	NFNKCPNK_01890	IMKKJAIH_02123	CIFGFCIM_02122	EHOLFBGL_00196	KAJMFOFL_02132	GBILLDFI_00098	MNHCHMAF_02124			EFOGOGPH_00098		ANIAODII_00098	LGPEFKBE_00111	EPOOPAJP_02125	IFDJICDC_00111	DBPFBAEP_00098		MHCDPIEF_00091
group_1555		hypothetical protein	14	14	1	2	371	44	6		182	182	182	NFNKCPNK_01892	IMKKJAIH_02125	CIFGFCIM_02124	EHOLFBGL_00198	KAJMFOFL_02134	GBILLDFI_00100	MNHCHMAF_02126			EFOGOGPH_00100		ANIAODII_00100	LGPEFKBE_00113	EPOOPAJP_02127	IFDJICDC_00113	DBPFBAEP_00100		MHCDPIEF_00093
group_1557		hypothetical protein	14	14	1	2	383	72	6		1616	1616	1616	NFNKCPNK_01900	IMKKJAIH_02133	CIFGFCIM_02132	EHOLFBGL_00203	KAJMFOFL_02142	GBILLDFI_00105	MNHCHMAF_02134			EFOGOGPH_00105		ANIAODII_00105	LGPEFKBE_00118	EPOOPAJP_02135	IFDJICDC_00118	DBPFBAEP_00105		MHCDPIEF_00098
group_1558		hypothetical protein	14	14	1	2	384	72	5		1004	1004	1004	NFNKCPNK_01901	IMKKJAIH_02134	CIFGFCIM_02133	EHOLFBGL_00204	KAJMFOFL_02143	GBILLDFI_00106	MNHCHMAF_02135			EFOGOGPH_00106		ANIAODII_00106	LGPEFKBE_00119	EPOOPAJP_02136	IFDJICDC_00119	DBPFBAEP_00106		MHCDPIEF_00099
group_1559		hypothetical protein	14	14	1	2	385	72	4		125	125	125	NFNKCPNK_01903	IMKKJAIH_02136	CIFGFCIM_02135	EHOLFBGL_00206	KAJMFOFL_02145	GBILLDFI_00108	MNHCHMAF_02137			EFOGOGPH_00108		ANIAODII_00108	LGPEFKBE_00121	EPOOPAJP_02138	IFDJICDC_00121	DBPFBAEP_00108		MHCDPIEF_00101
group_1560		hypothetical protein	14	14	1	2	386	72	3		851	851	851	NFNKCPNK_01904	IMKKJAIH_02137	CIFGFCIM_02136	EHOLFBGL_00207	KAJMFOFL_02146	GBILLDFI_00109	MNHCHMAF_02138			EFOGOGPH_00109		ANIAODII_00109	LGPEFKBE_00122	EPOOPAJP_02139	IFDJICDC_00122	DBPFBAEP_00109		MHCDPIEF_00102
group_1561	btuB_1	Vitamin B12 transporter BtuB	14	14	1	2	387	72	2		2267	2267	2267	NFNKCPNK_01905	IMKKJAIH_02138	CIFGFCIM_02137	EHOLFBGL_00208	KAJMFOFL_02147	GBILLDFI_00110	MNHCHMAF_02139			EFOGOGPH_00110		ANIAODII_00110	LGPEFKBE_00123	EPOOPAJP_02140	IFDJICDC_00123	DBPFBAEP_00110		MHCDPIEF_00103
tolQ_1		Tol-Pal system protein TolQ	14	14	1	2	388	72	1		761	761	761	NFNKCPNK_01906	IMKKJAIH_02139	CIFGFCIM_02138	EHOLFBGL_00209	KAJMFOFL_02148	GBILLDFI_00111	MNHCHMAF_02140			EFOGOGPH_00111		ANIAODII_00111	LGPEFKBE_00124	EPOOPAJP_02141	IFDJICDC_00124	DBPFBAEP_00111		MHCDPIEF_00104
group_1563		hypothetical protein	14	14	1	2	390	174	1		746	746	746	NFNKCPNK_01909	IMKKJAIH_02142	CIFGFCIM_02141	EHOLFBGL_00212	KAJMFOFL_02151	GBILLDFI_00114	MNHCHMAF_02143			EFOGOGPH_00114		ANIAODII_00114	LGPEFKBE_00127	EPOOPAJP_02144	IFDJICDC_00127	DBPFBAEP_00114		MHCDPIEF_00107
IMPDH_1		Inosine-5'-monophosphate dehydrogenase	14	14	1	2	398	37	7		1286	1286	1286	NFNKCPNK_01913	IMKKJAIH_02146	CIFGFCIM_02145	EHOLFBGL_00215	KAJMFOFL_02155	GBILLDFI_00117	MNHCHMAF_02147			EFOGOGPH_00117		ANIAODII_00117	LGPEFKBE_00130	EPOOPAJP_02148	IFDJICDC_00130	DBPFBAEP_00117		MHCDPIEF_00110
apaH		Bis(5'-nucleosyl)-tetraphosphatase, symmetrical	14	14	1	2	399	37	6		980	980	980	NFNKCPNK_01914	IMKKJAIH_02147	CIFGFCIM_02146	EHOLFBGL_00216	KAJMFOFL_02156	GBILLDFI_00118	MNHCHMAF_02148			EFOGOGPH_00118		ANIAODII_00118	LGPEFKBE_00131	EPOOPAJP_02149	IFDJICDC_00131	DBPFBAEP_00118		MHCDPIEF_00111
group_1566		hypothetical protein	14	14	1	2	400	37	5		209	209	209	NFNKCPNK_01915	IMKKJAIH_02148	CIFGFCIM_02147	EHOLFBGL_00217	KAJMFOFL_02157	GBILLDFI_00119	MNHCHMAF_02149			EFOGOGPH_00119		ANIAODII_00119	LGPEFKBE_00132	EPOOPAJP_02150	IFDJICDC_00132	DBPFBAEP_00119		MHCDPIEF_00112
group_1567		hypothetical protein	14	14	1	2	401	37	4		719	719	719	NFNKCPNK_01916	IMKKJAIH_02149	CIFGFCIM_02148	EHOLFBGL_00218	KAJMFOFL_02158	GBILLDFI_00120	MNHCHMAF_02150			EFOGOGPH_00120		ANIAODII_00120	LGPEFKBE_00133	EPOOPAJP_02151	IFDJICDC_00133	DBPFBAEP_00120		MHCDPIEF_00113
purN		Phosphoribosylglycinamide formyltransferase	14	14	1	2	402	37	3		566	566	566	NFNKCPNK_01917	IMKKJAIH_02150	CIFGFCIM_02149	EHOLFBGL_00219	KAJMFOFL_02159	GBILLDFI_00121	MNHCHMAF_02151			EFOGOGPH_00121		ANIAODII_00121	LGPEFKBE_00134	EPOOPAJP_02152	IFDJICDC_00134	DBPFBAEP_00121		MHCDPIEF_00114
APOA1BP		NAD(P)H-hydrate epimerase	14	14	1	2	403	37	2		1370	1370	1370	NFNKCPNK_01918	IMKKJAIH_02151	CIFGFCIM_02150	EHOLFBGL_00220	KAJMFOFL_02160	GBILLDFI_00122	MNHCHMAF_02152			EFOGOGPH_00122		ANIAODII_00122	LGPEFKBE_00135	EPOOPAJP_02153	IFDJICDC_00135	DBPFBAEP_00122		MHCDPIEF_00115
group_1570		hypothetical protein	14	14	1	2	408	145	1		1505	1505	1505	NFNKCPNK_01922	IMKKJAIH_02155	CIFGFCIM_02154	EHOLFBGL_00225	KAJMFOFL_02164	GBILLDFI_00127	MNHCHMAF_02156			EFOGOGPH_00127		ANIAODII_00127	LGPEFKBE_00140	EPOOPAJP_02157	IFDJICDC_00140	DBPFBAEP_00127		MHCDPIEF_00120
def		Peptide deformylase	14	14	1	2	409	145	2		527	527	527	NFNKCPNK_01923	IMKKJAIH_02156	CIFGFCIM_02155	EHOLFBGL_00226	KAJMFOFL_02165	GBILLDFI_00128	MNHCHMAF_02157			EFOGOGPH_00128		ANIAODII_00128	LGPEFKBE_00141	EPOOPAJP_02158	IFDJICDC_00141	DBPFBAEP_00128		MHCDPIEF_00121
tig		Trigger factor	14	14	1	2	411	133	1		1334	1334	1334	NFNKCPNK_01925	IMKKJAIH_02158	CIFGFCIM_02157	EHOLFBGL_00228	KAJMFOFL_02167	GBILLDFI_00130	MNHCHMAF_02159			EFOGOGPH_00130		ANIAODII_00130	LGPEFKBE_00143	EPOOPAJP_02160	IFDJICDC_00143	DBPFBAEP_00130		MHCDPIEF_00123
purF_2		Amidophosphoribosyltransferase	14	14	1	2	416	62	6		1337	1337	1337	NFNKCPNK_01929	IMKKJAIH_02162	CIFGFCIM_02161	EHOLFBGL_00232	KAJMFOFL_02171	GBILLDFI_00134	MNHCHMAF_02163			EFOGOGPH_00134		ANIAODII_00134	LGPEFKBE_00147	EPOOPAJP_02164	IFDJICDC_00147	DBPFBAEP_00134		MHCDPIEF_00127
dapB		4-hydroxy-tetrahydrodipicolinate reductase	14	14	1	2	417	62	7		728	728	728	NFNKCPNK_01930	IMKKJAIH_02163	CIFGFCIM_02162	EHOLFBGL_00234	KAJMFOFL_02172	GBILLDFI_00136	MNHCHMAF_02164			EFOGOGPH_00136		ANIAODII_00136	LGPEFKBE_00149	EPOOPAJP_02165	IFDJICDC_00149	DBPFBAEP_00136		MHCDPIEF_00129
ruvB_1		Holliday junction ATP-dependent DNA helicase RuvB	14	14	1	2	418	62	8		1181	1181	1181	NFNKCPNK_01931	IMKKJAIH_02164	CIFGFCIM_02163	EHOLFBGL_00235	KAJMFOFL_02173	GBILLDFI_00137	MNHCHMAF_02165			EFOGOGPH_00137		ANIAODII_00137	LGPEFKBE_00150	EPOOPAJP_02166	IFDJICDC_00150	DBPFBAEP_00137		MHCDPIEF_00130
group_1576		hypothetical protein	14	14	1	2	419	62	5		1127	1127	1127	NFNKCPNK_01932	IMKKJAIH_02165	CIFGFCIM_02164	EHOLFBGL_00236	KAJMFOFL_02174	GBILLDFI_00138	MNHCHMAF_02166			EFOGOGPH_00138		ANIAODII_00138	LGPEFKBE_00151	EPOOPAJP_02167	IFDJICDC_00151	DBPFBAEP_00138		MHCDPIEF_00131
group_1577		hypothetical protein	14	14	1	2	420	62	4		347	347	347	NFNKCPNK_01933	IMKKJAIH_02166	CIFGFCIM_02165	EHOLFBGL_00237	KAJMFOFL_02175	GBILLDFI_00139	MNHCHMAF_02167			EFOGOGPH_00139		ANIAODII_00139	LGPEFKBE_00152	EPOOPAJP_02168	IFDJICDC_00152	DBPFBAEP_00139		MHCDPIEF_00132
group_1578		hypothetical protein	14	14	1	2	422	62	2		242	242	242	NFNKCPNK_01935	IMKKJAIH_02168	CIFGFCIM_02167	EHOLFBGL_00239	KAJMFOFL_02177	GBILLDFI_00141	MNHCHMAF_02169			EFOGOGPH_00141		ANIAODII_00141	LGPEFKBE_00154	EPOOPAJP_02170	IFDJICDC_00154	DBPFBAEP_00141		MHCDPIEF_00134
group_1579		hypothetical protein	14	14	1	2	423	62	1		1346	1346	1346	NFNKCPNK_01936	IMKKJAIH_02169	CIFGFCIM_02168	EHOLFBGL_00240	KAJMFOFL_02178	GBILLDFI_00142	MNHCHMAF_02170			EFOGOGPH_00142		ANIAODII_00142	LGPEFKBE_00155	EPOOPAJP_02171	IFDJICDC_00155	DBPFBAEP_00142		MHCDPIEF_00135
uppP		Undecaprenyl-diphosphatase	14	14	1	2	438	175	1		803	803	803	NFNKCPNK_01940	IMKKJAIH_02173	CIFGFCIM_02172	EHOLFBGL_00244	KAJMFOFL_02182	GBILLDFI_00146	MNHCHMAF_02174			EFOGOGPH_00146		ANIAODII_00146	LGPEFKBE_00159	EPOOPAJP_02175	IFDJICDC_00159	DBPFBAEP_00146		MHCDPIEF_00139
group_1581		hypothetical protein	14	14	1	2	320	29	16		446	446	446	NFNKCPNK_01945	IMKKJAIH_02178	CIFGFCIM_02177	EHOLFBGL_00249	KAJMFOFL_02187	GBILLDFI_00151	MNHCHMAF_02179			EFOGOGPH_00151		ANIAODII_00151	LGPEFKBE_00164	EPOOPAJP_02180	IFDJICDC_00164	DBPFBAEP_00151		MHCDPIEF_00144
group_1583		hypothetical protein	14	14	1	2	451	29	10		158	158	158	NFNKCPNK_01949	IMKKJAIH_02182	CIFGFCIM_02181	EHOLFBGL_00254	KAJMFOFL_02191	GBILLDFI_00156	MNHCHMAF_02183			EFOGOGPH_00156		ANIAODII_00156	LGPEFKBE_00169	EPOOPAJP_02184	IFDJICDC_00169	DBPFBAEP_00156		MHCDPIEF_00149
group_1584		hypothetical protein	14	14	1	2	453	29	8		131	131	131	NFNKCPNK_01951	IMKKJAIH_02184	CIFGFCIM_02183	EHOLFBGL_00256	KAJMFOFL_02193	GBILLDFI_00158	MNHCHMAF_02185			EFOGOGPH_00158		ANIAODII_00158	LGPEFKBE_00171	EPOOPAJP_02186	IFDJICDC_00171	DBPFBAEP_00158		MHCDPIEF_00151
argB		Acetylglutamate kinase	14	14	1	2	456	29	5		839	839	839	NFNKCPNK_01954	IMKKJAIH_02187	CIFGFCIM_02186	EHOLFBGL_00259	KAJMFOFL_02196	GBILLDFI_00161	MNHCHMAF_02188			EFOGOGPH_00161		ANIAODII_00161	LGPEFKBE_00174	EPOOPAJP_02189	IFDJICDC_00174	DBPFBAEP_00161		MHCDPIEF_00154
argD		Acetylornithine/succinyldiaminopimelate aminotransferase	14	14	1	2	457	29	4		1181	1181	1181	NFNKCPNK_01955	IMKKJAIH_02188	CIFGFCIM_02187	EHOLFBGL_00260	KAJMFOFL_02197	GBILLDFI_00162	MNHCHMAF_02189			EFOGOGPH_00162		ANIAODII_00162	LGPEFKBE_00175	EPOOPAJP_02190	IFDJICDC_00175	DBPFBAEP_00162		MHCDPIEF_00155
pcm		Protein-L-isoaspartate O-methyltransferase	14	14	1	2	458	29	3		629	629	629	NFNKCPNK_01957	IMKKJAIH_02190	CIFGFCIM_02189	EHOLFBGL_00262	KAJMFOFL_02199	GBILLDFI_00164	MNHCHMAF_02191			EFOGOGPH_00164		ANIAODII_00164	LGPEFKBE_00177	EPOOPAJP_02192	IFDJICDC_00177	DBPFBAEP_00164		MHCDPIEF_00157
group_1588		hypothetical protein	14	14	1	2	464	138	1		422	422	422	NFNKCPNK_01961	IMKKJAIH_02194	CIFGFCIM_02193	EHOLFBGL_00267	KAJMFOFL_02203	GBILLDFI_00169	MNHCHMAF_02195			EFOGOGPH_00169		ANIAODII_00169	LGPEFKBE_00182	EPOOPAJP_02196	IFDJICDC_00182	DBPFBAEP_00169		MHCDPIEF_00162
pyrE_1		Orotate phosphoribosyltransferase	14	14	1	2	465	138	2		608	608	608	NFNKCPNK_01962	IMKKJAIH_02195	CIFGFCIM_02194	EHOLFBGL_00268	KAJMFOFL_02204	GBILLDFI_00170	MNHCHMAF_02196			EFOGOGPH_00170		ANIAODII_00170	LGPEFKBE_00183	EPOOPAJP_02197	IFDJICDC_00183	DBPFBAEP_00170		MHCDPIEF_00163
group_1590		hypothetical protein	14	14	1	2	467	99	1		371	371	371	NFNKCPNK_01964	IMKKJAIH_02197	CIFGFCIM_02196	EHOLFBGL_00270	KAJMFOFL_02206	GBILLDFI_00172	MNHCHMAF_02198			EFOGOGPH_00172		ANIAODII_00172	LGPEFKBE_00185	EPOOPAJP_02199	IFDJICDC_00185	DBPFBAEP_00172		MHCDPIEF_00165
group_1591		hypothetical protein	14	14	1	2	468	99	4		695	695	695	NFNKCPNK_01966	IMKKJAIH_02199	CIFGFCIM_02198	EHOLFBGL_00272	KAJMFOFL_02208	GBILLDFI_00174	MNHCHMAF_02200			EFOGOGPH_00174		ANIAODII_00174	LGPEFKBE_00187	EPOOPAJP_02201	IFDJICDC_00187	DBPFBAEP_00174		MHCDPIEF_00167
group_1592		hypothetical protein	14	14	1	2	469	99	3		632	635	633	NFNKCPNK_01967	IMKKJAIH_02200	CIFGFCIM_02199	EHOLFBGL_00273	KAJMFOFL_02209	GBILLDFI_00175	MNHCHMAF_02201			EFOGOGPH_00175		ANIAODII_00175	LGPEFKBE_00188	EPOOPAJP_02202	IFDJICDC_00188	DBPFBAEP_00175		MHCDPIEF_00168
group_1593		hypothetical protein	14	14	1	2	470	99	2		1883	1883	1883	NFNKCPNK_01968	IMKKJAIH_02201	CIFGFCIM_02200	EHOLFBGL_00274	KAJMFOFL_02210	GBILLDFI_00176	MNHCHMAF_02202			EFOGOGPH_00176		ANIAODII_00176	LGPEFKBE_00189	EPOOPAJP_02203	IFDJICDC_00189	DBPFBAEP_00176		MHCDPIEF_00169
group_1594		Bacteriohemerythrin	14	14	1	2	312	139	2		401	401	401	NFNKCPNK_01971	IMKKJAIH_02204	CIFGFCIM_02203	EHOLFBGL_00277	KAJMFOFL_02213	GBILLDFI_00179	MNHCHMAF_02205			EFOGOGPH_00179		ANIAODII_00179	LGPEFKBE_00192	EPOOPAJP_02206	IFDJICDC_00192	DBPFBAEP_00179		MHCDPIEF_00172
group_1595		hypothetical protein	14	14	1	2	313	139	1		1166	1166	1166	NFNKCPNK_01974	IMKKJAIH_02207	CIFGFCIM_02206	EHOLFBGL_00280	KAJMFOFL_02216	GBILLDFI_00182	MNHCHMAF_02208			EFOGOGPH_00182		ANIAODII_00182	LGPEFKBE_00195	EPOOPAJP_02209	IFDJICDC_00195	DBPFBAEP_00182		MHCDPIEF_00175
group_1596		hypothetical protein	14	14	1	2	477	64	2		305	305	305	NFNKCPNK_01978	IMKKJAIH_02211	CIFGFCIM_02210	EHOLFBGL_00284	KAJMFOFL_02220	GBILLDFI_00186	MNHCHMAF_02212			EFOGOGPH_00186		ANIAODII_00186	LGPEFKBE_00199	EPOOPAJP_02213	IFDJICDC_00199	DBPFBAEP_00186		MHCDPIEF_00179
group_1597		hypothetical protein	14	14	1	2	478	64	3		857	857	857	NFNKCPNK_01979	IMKKJAIH_02212	CIFGFCIM_02211	EHOLFBGL_00285	KAJMFOFL_02221	GBILLDFI_00187	MNHCHMAF_02213			EFOGOGPH_00187		ANIAODII_00187	LGPEFKBE_00200	EPOOPAJP_02214	IFDJICDC_00200	DBPFBAEP_00187		MHCDPIEF_00180
group_1598		hypothetical protein	14	14	1	2	481	64	6		176	176	176	NFNKCPNK_01983	IMKKJAIH_02216	CIFGFCIM_02215	EHOLFBGL_00289	KAJMFOFL_02225	GBILLDFI_00191	MNHCHMAF_02217			EFOGOGPH_00191		ANIAODII_00191	LGPEFKBE_00204	EPOOPAJP_02218	IFDJICDC_00204	DBPFBAEP_00191		MHCDPIEF_00184
moaC		Cyclic pyranopterin monophosphate synthase	14	14	1	2	482	64	8		473	473	473	NFNKCPNK_01985	IMKKJAIH_02218	CIFGFCIM_02217	EHOLFBGL_00291	KAJMFOFL_02227	GBILLDFI_00193	MNHCHMAF_02219			EFOGOGPH_00193		ANIAODII_00193	LGPEFKBE_00206	EPOOPAJP_02220	IFDJICDC_00206	DBPFBAEP_00193		MHCDPIEF_00186
group_16		hypothetical protein	14	14	1	1	1805	101	3		266	1394	945	NFNKCPNK_01743	IMKKJAIH_02092	CIFGFCIM_02091	EHOLFBGL_00076	KAJMFOFL_00117	GBILLDFI_01634	MNHCHMAF_01876			EFOGOGPH_02044		ANIAODII_02045	LGPEFKBE_02043	EPOOPAJP_01876	IFDJICDC_02046	DBPFBAEP_00830		MHCDPIEF_02042
group_1600		hypothetical protein	14	14	1	2	483	64	7		1136	1136	1136	NFNKCPNK_01986	IMKKJAIH_02219	CIFGFCIM_02218	EHOLFBGL_00292	KAJMFOFL_02228	GBILLDFI_00194	MNHCHMAF_02220			EFOGOGPH_00194		ANIAODII_00194	LGPEFKBE_00207	EPOOPAJP_02221	IFDJICDC_00207	DBPFBAEP_00194		MHCDPIEF_00187
group_1601		hypothetical protein	14	14	1	2	311	82	1		1538	1538	1538	NFNKCPNK_01992	IMKKJAIH_02225	CIFGFCIM_02224	EHOLFBGL_00298	KAJMFOFL_02234	GBILLDFI_00200	MNHCHMAF_02226			EFOGOGPH_00200		ANIAODII_00200	LGPEFKBE_00213	EPOOPAJP_02227	IFDJICDC_00213	DBPFBAEP_00200		MHCDPIEF_00193
group_1602		hypothetical protein	14	14	1	2	310	82	2		356	356	356	NFNKCPNK_01993	IMKKJAIH_02226	CIFGFCIM_02225	EHOLFBGL_00299	KAJMFOFL_02235	GBILLDFI_00201	MNHCHMAF_02227			EFOGOGPH_00201		ANIAODII_00201	LGPEFKBE_00214	EPOOPAJP_02228	IFDJICDC_00214	DBPFBAEP_00201		MHCDPIEF_00194
group_1603		hypothetical protein	14	14	1	2	309	82	9		227	227	227	NFNKCPNK_01994	IMKKJAIH_02227	CIFGFCIM_02226	EHOLFBGL_00300	KAJMFOFL_02236	GBILLDFI_00202	MNHCHMAF_02228			EFOGOGPH_00202		ANIAODII_00202	LGPEFKBE_00215	EPOOPAJP_02229	IFDJICDC_00215	DBPFBAEP_00202		MHCDPIEF_00195
group_1608		hypothetical protein	14	14	1	2	86	95	4		1226	1226	1226	NFNKCPNK_02001	IMKKJAIH_00014	CIFGFCIM_01577	EHOLFBGL_01919	KAJMFOFL_01890	GBILLDFI_01414	MNHCHMAF_01883			EFOGOGPH_01824		ANIAODII_00249	LGPEFKBE_01823	EPOOPAJP_01884	IFDJICDC_00249	DBPFBAEP_01511		MHCDPIEF_01408
group_1609		hypothetical protein	14	14	1	2	89	95	1		332	332	332	NFNKCPNK_02007	IMKKJAIH_00020	CIFGFCIM_01583	EHOLFBGL_01924	KAJMFOFL_01896	GBILLDFI_01419	MNHCHMAF_01889			EFOGOGPH_01829		ANIAODII_00254	LGPEFKBE_01828	EPOOPAJP_01890	IFDJICDC_00254	DBPFBAEP_01516		MHCDPIEF_01413
yceI		Protein YceI	14	14	1	2	74	53	7		572	572	572	NFNKCPNK_02017	IMKKJAIH_00030	CIFGFCIM_01593	EHOLFBGL_01932	KAJMFOFL_01906	GBILLDFI_01427	MNHCHMAF_01899			EFOGOGPH_01837		ANIAODII_00262	LGPEFKBE_01836	EPOOPAJP_01900	IFDJICDC_00262	DBPFBAEP_01524		MHCDPIEF_01421
group_1612		hypothetical protein	14	14	1	2	73	53	8		362	362	362	NFNKCPNK_02018	IMKKJAIH_00031	CIFGFCIM_01594	EHOLFBGL_01933	KAJMFOFL_01907	GBILLDFI_01428	MNHCHMAF_01900			EFOGOGPH_01838		ANIAODII_00263	LGPEFKBE_01837	EPOOPAJP_01901	IFDJICDC_00263	DBPFBAEP_01525		MHCDPIEF_01422
group_1613		hypothetical protein	14	14	1	2	72	53	10		704	704	704	NFNKCPNK_02019	IMKKJAIH_00032	CIFGFCIM_01595	EHOLFBGL_01934	KAJMFOFL_01908	GBILLDFI_01429	MNHCHMAF_01901			EFOGOGPH_01839		ANIAODII_00264	LGPEFKBE_01838	EPOOPAJP_01902	IFDJICDC_00264	DBPFBAEP_01526		MHCDPIEF_01423
betA		Oxygen-dependent choline dehydrogenase	14	14	1	2	105	53	6		1721	1721	1721	NFNKCPNK_02023	IMKKJAIH_00036	CIFGFCIM_01599	EHOLFBGL_01937	KAJMFOFL_01912	GBILLDFI_01432	MNHCHMAF_01905			EFOGOGPH_01842		ANIAODII_00267	LGPEFKBE_01841	EPOOPAJP_01906	IFDJICDC_00267	DBPFBAEP_01529		MHCDPIEF_01426
group_1617		hypothetical protein	14	14	1	2	106	53	4		728	728	728	NFNKCPNK_02024	IMKKJAIH_00037	CIFGFCIM_01600	EHOLFBGL_01938	KAJMFOFL_01913	GBILLDFI_01433	MNHCHMAF_01906			EFOGOGPH_01843		ANIAODII_00268	LGPEFKBE_01842	EPOOPAJP_01907	IFDJICDC_00268	DBPFBAEP_01530		MHCDPIEF_01427
era_2		GTPase Era	14	14	1	2	108	53	2		1829	1829	1829	NFNKCPNK_02027	IMKKJAIH_00040	CIFGFCIM_01603	EHOLFBGL_01940	KAJMFOFL_01916	GBILLDFI_01435	MNHCHMAF_01909			EFOGOGPH_01845		ANIAODII_00270	LGPEFKBE_01844	EPOOPAJP_01910	IFDJICDC_00270	DBPFBAEP_01532		MHCDPIEF_01429
group_1619		hypothetical protein	14	14	1	2	112	87	1		782	782	782	NFNKCPNK_02035	IMKKJAIH_00048	CIFGFCIM_01611	EHOLFBGL_01947	KAJMFOFL_01924	GBILLDFI_01442	MNHCHMAF_01917			EFOGOGPH_01852		ANIAODII_00277	LGPEFKBE_01851	EPOOPAJP_01918	IFDJICDC_00277	DBPFBAEP_01539		MHCDPIEF_01436
lgt		Phosphatidylglycerol--prolipoprotein diacylglyceryl transferase	14	14	1	2	113	87	2		815	815	815	NFNKCPNK_02036	IMKKJAIH_00049	CIFGFCIM_01612	EHOLFBGL_01948	KAJMFOFL_01925	GBILLDFI_01443	MNHCHMAF_01918			EFOGOGPH_01853		ANIAODII_00278	LGPEFKBE_01852	EPOOPAJP_01919	IFDJICDC_00278	DBPFBAEP_01540		MHCDPIEF_01437
group_1621		hypothetical protein	14	14	1	2	114	87	3		899	899	899	NFNKCPNK_02038	IMKKJAIH_00051	CIFGFCIM_01614	EHOLFBGL_01950	KAJMFOFL_01927	GBILLDFI_01445	MNHCHMAF_01920			EFOGOGPH_01855		ANIAODII_00280	LGPEFKBE_01854	EPOOPAJP_01921	IFDJICDC_00280	DBPFBAEP_01542		MHCDPIEF_01439
aroE_2		Shikimate dehydrogenase (NADP(+))	14	14	1	2	115	87	4		788	788	788	NFNKCPNK_02039	IMKKJAIH_00052	CIFGFCIM_01615	EHOLFBGL_01951	KAJMFOFL_01928	GBILLDFI_01446	MNHCHMAF_01921			EFOGOGPH_01856		ANIAODII_00281	LGPEFKBE_01855	EPOOPAJP_01922	IFDJICDC_00281	DBPFBAEP_01543		MHCDPIEF_01440
dedD		Cell division protein DedD	14	14	1	2	116	87	5		836	836	836	NFNKCPNK_02040	IMKKJAIH_00053	CIFGFCIM_01616	EHOLFBGL_01952	KAJMFOFL_01929	GBILLDFI_01447	MNHCHMAF_01922			EFOGOGPH_01857		ANIAODII_00282	LGPEFKBE_01856	EPOOPAJP_01923	IFDJICDC_00282	DBPFBAEP_01544		MHCDPIEF_01441
glyA		Serine hydroxymethyltransferase	14	14	1	2	67	136	1		1244	1244	1244	NFNKCPNK_02042	IMKKJAIH_00055	CIFGFCIM_01618	EHOLFBGL_01954	KAJMFOFL_01931	GBILLDFI_01449	MNHCHMAF_01924			EFOGOGPH_01859		ANIAODII_00284	LGPEFKBE_01858	EPOOPAJP_01925	IFDJICDC_00284	DBPFBAEP_01546		MHCDPIEF_01443
epmA		Elongation factor P--(R)-beta-lysine ligase	14	14	1	2	68	136	2		1505	1505	1505	NFNKCPNK_02044	IMKKJAIH_00057	CIFGFCIM_01620	EHOLFBGL_01956	KAJMFOFL_01933	GBILLDFI_01451	MNHCHMAF_01926			EFOGOGPH_01861		ANIAODII_00286	LGPEFKBE_01860	EPOOPAJP_01927	IFDJICDC_00286	DBPFBAEP_01548		MHCDPIEF_01445
group_1626		hypothetical protein	14	14	1	2	52	30	1		563	563	563	NFNKCPNK_02046	IMKKJAIH_00059	CIFGFCIM_01622	EHOLFBGL_01958	KAJMFOFL_01935	GBILLDFI_01453	MNHCHMAF_01928			EFOGOGPH_01863		ANIAODII_00288	LGPEFKBE_01862	EPOOPAJP_01929	IFDJICDC_00288	DBPFBAEP_01550		MHCDPIEF_01447
GATC		Glutamyl-tRNA(Gln) amidotransferase subunit C, chloroplastic/mitochondrial	14	14	1	2	53	30	2		284	284	284	NFNKCPNK_02047	IMKKJAIH_00060	CIFGFCIM_01623	EHOLFBGL_01959	KAJMFOFL_01936	GBILLDFI_01454	MNHCHMAF_01929			EFOGOGPH_01864		ANIAODII_00289	LGPEFKBE_01863	EPOOPAJP_01930	IFDJICDC_00289	DBPFBAEP_01551		MHCDPIEF_01448
group_1628		hypothetical protein	14	14	1	2	54	30	3		998	998	998	NFNKCPNK_02049	IMKKJAIH_00062	CIFGFCIM_01625	EHOLFBGL_01961	KAJMFOFL_01938	GBILLDFI_01456	MNHCHMAF_01931			EFOGOGPH_01866		ANIAODII_00291	LGPEFKBE_01865	EPOOPAJP_01932	IFDJICDC_00291	DBPFBAEP_01553		MHCDPIEF_01450
group_1629		hypothetical protein	14	14	1	2	55	30	4		290	290	290	NFNKCPNK_02050	IMKKJAIH_00063	CIFGFCIM_01626	EHOLFBGL_01962	KAJMFOFL_01939	GBILLDFI_01457	MNHCHMAF_01932			EFOGOGPH_01867		ANIAODII_00292	LGPEFKBE_01866	EPOOPAJP_01933	IFDJICDC_00292	DBPFBAEP_01554		MHCDPIEF_01451
coaX		Type III pantothenate kinase	14	14	1	2	56	30	15		629	629	629	NFNKCPNK_02051	IMKKJAIH_00064	CIFGFCIM_01627	EHOLFBGL_01963	KAJMFOFL_01940	GBILLDFI_01458	MNHCHMAF_01933			EFOGOGPH_01868		ANIAODII_00293	LGPEFKBE_01867	EPOOPAJP_01934	IFDJICDC_00293	DBPFBAEP_01555		MHCDPIEF_01452
mqo		malate:quinone oxidoreductase	14	14	1	2	57	30	14		1346	1346	1346	NFNKCPNK_02052	IMKKJAIH_00065	CIFGFCIM_01628	EHOLFBGL_01964	KAJMFOFL_01941	GBILLDFI_01459	MNHCHMAF_01934			EFOGOGPH_01869		ANIAODII_00294	LGPEFKBE_01868	EPOOPAJP_01935	IFDJICDC_00294	DBPFBAEP_01556		MHCDPIEF_01453
group_1632		hypothetical protein	14	14	1	2	58	30	13		1442	1442	1442	NFNKCPNK_02053	IMKKJAIH_00066	CIFGFCIM_01629	EHOLFBGL_01965	KAJMFOFL_01942	GBILLDFI_01460	MNHCHMAF_01935			EFOGOGPH_01870		ANIAODII_00295	LGPEFKBE_01869	EPOOPAJP_01936	IFDJICDC_00295	DBPFBAEP_01557		MHCDPIEF_01454
group_1633		hypothetical protein	14	14	1	2	59	30	12		635	635	635	NFNKCPNK_02054	IMKKJAIH_00067	CIFGFCIM_01630	EHOLFBGL_01966	KAJMFOFL_01943	GBILLDFI_01461	MNHCHMAF_01936			EFOGOGPH_01871		ANIAODII_00296	LGPEFKBE_01870	EPOOPAJP_01937	IFDJICDC_00296	DBPFBAEP_01558		MHCDPIEF_01455
group_1634		hypothetical protein	14	14	1	2	60	30	11		2462	2462	2462	NFNKCPNK_02055	IMKKJAIH_00068	CIFGFCIM_01631	EHOLFBGL_01967	KAJMFOFL_01944	GBILLDFI_01462	MNHCHMAF_01937			EFOGOGPH_01872		ANIAODII_00297	LGPEFKBE_01871	EPOOPAJP_01938	IFDJICDC_00297	DBPFBAEP_01559		MHCDPIEF_01456
group_1635		hypothetical protein	14	14	1	2	61	30	10		1235	1235	1235	NFNKCPNK_02058	IMKKJAIH_00071	CIFGFCIM_01634	EHOLFBGL_01970	KAJMFOFL_01947	GBILLDFI_01465	MNHCHMAF_01940			EFOGOGPH_01875		ANIAODII_00300	LGPEFKBE_01874	EPOOPAJP_01941	IFDJICDC_00300	DBPFBAEP_01562		MHCDPIEF_01459
group_1636		hypothetical protein	14	14	1	2	62	30	9		959	959	959	NFNKCPNK_02059	IMKKJAIH_00072	CIFGFCIM_01635	EHOLFBGL_01971	KAJMFOFL_01948	GBILLDFI_01466	MNHCHMAF_01941			EFOGOGPH_01876		ANIAODII_00301	LGPEFKBE_01875	EPOOPAJP_01942	IFDJICDC_00301	DBPFBAEP_01563		MHCDPIEF_01460
aroK		Shikimate kinase	14	14	1	2	63	30	8		497	497	497	NFNKCPNK_02061	IMKKJAIH_00074	CIFGFCIM_01637	EHOLFBGL_01973	KAJMFOFL_01950	GBILLDFI_01468	MNHCHMAF_01943			EFOGOGPH_01878		ANIAODII_00303	LGPEFKBE_01877	EPOOPAJP_01944	IFDJICDC_00303	DBPFBAEP_01565		MHCDPIEF_01462
der_2		GTPase Der	14	14	1	2	64	30	7		1382	1382	1382	NFNKCPNK_02063	IMKKJAIH_00076	CIFGFCIM_01639	EHOLFBGL_01975	KAJMFOFL_01952	GBILLDFI_01470	MNHCHMAF_01945			EFOGOGPH_01880		ANIAODII_00305	LGPEFKBE_01879	EPOOPAJP_01946	IFDJICDC_00305	DBPFBAEP_01567		MHCDPIEF_01464
group_1639		hypothetical protein	14	14	1	2	65	30	6		932	932	932	NFNKCPNK_02065	IMKKJAIH_00078	CIFGFCIM_01641	EHOLFBGL_01977	KAJMFOFL_01954	GBILLDFI_01472	MNHCHMAF_01947			EFOGOGPH_01882		ANIAODII_00307	LGPEFKBE_01881	EPOOPAJP_01948	IFDJICDC_00307	DBPFBAEP_01569		MHCDPIEF_01466
kdsA		2-dehydro-3-deoxyphosphooctonate aldolase	14	14	1	2	66	30	5		815	815	815	NFNKCPNK_02066	IMKKJAIH_00079	CIFGFCIM_01642	EHOLFBGL_01978	KAJMFOFL_01955	GBILLDFI_01473	MNHCHMAF_01948			EFOGOGPH_01883		ANIAODII_00308	LGPEFKBE_01882	EPOOPAJP_01949	IFDJICDC_00308	DBPFBAEP_01570		MHCDPIEF_01467
nusB		Transcription antitermination protein NusB	14	14	1	2	29	18	1		398	398	398	NFNKCPNK_02068	IMKKJAIH_00081	CIFGFCIM_01644	EHOLFBGL_01980	KAJMFOFL_01957	GBILLDFI_01475	MNHCHMAF_01950			EFOGOGPH_01885		ANIAODII_00310	LGPEFKBE_01884	EPOOPAJP_01951	IFDJICDC_00310	DBPFBAEP_01572		MHCDPIEF_01469
pyrF		Orotidine 5'-phosphate decarboxylase	14	14	1	2	30	18	2		839	839	839	NFNKCPNK_02069	IMKKJAIH_00082	CIFGFCIM_01645	EHOLFBGL_01981	KAJMFOFL_01958	GBILLDFI_01476	MNHCHMAF_01951			EFOGOGPH_01886		ANIAODII_00311	LGPEFKBE_01885	EPOOPAJP_01952	IFDJICDC_00311	DBPFBAEP_01573		MHCDPIEF_01470
group_1643		hypothetical protein	14	14	1	2	31	18	3		581	581	581	NFNKCPNK_02070	IMKKJAIH_00083	CIFGFCIM_01646	EHOLFBGL_01982	KAJMFOFL_01959	GBILLDFI_01477	MNHCHMAF_01952			EFOGOGPH_01887		ANIAODII_00312	LGPEFKBE_01886	EPOOPAJP_01953	IFDJICDC_00312	DBPFBAEP_01574		MHCDPIEF_01471
msrP_2		Protein-methionine-sulfoxide reductase catalytic subunit MsrP	14	14	1	2	32	18	4		893	893	893	NFNKCPNK_02072	IMKKJAIH_00085	CIFGFCIM_01648	EHOLFBGL_01984	KAJMFOFL_01961	GBILLDFI_01479	MNHCHMAF_01954			EFOGOGPH_01889		ANIAODII_00314	LGPEFKBE_01888	EPOOPAJP_01955	IFDJICDC_00314	DBPFBAEP_01576		MHCDPIEF_01473
msrQ		Protein-methionine-sulfoxide reductase heme-binding subunit MsrQ	14	14	1	2	33	18	5		572	572	572	NFNKCPNK_02073	IMKKJAIH_00086	CIFGFCIM_01649	EHOLFBGL_01985	KAJMFOFL_01962	GBILLDFI_01480	MNHCHMAF_01955			EFOGOGPH_01890		ANIAODII_00315	LGPEFKBE_01889	EPOOPAJP_01956	IFDJICDC_00315	DBPFBAEP_01577		MHCDPIEF_01474
ftsH_3		ATP-dependent zinc metalloprotease FtsH	14	14	1	2	34	18	6		1712	1712	1712	NFNKCPNK_02074	IMKKJAIH_00087	CIFGFCIM_01650	EHOLFBGL_01986	KAJMFOFL_01963	GBILLDFI_01481	MNHCHMAF_01956			EFOGOGPH_01891		ANIAODII_00316	LGPEFKBE_01890	EPOOPAJP_01957	IFDJICDC_00316	DBPFBAEP_01578		MHCDPIEF_01475
group_1647		hypothetical protein	14	14	1	2	35	18	21		698	698	698	NFNKCPNK_02076	IMKKJAIH_00089	CIFGFCIM_01652	EHOLFBGL_01988	KAJMFOFL_01965	GBILLDFI_01483	MNHCHMAF_01958			EFOGOGPH_01893		ANIAODII_00318	LGPEFKBE_01892	EPOOPAJP_01959	IFDJICDC_00318	DBPFBAEP_01580		MHCDPIEF_01477
group_1648		hypothetical protein	14	14	1	2	36	18	20		392	392	392	NFNKCPNK_02077	IMKKJAIH_00090	CIFGFCIM_01653	EHOLFBGL_01989	KAJMFOFL_01966	GBILLDFI_01484	MNHCHMAF_01959			EFOGOGPH_01894		ANIAODII_00319	LGPEFKBE_01893	EPOOPAJP_01960	IFDJICDC_00319	DBPFBAEP_01581		MHCDPIEF_01478
group_1649		hypothetical protein	14	14	1	2	37	18	19		491	491	491	NFNKCPNK_02078	IMKKJAIH_00091	CIFGFCIM_01654	EHOLFBGL_01990	KAJMFOFL_01967	GBILLDFI_01485	MNHCHMAF_01960			EFOGOGPH_01895		ANIAODII_00320	LGPEFKBE_01894	EPOOPAJP_01961	IFDJICDC_00320	DBPFBAEP_01582		MHCDPIEF_01479
pdxB		Erythronate-4-phosphate dehydrogenase	14	14	1	2	38	18	18		935	935	935	NFNKCPNK_02080	IMKKJAIH_00093	CIFGFCIM_01656	EHOLFBGL_01992	KAJMFOFL_01969	GBILLDFI_01487	MNHCHMAF_01962			EFOGOGPH_01897		ANIAODII_00322	LGPEFKBE_01896	EPOOPAJP_01963	IFDJICDC_00322	DBPFBAEP_01584		MHCDPIEF_01481
group_1651		hypothetical protein	14	14	1	2	39	18	17		1169	1169	1169	NFNKCPNK_02081	IMKKJAIH_00094	CIFGFCIM_01657	EHOLFBGL_01993	KAJMFOFL_01970	GBILLDFI_01488	MNHCHMAF_01963			EFOGOGPH_01898		ANIAODII_00323	LGPEFKBE_01897	EPOOPAJP_01964	IFDJICDC_00323	DBPFBAEP_01585		MHCDPIEF_01482
group_1652		hypothetical protein	14	14	1	2	40	18	16		605	605	605	NFNKCPNK_02082	IMKKJAIH_00095	CIFGFCIM_01658	EHOLFBGL_01994	KAJMFOFL_01971	GBILLDFI_01489	MNHCHMAF_01964			EFOGOGPH_01899		ANIAODII_00324	LGPEFKBE_01898	EPOOPAJP_01965	IFDJICDC_00324	DBPFBAEP_01586		MHCDPIEF_01483
group_1653		hypothetical protein	14	14	1	2	41	18	15		1376	1376	1376	NFNKCPNK_02084	IMKKJAIH_00097	CIFGFCIM_01660	EHOLFBGL_01996	KAJMFOFL_01973	GBILLDFI_01491	MNHCHMAF_01966			EFOGOGPH_01901		ANIAODII_00326	LGPEFKBE_01900	EPOOPAJP_01967	IFDJICDC_00326	DBPFBAEP_01588		MHCDPIEF_01485
group_1654		hypothetical protein	14	14	1	2	42	18	14		632	632	632	NFNKCPNK_02085	IMKKJAIH_00098	CIFGFCIM_01661	EHOLFBGL_01997	KAJMFOFL_01974	GBILLDFI_01492	MNHCHMAF_01967			EFOGOGPH_01902		ANIAODII_00327	LGPEFKBE_01901	EPOOPAJP_01968	IFDJICDC_00327	DBPFBAEP_01589		MHCDPIEF_01486
mdtC_2		Multidrug resistance protein MdtC	14	14	1	2	44	18	12		3110	3122	3115	NFNKCPNK_02087	IMKKJAIH_00100	CIFGFCIM_01663	EHOLFBGL_01999	KAJMFOFL_01976	GBILLDFI_01494	MNHCHMAF_01969			EFOGOGPH_01904		ANIAODII_00329	LGPEFKBE_01903	EPOOPAJP_01970	IFDJICDC_00329	DBPFBAEP_01591		MHCDPIEF_01488
group_1656		hypothetical protein	14	14	1	2	47	18	9		1346	1346	1346	NFNKCPNK_02092	IMKKJAIH_00105	CIFGFCIM_01668	EHOLFBGL_02004	KAJMFOFL_01981	GBILLDFI_01499	MNHCHMAF_01974			EFOGOGPH_01909		ANIAODII_00334	LGPEFKBE_01908	EPOOPAJP_01975	IFDJICDC_00334	DBPFBAEP_01596		MHCDPIEF_01493
group_1657		hypothetical protein	14	14	1	2	48	18	8		452	452	452	NFNKCPNK_02093	IMKKJAIH_00106	CIFGFCIM_01669	EHOLFBGL_02005	KAJMFOFL_01982	GBILLDFI_01500	MNHCHMAF_01975			EFOGOGPH_01910		ANIAODII_00335	LGPEFKBE_01909	EPOOPAJP_01976	IFDJICDC_00335	DBPFBAEP_01597		MHCDPIEF_01494
lspA		Lipoprotein signal peptidase	14	14	1	2	49	18	7		470	470	470	NFNKCPNK_02094	IMKKJAIH_00107	CIFGFCIM_01670	EHOLFBGL_02006	KAJMFOFL_01983	GBILLDFI_01501	MNHCHMAF_01976			EFOGOGPH_01911		ANIAODII_00336	LGPEFKBE_01910	EPOOPAJP_01977	IFDJICDC_00336	DBPFBAEP_01598		MHCDPIEF_01495
plsY		Glycerol-3-phosphate acyltransferase	14	14	1	2	168	110	2		608	608	608	NFNKCPNK_02099	IMKKJAIH_00112	CIFGFCIM_01675	EHOLFBGL_02012	KAJMFOFL_01988	GBILLDFI_01507	MNHCHMAF_01981			EFOGOGPH_01917		ANIAODII_00342	LGPEFKBE_01916	EPOOPAJP_01982	IFDJICDC_00342	DBPFBAEP_01604		MHCDPIEF_01501
group_1660		hypothetical protein	14	14	1	2	169	110	1		317	317	317	NFNKCPNK_02100	IMKKJAIH_00113	CIFGFCIM_01676	EHOLFBGL_02013	KAJMFOFL_01989	GBILLDFI_01508	MNHCHMAF_01982			EFOGOGPH_01918		ANIAODII_00343	LGPEFKBE_01917	EPOOPAJP_01983	IFDJICDC_00343	DBPFBAEP_01605		MHCDPIEF_01502
group_1661		hypothetical protein	14	14	1	2	177	45	1		245	245	245	NFNKCPNK_02103	IMKKJAIH_00116	CIFGFCIM_01679	EHOLFBGL_02016	KAJMFOFL_01992	GBILLDFI_01511	MNHCHMAF_01985			EFOGOGPH_01921		ANIAODII_00346	LGPEFKBE_01920	EPOOPAJP_01986	IFDJICDC_00346	DBPFBAEP_01608		MHCDPIEF_01505
gppA_2		Guanosine-5'-triphosphate,3'-diphosphate pyrophosphatase	14	14	1	2	178	45	11		1460	1460	1460	NFNKCPNK_02104	IMKKJAIH_00117	CIFGFCIM_01680	EHOLFBGL_02017	KAJMFOFL_01993	GBILLDFI_01512	MNHCHMAF_01986			EFOGOGPH_01922		ANIAODII_00347	LGPEFKBE_01921	EPOOPAJP_01987	IFDJICDC_00347	DBPFBAEP_01609		MHCDPIEF_01506
group_1663		hypothetical protein	14	14	1	2	179	45	10		797	797	797	NFNKCPNK_02107	IMKKJAIH_00120	CIFGFCIM_01683	EHOLFBGL_02020	KAJMFOFL_01996	GBILLDFI_01515	MNHCHMAF_01989			EFOGOGPH_01925		ANIAODII_00350	LGPEFKBE_01924	EPOOPAJP_01990	IFDJICDC_00350	DBPFBAEP_01612		MHCDPIEF_01509
group_1664		hypothetical protein	14	14	1	2	180	45	9		308	308	308	NFNKCPNK_02109	IMKKJAIH_00122	CIFGFCIM_01685	EHOLFBGL_02022	KAJMFOFL_01998	GBILLDFI_01517	MNHCHMAF_01991			EFOGOGPH_01927		ANIAODII_00352	LGPEFKBE_01926	EPOOPAJP_01992	IFDJICDC_00352	DBPFBAEP_01614		MHCDPIEF_01511
group_1665		hypothetical protein	14	14	1	2	181	45	8		422	422	422	NFNKCPNK_02110	IMKKJAIH_00123	CIFGFCIM_01686	EHOLFBGL_02023	KAJMFOFL_01999	GBILLDFI_01518	MNHCHMAF_01992			EFOGOGPH_01928		ANIAODII_00353	LGPEFKBE_01927	EPOOPAJP_01993	IFDJICDC_00353	DBPFBAEP_01615		MHCDPIEF_01512
trpA		Tryptophan synthase alpha chain	14	14	1	2	182	45	7		749	749	749	NFNKCPNK_02112	IMKKJAIH_00125	CIFGFCIM_01688	EHOLFBGL_02025	KAJMFOFL_02001	GBILLDFI_01520	MNHCHMAF_01994			EFOGOGPH_01930		ANIAODII_00355	LGPEFKBE_01929	EPOOPAJP_01995	IFDJICDC_00355	DBPFBAEP_01617		MHCDPIEF_01514
trpB_2		Tryptophan synthase beta chain	14	14	1	2	183	45	6		1178	1178	1178	NFNKCPNK_02114	IMKKJAIH_00127	CIFGFCIM_01690	EHOLFBGL_02027	KAJMFOFL_02003	GBILLDFI_01522	MNHCHMAF_01996			EFOGOGPH_01932		ANIAODII_00357	LGPEFKBE_01931	EPOOPAJP_01997	IFDJICDC_00357	DBPFBAEP_01619		MHCDPIEF_01516
trpF		N-(5'-phosphoribosyl)anthranilate isomerase	14	14	1	2	184	45	5		599	599	599	NFNKCPNK_02115	IMKKJAIH_00128	CIFGFCIM_01691	EHOLFBGL_02028	KAJMFOFL_02004	GBILLDFI_01523	MNHCHMAF_01997			EFOGOGPH_01933		ANIAODII_00358	LGPEFKBE_01932	EPOOPAJP_01998	IFDJICDC_00358	DBPFBAEP_01620		MHCDPIEF_01517
trpD		Anthranilate phosphoribosyltransferase	14	14	1	2	185	45	4		1601	1601	1601	NFNKCPNK_02116	IMKKJAIH_00129	CIFGFCIM_01692	EHOLFBGL_02029	KAJMFOFL_02005	GBILLDFI_01524	MNHCHMAF_01998			EFOGOGPH_01934		ANIAODII_00359	LGPEFKBE_01933	EPOOPAJP_01999	IFDJICDC_00359	DBPFBAEP_01621		MHCDPIEF_01518
menF_2		Isochorismate synthase MenF	14	14	1	2	186	45	3		1250	1250	1250	NFNKCPNK_02117	IMKKJAIH_00130	CIFGFCIM_01693	EHOLFBGL_02030	KAJMFOFL_02006	GBILLDFI_01525	MNHCHMAF_01999			EFOGOGPH_01935		ANIAODII_00360	LGPEFKBE_01934	EPOOPAJP_02000	IFDJICDC_00360	DBPFBAEP_01622		MHCDPIEF_01519
group_1671		hypothetical protein	14	14	1	2	187	45	2		785	785	785	NFNKCPNK_02119	IMKKJAIH_00132	CIFGFCIM_01695	EHOLFBGL_02032	KAJMFOFL_02008	GBILLDFI_01527	MNHCHMAF_02001			EFOGOGPH_01937		ANIAODII_00362	LGPEFKBE_01936	EPOOPAJP_02002	IFDJICDC_00362	DBPFBAEP_01624		MHCDPIEF_01521
group_1672		hypothetical protein	14	14	1	2	28	96	2		443	443	443	NFNKCPNK_02121	IMKKJAIH_00134	CIFGFCIM_01697	EHOLFBGL_02034	KAJMFOFL_02010	GBILLDFI_01529	MNHCHMAF_02003			EFOGOGPH_01939		ANIAODII_00364	LGPEFKBE_01938	EPOOPAJP_02004	IFDJICDC_00364	DBPFBAEP_01626		MHCDPIEF_01523
rihC		Non-specific ribonucleoside hydrolase RihC	14	14	1	2	27	96	3		1007	1007	1007	NFNKCPNK_02122	IMKKJAIH_00135	CIFGFCIM_01698	EHOLFBGL_02035	KAJMFOFL_02011	GBILLDFI_01530	MNHCHMAF_02004			EFOGOGPH_01940		ANIAODII_00365	LGPEFKBE_01939	EPOOPAJP_02005	IFDJICDC_00365	DBPFBAEP_01627		MHCDPIEF_01524
xni		Flap endonuclease Xni	14	14	1	2	199	96	5		2639	2639	2639	NFNKCPNK_02125	IMKKJAIH_00138	CIFGFCIM_01701	EHOLFBGL_02038	KAJMFOFL_02014	GBILLDFI_01533	MNHCHMAF_02007			EFOGOGPH_01943		ANIAODII_00368	LGPEFKBE_01942	EPOOPAJP_02008	IFDJICDC_00368	DBPFBAEP_01630		MHCDPIEF_01527
group_1675		hypothetical protein	14	14	1	2	205	130	1		1088	1088	1088	NFNKCPNK_02128	IMKKJAIH_00141	CIFGFCIM_01704	EHOLFBGL_02041	KAJMFOFL_02018	GBILLDFI_01536	MNHCHMAF_02010			EFOGOGPH_01946		ANIAODII_00371	LGPEFKBE_01945	EPOOPAJP_02011	IFDJICDC_00371	DBPFBAEP_01633		MHCDPIEF_01530
group_1676		hypothetical protein	14	14	1	2	208	176	1		284	284	284	NFNKCPNK_02131	IMKKJAIH_00144	CIFGFCIM_01707	EHOLFBGL_02045	KAJMFOFL_02021	GBILLDFI_01540	MNHCHMAF_02013			EFOGOGPH_01950		ANIAODII_00375	LGPEFKBE_01949	EPOOPAJP_02014	IFDJICDC_00375	DBPFBAEP_01637		MHCDPIEF_01534
group_1677		hypothetical protein	14	14	1	2	210	161	1		353	353	353	NFNKCPNK_02133	IMKKJAIH_00146	CIFGFCIM_01709	EHOLFBGL_02047	KAJMFOFL_02023	GBILLDFI_01542	MNHCHMAF_02015			EFOGOGPH_01952		ANIAODII_00377	LGPEFKBE_01951	EPOOPAJP_02016	IFDJICDC_00377	DBPFBAEP_01639		MHCDPIEF_01536
plsX		Phosphate acyltransferase	14	14	1	2	221	52	1		986	986	986	NFNKCPNK_02135	IMKKJAIH_00148	CIFGFCIM_01711	EHOLFBGL_02049	KAJMFOFL_02025	GBILLDFI_01544	MNHCHMAF_02017			EFOGOGPH_01954		ANIAODII_00379	LGPEFKBE_01953	EPOOPAJP_02018	IFDJICDC_00379	DBPFBAEP_01641		MHCDPIEF_01538
group_1679		hypothetical protein	14	14	1	2	222	52	10		974	974	974	NFNKCPNK_02137	IMKKJAIH_00150	CIFGFCIM_01713	EHOLFBGL_02051	KAJMFOFL_02027	GBILLDFI_01546	MNHCHMAF_02019			EFOGOGPH_01956		ANIAODII_00381	LGPEFKBE_01955	EPOOPAJP_02020	IFDJICDC_00381	DBPFBAEP_01643		MHCDPIEF_01540
serC		Phosphoserine aminotransferase	14	14	1	2	224	52	8		1076	1076	1076	NFNKCPNK_02140	IMKKJAIH_00153	CIFGFCIM_01716	EHOLFBGL_02054	KAJMFOFL_02030	GBILLDFI_01549	MNHCHMAF_02022			EFOGOGPH_01959		ANIAODII_00384	LGPEFKBE_01958	EPOOPAJP_02023	IFDJICDC_00384	DBPFBAEP_01646		MHCDPIEF_01543
COQ5_2		2-methoxy-6-polyprenyl-1,4-benzoquinol methylase, mitochondrial	14	14	1	2	226	52	6		707	707	707	NFNKCPNK_02143	IMKKJAIH_00156	CIFGFCIM_01719	EHOLFBGL_02057	KAJMFOFL_02033	GBILLDFI_01552	MNHCHMAF_02025			EFOGOGPH_01962		ANIAODII_00387	LGPEFKBE_01961	EPOOPAJP_02026	IFDJICDC_00387	DBPFBAEP_01649		MHCDPIEF_01546
group_1682		hypothetical protein	14	14	1	2	227	52	5		1196	1196	1196	NFNKCPNK_02144	IMKKJAIH_00157	CIFGFCIM_01720	EHOLFBGL_02058	KAJMFOFL_02034	GBILLDFI_01553	MNHCHMAF_02026			EFOGOGPH_01963		ANIAODII_00388	LGPEFKBE_01962	EPOOPAJP_02027	IFDJICDC_00388	DBPFBAEP_01650		MHCDPIEF_01547
group_1683		hypothetical protein	14	14	1	2	228	52	4		410	410	410	NFNKCPNK_02145	IMKKJAIH_00158	CIFGFCIM_01721	EHOLFBGL_02059	KAJMFOFL_02035	GBILLDFI_01554	MNHCHMAF_02027			EFOGOGPH_01964		ANIAODII_00389	LGPEFKBE_01963	EPOOPAJP_02028	IFDJICDC_00389	DBPFBAEP_01651		MHCDPIEF_01548
dxs_2		1-deoxy-D-xylulose-5-phosphate synthase	14	14	1	2	229	52	3		1847	1847	1847	NFNKCPNK_02147	IMKKJAIH_00160	CIFGFCIM_01723	EHOLFBGL_02061	KAJMFOFL_02037	GBILLDFI_01556	MNHCHMAF_02029			EFOGOGPH_01966		ANIAODII_00391	LGPEFKBE_01965	EPOOPAJP_02030	IFDJICDC_00391	DBPFBAEP_01653		MHCDPIEF_01550
group_1685		hypothetical protein	14	14	1	2	230	52	2		830	830	830	NFNKCPNK_02149	IMKKJAIH_00162	CIFGFCIM_01725	EHOLFBGL_02063	KAJMFOFL_02039	GBILLDFI_01558	MNHCHMAF_02031			EFOGOGPH_01968		ANIAODII_00393	LGPEFKBE_01967	EPOOPAJP_02032	IFDJICDC_00393	DBPFBAEP_01655		MHCDPIEF_01552
group_1686		hypothetical protein	14	14	1	2	240	118	2		1682	1682	1682	NFNKCPNK_02151	IMKKJAIH_00164	CIFGFCIM_01727	EHOLFBGL_02065	KAJMFOFL_02041	GBILLDFI_01560	MNHCHMAF_02033			EFOGOGPH_01970		ANIAODII_00395	LGPEFKBE_01969	EPOOPAJP_02034	IFDJICDC_00395	DBPFBAEP_01657		MHCDPIEF_01554
hisC		Histidinol-phosphate aminotransferase	14	14	1	2	241	118	3		1094	1094	1094	NFNKCPNK_02152	IMKKJAIH_00165	CIFGFCIM_01728	EHOLFBGL_02066	KAJMFOFL_02042	GBILLDFI_01561	MNHCHMAF_02034			EFOGOGPH_01971		ANIAODII_00396	LGPEFKBE_01970	EPOOPAJP_02035	IFDJICDC_00396	DBPFBAEP_01658		MHCDPIEF_01555
group_1688		hypothetical protein	14	14	1	2	242	118	1		1073	1073	1073	NFNKCPNK_02153	IMKKJAIH_00166	CIFGFCIM_01729	EHOLFBGL_02067	KAJMFOFL_02043	GBILLDFI_01562	MNHCHMAF_02035			EFOGOGPH_01972		ANIAODII_00397	LGPEFKBE_01971	EPOOPAJP_02036	IFDJICDC_00397	DBPFBAEP_01659		MHCDPIEF_01556
lysA_2		Diaminopimelate decarboxylase	14	14	1	2	244	120	2		1208	1208	1208	NFNKCPNK_02157	IMKKJAIH_00170	CIFGFCIM_01733	EHOLFBGL_02071	KAJMFOFL_02047	GBILLDFI_01566	MNHCHMAF_02039			EFOGOGPH_01976		ANIAODII_00401	LGPEFKBE_01975	EPOOPAJP_02040	IFDJICDC_00401	DBPFBAEP_01663		MHCDPIEF_01560
group_1690		hypothetical protein	14	14	1	2	245	120	3		1058	1058	1058	NFNKCPNK_02158	IMKKJAIH_00171	CIFGFCIM_01734	EHOLFBGL_02072	KAJMFOFL_02048	GBILLDFI_01567	MNHCHMAF_02040			EFOGOGPH_01977		ANIAODII_00402	LGPEFKBE_01976	EPOOPAJP_02041	IFDJICDC_00402	DBPFBAEP_01664		MHCDPIEF_01561
pth		Peptidyl-tRNA hydrolase	14	14	1	2	246	120	1		545	545	545	NFNKCPNK_02159	IMKKJAIH_00172	CIFGFCIM_01735	EHOLFBGL_02073	KAJMFOFL_02049	GBILLDFI_01568	MNHCHMAF_02041			EFOGOGPH_01978		ANIAODII_00403	LGPEFKBE_01977	EPOOPAJP_02042	IFDJICDC_00403	DBPFBAEP_01665		MHCDPIEF_01562
group_1694		hypothetical protein	14	14	1	2	269	24	8		359	359	359	NFNKCPNK_02173	IMKKJAIH_00186	CIFGFCIM_01749	EHOLFBGL_02085	KAJMFOFL_02063	GBILLDFI_01580	MNHCHMAF_02055			EFOGOGPH_01990		ANIAODII_00415	LGPEFKBE_01989	EPOOPAJP_02056	IFDJICDC_00415	DBPFBAEP_01677		MHCDPIEF_01574
btuD_27		Vitamin B12 import ATP-binding protein BtuD	14	14	1	2	270	24	9		884	884	884	NFNKCPNK_02175	IMKKJAIH_00188	CIFGFCIM_01751	EHOLFBGL_02087	KAJMFOFL_02065	GBILLDFI_01582	MNHCHMAF_02057			EFOGOGPH_01992		ANIAODII_00417	LGPEFKBE_01991	EPOOPAJP_02058	IFDJICDC_00417	DBPFBAEP_01679		MHCDPIEF_01576
group_1697		hypothetical protein	14	14	1	2	17	168	1		656	656	656	NFNKCPNK_02180	IMKKJAIH_00193	CIFGFCIM_01756	EHOLFBGL_02092	KAJMFOFL_02070	GBILLDFI_01587	MNHCHMAF_02062			EFOGOGPH_01997		ANIAODII_00422	LGPEFKBE_01996	EPOOPAJP_02063	IFDJICDC_00422	DBPFBAEP_01684		MHCDPIEF_01581
group_1698		hypothetical protein	14	14	1	2	279	38	15		752	752	752	NFNKCPNK_02183	IMKKJAIH_00196	CIFGFCIM_01759	EHOLFBGL_02096	KAJMFOFL_02073	GBILLDFI_01591	MNHCHMAF_02065			EFOGOGPH_02001		ANIAODII_00426	LGPEFKBE_02000	EPOOPAJP_02066	IFDJICDC_00426	DBPFBAEP_01688		MHCDPIEF_01585
group_1699		hypothetical protein	14	14	1	2	281	38	12		1841	1841	1841	NFNKCPNK_02188	IMKKJAIH_00201	CIFGFCIM_01764	EHOLFBGL_02100	KAJMFOFL_02078	GBILLDFI_01595	MNHCHMAF_02070			EFOGOGPH_02005		ANIAODII_00430	LGPEFKBE_02004	EPOOPAJP_02071	IFDJICDC_00430	DBPFBAEP_01692		MHCDPIEF_01589
pknD		Serine/threonine-protein kinase PknD	14	14	1	2	282	38	11		1154	1154	1154	NFNKCPNK_02190	IMKKJAIH_00203	CIFGFCIM_01766	EHOLFBGL_02102	KAJMFOFL_02080	GBILLDFI_01597	MNHCHMAF_02072			EFOGOGPH_02007		ANIAODII_00432	LGPEFKBE_02006	EPOOPAJP_02073	IFDJICDC_00432	DBPFBAEP_01694		MHCDPIEF_01591
lpxB		Lipid-A-disaccharide synthase	14	14	1	2	283	38	10		1094	1094	1094	NFNKCPNK_02191	IMKKJAIH_00204	CIFGFCIM_01767	EHOLFBGL_02103	KAJMFOFL_02081	GBILLDFI_01598	MNHCHMAF_02073			EFOGOGPH_02008		ANIAODII_00433	LGPEFKBE_02007	EPOOPAJP_02074	IFDJICDC_00433	DBPFBAEP_01695		MHCDPIEF_01592
lpxH		UDP-2,3-diacylglucosamine hydrolase	14	14	1	2	288	156	1		635	635	635	NFNKCPNK_02194	IMKKJAIH_00207	CIFGFCIM_01770	EHOLFBGL_02106	KAJMFOFL_02084	GBILLDFI_01601	MNHCHMAF_02076			EFOGOGPH_02011		ANIAODII_00436	LGPEFKBE_02010	EPOOPAJP_02077	IFDJICDC_00436	DBPFBAEP_01698		MHCDPIEF_01595
rcsC_4		Sensor histidine kinase RcsC	14	14	1	2	290	16	6		2309	2309	2309	NFNKCPNK_02196	IMKKJAIH_00209	CIFGFCIM_01772	EHOLFBGL_02108	KAJMFOFL_02086	GBILLDFI_01603	MNHCHMAF_02078			EFOGOGPH_02013		ANIAODII_00438	LGPEFKBE_02012	EPOOPAJP_02079	IFDJICDC_00438	DBPFBAEP_01700		MHCDPIEF_01597
mtnX		2-hydroxy-3-keto-5-methylthiopentenyl-1-phosphate phosphatase	14	14	1	2	517	16	4		623	623	623	NFNKCPNK_02198	IMKKJAIH_00211	CIFGFCIM_01774	EHOLFBGL_02110	KAJMFOFL_02088	GBILLDFI_01605	MNHCHMAF_02080			EFOGOGPH_02015		ANIAODII_00440	LGPEFKBE_02014	EPOOPAJP_02081	IFDJICDC_00440	DBPFBAEP_01702		MHCDPIEF_01599
tal		Transaldolase	14	14	1	2	516	16	3		977	977	977	NFNKCPNK_02199	IMKKJAIH_00212	CIFGFCIM_01775	EHOLFBGL_02111	KAJMFOFL_02089	GBILLDFI_01606	MNHCHMAF_02081			EFOGOGPH_02016		ANIAODII_00441	LGPEFKBE_02015	EPOOPAJP_02082	IFDJICDC_00441	DBPFBAEP_01703		MHCDPIEF_01600
group_1706	carB_3	Carbamoyl-phosphate synthase large chain	14	14	1	2	515	16	2		3269	3269	3269	NFNKCPNK_02200	IMKKJAIH_00213	CIFGFCIM_01776	EHOLFBGL_02112	KAJMFOFL_02090	GBILLDFI_01607	MNHCHMAF_02082			EFOGOGPH_02017		ANIAODII_00442	LGPEFKBE_02016	EPOOPAJP_02083	IFDJICDC_00442	DBPFBAEP_01704		MHCDPIEF_01601
group_1707		hypothetical protein	14	14	1	2	514	16	1		749	749	749	NFNKCPNK_02202	IMKKJAIH_00215	CIFGFCIM_01778	EHOLFBGL_02114	KAJMFOFL_02092	GBILLDFI_01609	MNHCHMAF_02084			EFOGOGPH_02019		ANIAODII_00444	LGPEFKBE_02018	EPOOPAJP_02085	IFDJICDC_00444	DBPFBAEP_01706		MHCDPIEF_01603
clpX_1		ATP-dependent Clp protease ATP-binding subunit ClpX	14	14	1	2	292	131	2		1223	1223	1223	NFNKCPNK_02204	IMKKJAIH_00217	CIFGFCIM_01780	EHOLFBGL_02116	KAJMFOFL_02094	GBILLDFI_01611	MNHCHMAF_02086			EFOGOGPH_02021		ANIAODII_00446	LGPEFKBE_02020	EPOOPAJP_02087	IFDJICDC_00446	DBPFBAEP_01708		MHCDPIEF_01605
lpxD_1		UDP-3-O-(3-hydroxymyristoyl)glucosamine N-acyltransferase	14	14	1	2	293	131	1		791	791	791	NFNKCPNK_02206	IMKKJAIH_00219	CIFGFCIM_01782	EHOLFBGL_02118	KAJMFOFL_02096	GBILLDFI_01613	MNHCHMAF_02088			EFOGOGPH_02023		ANIAODII_00448	LGPEFKBE_02022	EPOOPAJP_02089	IFDJICDC_00448	DBPFBAEP_01710		MHCDPIEF_01607
group_1710		Peroxiredoxin	14	14	1	2	496	114	3		455	455	455	NFNKCPNK_02211	IMKKJAIH_00224	CIFGFCIM_01787	EHOLFBGL_02123	KAJMFOFL_02101	GBILLDFI_01618	MNHCHMAF_02093			EFOGOGPH_02028		ANIAODII_00453	LGPEFKBE_02027	EPOOPAJP_02094	IFDJICDC_00453	DBPFBAEP_01715		MHCDPIEF_01612
group_1711		hypothetical protein	14	14	1	2	495	114	1		206	206	206	NFNKCPNK_02212	IMKKJAIH_00225	CIFGFCIM_01788	EHOLFBGL_02124	KAJMFOFL_02102	GBILLDFI_01619	MNHCHMAF_02094			EFOGOGPH_02029		ANIAODII_00454	LGPEFKBE_02028	EPOOPAJP_02095	IFDJICDC_00454	DBPFBAEP_01716		MHCDPIEF_01613
group_1712		hypothetical protein	14	14	1	2	296	115	1		1088	1088	1088	NFNKCPNK_02215	IMKKJAIH_00228	CIFGFCIM_01791	EHOLFBGL_02127	KAJMFOFL_02105	GBILLDFI_01622	MNHCHMAF_02097			EFOGOGPH_02032		ANIAODII_00457	LGPEFKBE_02031	EPOOPAJP_02098	IFDJICDC_00457	DBPFBAEP_01719		MHCDPIEF_01616
group_1713		hypothetical protein	14	14	1	2	295	115	2		470	470	470	NFNKCPNK_02216	IMKKJAIH_00229	CIFGFCIM_01792	EHOLFBGL_02128	KAJMFOFL_02106	GBILLDFI_01623	MNHCHMAF_02098			EFOGOGPH_02033		ANIAODII_00458	LGPEFKBE_02032	EPOOPAJP_02099	IFDJICDC_00458	DBPFBAEP_01720		MHCDPIEF_01617
group_1714		hypothetical protein	14	14	1	2	294	115	3		509	509	509	NFNKCPNK_02217	IMKKJAIH_00230	CIFGFCIM_01793	EHOLFBGL_02129	KAJMFOFL_02107	GBILLDFI_01624	MNHCHMAF_02099			EFOGOGPH_02034		ANIAODII_00459	LGPEFKBE_02033	EPOOPAJP_02100	IFDJICDC_00459	DBPFBAEP_01721		MHCDPIEF_01618
group_1715		hypothetical protein	14	14	1	1	341	122	3		884	884	884	NFNKCPNK_02220	IMKKJAIH_00861	CIFGFCIM_00622	EHOLFBGL_01139	KAJMFOFL_00751	GBILLDFI_00418	MNHCHMAF_00203			EFOGOGPH_01043		ANIAODII_00846	LGPEFKBE_01430	EPOOPAJP_00446	IFDJICDC_01040	DBPFBAEP_01103		MHCDPIEF_00627
group_1716		hypothetical protein	14	14	1	1	333	134	1		647	647	647	NFNKCPNK_02226	IMKKJAIH_00855	CIFGFCIM_00616	EHOLFBGL_01135	KAJMFOFL_00745	GBILLDFI_00414	MNHCHMAF_00197			EFOGOGPH_01039		ANIAODII_00842	LGPEFKBE_01426	EPOOPAJP_00440	IFDJICDC_01036	DBPFBAEP_01099		MHCDPIEF_00623
group_1717		hypothetical protein	14	14	1	1	311	134	2		1043	1043	1043	NFNKCPNK_02228	IMKKJAIH_00852	CIFGFCIM_00613	EHOLFBGL_01133	KAJMFOFL_00742	GBILLDFI_00412	MNHCHMAF_00194			EFOGOGPH_01037		ANIAODII_00840	LGPEFKBE_01424	EPOOPAJP_00437	IFDJICDC_01034	DBPFBAEP_01097		MHCDPIEF_00621
mdtL		Multidrug resistance protein MdtL	14	14	1	1	320	75	3		1202	1202	1202	NFNKCPNK_02232	IMKKJAIH_00849	CIFGFCIM_00610	EHOLFBGL_01131	KAJMFOFL_00739	GBILLDFI_00410	MNHCHMAF_00191			EFOGOGPH_01035		ANIAODII_00838	LGPEFKBE_01422	EPOOPAJP_00434	IFDJICDC_01032	DBPFBAEP_01095		MHCDPIEF_00619
group_1770		hypothetical protein	14	14	1	1	1867	23	17		2465	2471	2468	NFNKCPNK_01705	IMKKJAIH_02054	CIFGFCIM_02053	EHOLFBGL_00116	KAJMFOFL_00079	GBILLDFI_01674	MNHCHMAF_01838			EFOGOGPH_02084		ANIAODII_02085	LGPEFKBE_02083	EPOOPAJP_01838	IFDJICDC_02086	DBPFBAEP_00870		MHCDPIEF_02082
der_3		GTPase Der	14	14	1	1	1888	15	17		1841	1853	1847	NFNKCPNK_01675	IMKKJAIH_02024	CIFGFCIM_02023	EHOLFBGL_00143	KAJMFOFL_00049	GBILLDFI_01701	MNHCHMAF_01808			EFOGOGPH_02111		ANIAODII_02112	LGPEFKBE_02110	EPOOPAJP_01808	IFDJICDC_02113	DBPFBAEP_00897		MHCDPIEF_02109
lptD		LPS-assembly protein LptD	14	14	1	1	681	9	22		2048	2051	2049	NFNKCPNK_00196	IMKKJAIH_00342	CIFGFCIM_00515	EHOLFBGL_00436	KAJMFOFL_00638	GBILLDFI_01820	MNHCHMAF_00096			EFOGOGPH_00340		ANIAODII_01715	LGPEFKBE_00943	EPOOPAJP_01491	IFDJICDC_00552	DBPFBAEP_01819		MHCDPIEF_01709
kdpB_3		Potassium-transporting ATPase ATP-binding subunit	14	14	1	1	1457	57	7		236	1067	667	NFNKCPNK_00101	IMKKJAIH_00517	CIFGFCIM_00100	EHOLFBGL_00841	KAJMFOFL_00222	GBILLDFI_00629	MNHCHMAF_01254			EFOGOGPH_00745		ANIAODII_00548	LGPEFKBE_00439	EPOOPAJP_00101	IFDJICDC_01251	DBPFBAEP_00694		MHCDPIEF_00315
group_1816		hypothetical protein	14	14	1	1	1462	57	1		581	587	584	NFNKCPNK_00093	IMKKJAIH_00509	CIFGFCIM_00092	EHOLFBGL_00834	KAJMFOFL_00214	GBILLDFI_00622	MNHCHMAF_01246			EFOGOGPH_00738		ANIAODII_00541	LGPEFKBE_00432	EPOOPAJP_00093	IFDJICDC_01244	DBPFBAEP_00687		MHCDPIEF_00308
group_186		hypothetical protein	14	14	1	1	1385	74	9		290	290	290	NFNKCPNK_00015	IMKKJAIH_00431	CIFGFCIM_00015	EHOLFBGL_00758	KAJMFOFL_00136	GBILLDFI_00546	MNHCHMAF_01168			EFOGOGPH_00662		ANIAODII_00465	LGPEFKBE_00356	EPOOPAJP_00015	IFDJICDC_01168	DBPFBAEP_00611		MHCDPIEF_00232
group_187		hypothetical protein	14	14	1	1	743	43	8		332	332	332	NFNKCPNK_00037	IMKKJAIH_00453	CIFGFCIM_00037	EHOLFBGL_00779	KAJMFOFL_00158	GBILLDFI_00567	MNHCHMAF_01190			EFOGOGPH_00683		ANIAODII_00486	LGPEFKBE_00377	EPOOPAJP_00037	IFDJICDC_01189	DBPFBAEP_00632		MHCDPIEF_00253
spxA		Regulatory protein Spx	14	14	1	1	747	43	12		329	329	329	NFNKCPNK_00042	IMKKJAIH_00458	CIFGFCIM_00042	EHOLFBGL_00786	KAJMFOFL_00163	GBILLDFI_00574	MNHCHMAF_01195			EFOGOGPH_00690		ANIAODII_00493	LGPEFKBE_00384	EPOOPAJP_00042	IFDJICDC_01196	DBPFBAEP_00639		MHCDPIEF_00260
group_1886		hypothetical protein	14	14	1	1	1676	56	4		599	602	600	NFNKCPNK_01554	IMKKJAIH_01902	CIFGFCIM_01901	EHOLFBGL_01062	KAJMFOFL_01813	GBILLDFI_00328	MNHCHMAF_01686			EFOGOGPH_00966		ANIAODII_00769	LGPEFKBE_01353	EPOOPAJP_01685	IFDJICDC_00962	DBPFBAEP_01012		MHCDPIEF_00535
group_1895		hypothetical protein	14	14	1	1	340	122	2		1790	1817	1805	NFNKCPNK_02221	IMKKJAIH_00860	CIFGFCIM_00621	EHOLFBGL_01138	KAJMFOFL_00750	GBILLDFI_00417	MNHCHMAF_00202			EFOGOGPH_01042		ANIAODII_00845	LGPEFKBE_01429	EPOOPAJP_00445	IFDJICDC_01039	DBPFBAEP_01102		MHCDPIEF_00626
srp54_1		Signal recognition particle 54 kDa protein	14	14	1	1	1417	51	1		1040	1040	1040	NFNKCPNK_00052	IMKKJAIH_00468	CIFGFCIM_00052	EHOLFBGL_00796	KAJMFOFL_00173	GBILLDFI_00584	MNHCHMAF_01205			EFOGOGPH_00700		ANIAODII_00503	LGPEFKBE_00394	EPOOPAJP_00052	IFDJICDC_01206	DBPFBAEP_00649		MHCDPIEF_00270
group_191		hypothetical protein	14	14	1	1	1419	51	3		782	794	787	NFNKCPNK_00057	IMKKJAIH_00473	CIFGFCIM_00057	EHOLFBGL_00801	KAJMFOFL_00178	GBILLDFI_00589	MNHCHMAF_01210			EFOGOGPH_00705		ANIAODII_00508	LGPEFKBE_00399	EPOOPAJP_00057	IFDJICDC_01211	DBPFBAEP_00654		MHCDPIEF_00275
group_196		hypothetical protein	14	14	1	1	1438	59	4		3752	3752	3752	NFNKCPNK_00079	IMKKJAIH_00495	CIFGFCIM_00079	EHOLFBGL_00821	KAJMFOFL_00200	GBILLDFI_00609	MNHCHMAF_01232			EFOGOGPH_00725		ANIAODII_00528	LGPEFKBE_00419	EPOOPAJP_00079	IFDJICDC_01231	DBPFBAEP_00674		MHCDPIEF_00295
nfuA_2		Fe/S biogenesis protein NfuA	14	14	1	1	221	10	26		269	272	270	NFNKCPNK_00387	IMKKJAIH_01077	CIFGFCIM_00838	EHOLFBGL_01858	KAJMFOFL_00967	GBILLDFI_01353	MNHCHMAF_00419			EFOGOGPH_01763		ANIAODII_01565	LGPEFKBE_01762	EPOOPAJP_00662	IFDJICDC_01977	DBPFBAEP_01434		MHCDPIEF_01347
mdtA_1		Multidrug resistance protein MdtA	14	14	1	2	43	18	13		1103	1112	1108	NFNKCPNK_02086	IMKKJAIH_00099	CIFGFCIM_01662	EHOLFBGL_01998	KAJMFOFL_01975	GBILLDFI_01493	MNHCHMAF_01968			EFOGOGPH_01903		ANIAODII_00328	LGPEFKBE_01902	EPOOPAJP_01969	IFDJICDC_00328	DBPFBAEP_01590		MHCDPIEF_01487
group_1968		hypothetical protein	14	14	1	2	45	18	11		1457	1478	1469	NFNKCPNK_02089	IMKKJAIH_00102	CIFGFCIM_01665	EHOLFBGL_02001	KAJMFOFL_01978	GBILLDFI_01496	MNHCHMAF_01971			EFOGOGPH_01906		ANIAODII_00331	LGPEFKBE_01905	EPOOPAJP_01972	IFDJICDC_00331	DBPFBAEP_01593		MHCDPIEF_01490
group_197		acetate kinase	14	14	1	1	1439	59	3		1190	1190	1190	NFNKCPNK_00081	IMKKJAIH_00497	CIFGFCIM_00081	EHOLFBGL_00822	KAJMFOFL_00202	GBILLDFI_00610	MNHCHMAF_01234			EFOGOGPH_00726		ANIAODII_00529	LGPEFKBE_00420	EPOOPAJP_00081	IFDJICDC_01232	DBPFBAEP_00675		MHCDPIEF_00296
queH		Epoxyqueuosine reductase QueH	14	14	1	2	497	114	2		1079	1091	1085	NFNKCPNK_02208	IMKKJAIH_00221	CIFGFCIM_01784	EHOLFBGL_02120	KAJMFOFL_02098	GBILLDFI_01615	MNHCHMAF_02090			EFOGOGPH_02025		ANIAODII_00450	LGPEFKBE_02024	EPOOPAJP_02091	IFDJICDC_00450	DBPFBAEP_01712		MHCDPIEF_01609
ftsI		Peptidoglycan D,D-transpeptidase FtsI	14	14	1	1	606	81	6		1790	1808	1800	NFNKCPNK_01349	IMKKJAIH_00723	CIFGFCIM_00305	EHOLFBGL_02279	KAJMFOFL_00428	GBILLDFI_02287	MNHCHMAF_01460			EFOGOGPH_02285		ANIAODII_02285	LGPEFKBE_02283	EPOOPAJP_00307	IFDJICDC_02286	DBPFBAEP_02285		MHCDPIEF_02283
group_1981		hypothetical protein	14	14	1	1	572	32	7		1331	1334	1332	NFNKCPNK_01362	IMKKJAIH_00736	CIFGFCIM_00318	EHOLFBGL_02294	KAJMFOFL_00441	GBILLDFI_02302	MNHCHMAF_01473			EFOGOGPH_02300		ANIAODII_02300	LGPEFKBE_02298	EPOOPAJP_00320	IFDJICDC_02301	DBPFBAEP_02300		MHCDPIEF_02298
group_201		hypothetical protein	14	14	1	1	2388	123	2		1286	1286	1286	NFNKCPNK_00115	IMKKJAIH_00261	CIFGFCIM_00434	EHOLFBGL_00521	KAJMFOFL_00557	GBILLDFI_01905	MNHCHMAF_00015			EFOGOGPH_00425		ANIAODII_01800	LGPEFKBE_01028	EPOOPAJP_01410	IFDJICDC_00637	DBPFBAEP_01904		MHCDPIEF_01794
pdxJ		Pyridoxine 5'-phosphate synthase	14	14	1	1	666	9	38		773	788	779	NFNKCPNK_00180	IMKKJAIH_00326	CIFGFCIM_00499	EHOLFBGL_00455	KAJMFOFL_00622	GBILLDFI_01839	MNHCHMAF_00080			EFOGOGPH_00359		ANIAODII_01734	LGPEFKBE_00962	EPOOPAJP_01475	IFDJICDC_00571	DBPFBAEP_01838		MHCDPIEF_01728
pdxA		4-hydroxythreonine-4-phosphate dehydrogenase	14	14	1	1	667	9	37		1094	1094	1094	NFNKCPNK_00181	IMKKJAIH_00327	CIFGFCIM_00500	EHOLFBGL_00454	KAJMFOFL_00623	GBILLDFI_01838	MNHCHMAF_00081			EFOGOGPH_00358		ANIAODII_01733	LGPEFKBE_00961	EPOOPAJP_01476	IFDJICDC_00570	DBPFBAEP_01837		MHCDPIEF_01727
group_209		hypothetical protein	14	14	1	1	671	9	32		320	320	320	NFNKCPNK_00184	IMKKJAIH_00330	CIFGFCIM_00503	EHOLFBGL_00450	KAJMFOFL_00626	GBILLDFI_01834	MNHCHMAF_00084			EFOGOGPH_00354		ANIAODII_01729	LGPEFKBE_00957	EPOOPAJP_01479	IFDJICDC_00566	DBPFBAEP_01833		MHCDPIEF_01723
group_210		hypothetical protein	14	14	1	1	686	9	17		1295	1295	1295	NFNKCPNK_00203	IMKKJAIH_00349	CIFGFCIM_00522	EHOLFBGL_00430	KAJMFOFL_00645	GBILLDFI_01814	MNHCHMAF_00103			EFOGOGPH_00334		ANIAODII_01709	LGPEFKBE_00937	EPOOPAJP_01498	IFDJICDC_00546	DBPFBAEP_01813		MHCDPIEF_01703
group_212		hypothetical protein	14	14	1	1	2147	33	6		1691	1757	1752	NFNKCPNK_00221	IMKKJAIH_00367	CIFGFCIM_00540	EHOLFBGL_00411	KAJMFOFL_00663	GBILLDFI_01795	MNHCHMAF_00121			EFOGOGPH_00315		ANIAODII_01690	LGPEFKBE_00918	EPOOPAJP_01516	IFDJICDC_00527	DBPFBAEP_01794		MHCDPIEF_01684
group_213		hypothetical protein	14	14	1	1	2153	33	12		1232	1232	1232	NFNKCPNK_00229	IMKKJAIH_00375	CIFGFCIM_00548	EHOLFBGL_00401	KAJMFOFL_00671	GBILLDFI_01785	MNHCHMAF_00129			EFOGOGPH_00305		ANIAODII_01680	LGPEFKBE_00908	EPOOPAJP_01524	IFDJICDC_00517	DBPFBAEP_01784		MHCDPIEF_01674
hmp		Flavohemoprotein	14	14	1	1	120	180	1		422	422	422	NFNKCPNK_00315	IMKKJAIH_01005	CIFGFCIM_00766	EHOLFBGL_01788	KAJMFOFL_00895	GBILLDFI_01282	MNHCHMAF_00347			EFOGOGPH_01692		ANIAODII_01494	LGPEFKBE_01691	EPOOPAJP_00590	IFDJICDC_01906	DBPFBAEP_01364		MHCDPIEF_01276
btuD_20		Vitamin B12 import ATP-binding protein BtuD	14	14	1	1	76	42	11		776	776	776	NFNKCPNK_00353	IMKKJAIH_01043	CIFGFCIM_00804	EHOLFBGL_01822	KAJMFOFL_00933	GBILLDFI_01317	MNHCHMAF_00385			EFOGOGPH_01727		ANIAODII_01529	LGPEFKBE_01726	EPOOPAJP_00628	IFDJICDC_01941	DBPFBAEP_01398		MHCDPIEF_01311
group_228		hypothetical protein	14	14	1	1	212	10	36		248	269	257	NFNKCPNK_00376	IMKKJAIH_01066	CIFGFCIM_00827	EHOLFBGL_01848	KAJMFOFL_00956	GBILLDFI_01343	MNHCHMAF_00408			EFOGOGPH_01753		ANIAODII_01555	LGPEFKBE_01752	EPOOPAJP_00651	IFDJICDC_01967	DBPFBAEP_01424		MHCDPIEF_01337
group_229		hypothetical protein	14	14	1	1	214	10	34		869	869	869	NFNKCPNK_00379	IMKKJAIH_01069	CIFGFCIM_00830	EHOLFBGL_01850	KAJMFOFL_00959	GBILLDFI_01345	MNHCHMAF_00411			EFOGOGPH_01755		ANIAODII_01557	LGPEFKBE_01754	EPOOPAJP_00654	IFDJICDC_01969	DBPFBAEP_01426		MHCDPIEF_01339
aroC		Chorismate synthase	14	14	1	1	216	10	31		671	1007	863	NFNKCPNK_00381	IMKKJAIH_01071	CIFGFCIM_00832	EHOLFBGL_01852	KAJMFOFL_00961	GBILLDFI_01347	MNHCHMAF_00413			EFOGOGPH_01757		ANIAODII_01559	LGPEFKBE_01756	EPOOPAJP_00656	IFDJICDC_01971	DBPFBAEP_01428		MHCDPIEF_01341
group_233		hypothetical protein	14	14	1	1	66	47	7		599	599	599	NFNKCPNK_00401	IMKKJAIH_01091	CIFGFCIM_00852	EHOLFBGL_01873	KAJMFOFL_00981	GBILLDFI_01368	MNHCHMAF_00433			EFOGOGPH_01778		ANIAODII_01580	LGPEFKBE_01777	EPOOPAJP_00676	IFDJICDC_01992	DBPFBAEP_01449		MHCDPIEF_01362
group_235		hypothetical protein	14	14	1	1	254	126	1		2090	2090	2090	NFNKCPNK_00412	IMKKJAIH_01102	CIFGFCIM_00863	EHOLFBGL_01883	KAJMFOFL_00992	GBILLDFI_01378	MNHCHMAF_00444			EFOGOGPH_01788		ANIAODII_01590	LGPEFKBE_01787	EPOOPAJP_00687	IFDJICDC_02002	DBPFBAEP_01459		MHCDPIEF_01372
murB		UDP-N-acetylenolpyruvoylglucosamine reductase	14	14	1	1	2736	92	2		776	776	776	NFNKCPNK_00457	IMKKJAIH_01147	CIFGFCIM_00908	EHOLFBGL_01907	KAJMFOFL_01037	GBILLDFI_01402	MNHCHMAF_00489			EFOGOGPH_01812		ANIAODII_01614	LGPEFKBE_01811	EPOOPAJP_00732	IFDJICDC_02026	DBPFBAEP_01483		MHCDPIEF_01396
group_240		hypothetical protein	14	14	1	1	40	92	3		758	761	759	NFNKCPNK_00459	IMKKJAIH_01149	CIFGFCIM_00910	EHOLFBGL_01268	KAJMFOFL_01039	GBILLDFI_00763	MNHCHMAF_00491			EFOGOGPH_01172		ANIAODII_00975	LGPEFKBE_01559	EPOOPAJP_00734	IFDJICDC_01385	DBPFBAEP_01232		MHCDPIEF_00756
group_252		hypothetical protein	14	14	1	1	2779	49	6		98	98	98	NFNKCPNK_00503	IMKKJAIH_01193	CIFGFCIM_00954	EHOLFBGL_01312	KAJMFOFL_01083	GBILLDFI_00807	MNHCHMAF_00535			EFOGOGPH_01216		ANIAODII_01019	LGPEFKBE_01603	EPOOPAJP_00778	IFDJICDC_01429	DBPFBAEP_01276		MHCDPIEF_00800
group_253		hypothetical protein	14	14	1	1	2780	49	7		530	530	530	NFNKCPNK_00510	IMKKJAIH_01200	CIFGFCIM_00961	EHOLFBGL_01317	KAJMFOFL_01090	GBILLDFI_00812	MNHCHMAF_00542			EFOGOGPH_01221		ANIAODII_01024	LGPEFKBE_01608	EPOOPAJP_00785	IFDJICDC_01434	DBPFBAEP_01281		MHCDPIEF_00805
group_260		hypothetical protein	14	14	1	1	2813	21	1		1259	1307	1286	NFNKCPNK_00531	IMKKJAIH_01221	CIFGFCIM_00982	EHOLFBGL_01343	KAJMFOFL_01111	GBILLDFI_00838	MNHCHMAF_00563			EFOGOGPH_01247		ANIAODII_01050	LGPEFKBE_01634	EPOOPAJP_00806	IFDJICDC_01460	DBPFBAEP_01307		MHCDPIEF_00831
group_264		hypothetical protein	14	14	1	1	7	106	4		845	845	845	NFNKCPNK_00553	IMKKJAIH_01243	CIFGFCIM_01004	EHOLFBGL_01365	KAJMFOFL_01133	GBILLDFI_00860	MNHCHMAF_00585			EFOGOGPH_01269		ANIAODII_01072	LGPEFKBE_01656	EPOOPAJP_00828	IFDJICDC_01482	DBPFBAEP_01329		MHCDPIEF_00853
group_268		hypothetical protein	14	14	1	1	419	84	3		560	1643	1254	NFNKCPNK_00563	IMKKJAIH_01253	CIFGFCIM_01014	EHOLFBGL_00532	KAJMFOFL_01143	GBILLDFI_01916	MNHCHMAF_00595			EFOGOGPH_00436		ANIAODII_01811	LGPEFKBE_01039	EPOOPAJP_01400	IFDJICDC_00648	DBPFBAEP_01915		MHCDPIEF_01805
kdpB_5		Potassium-transporting ATPase ATP-binding subunit	14	14	1	1	2425	77	4		2099	2099	2099	NFNKCPNK_00583	IMKKJAIH_01273	CIFGFCIM_01034	EHOLFBGL_00554	KAJMFOFL_01163	GBILLDFI_01938	MNHCHMAF_00615			EFOGOGPH_00458		ANIAODII_01833	LGPEFKBE_01061	EPOOPAJP_01379	IFDJICDC_00670	DBPFBAEP_01937		MHCDPIEF_01827
group_272		hypothetical protein	14	14	1	1	2426	77	6		179	521	325	NFNKCPNK_00585	IMKKJAIH_01275	CIFGFCIM_01036	EHOLFBGL_00556	KAJMFOFL_01165	GBILLDFI_01940	MNHCHMAF_00617			EFOGOGPH_00460		ANIAODII_01835	LGPEFKBE_01063	EPOOPAJP_01378	IFDJICDC_00672	DBPFBAEP_01939		MHCDPIEF_01829
group_273		hypothetical protein	14	14	1	1	413	76	2		206	224	216	NFNKCPNK_00592	IMKKJAIH_01282	CIFGFCIM_01043	EHOLFBGL_00563	KAJMFOFL_01172	GBILLDFI_01947	MNHCHMAF_00624			EFOGOGPH_00467		ANIAODII_01842	LGPEFKBE_01070	EPOOPAJP_01371	IFDJICDC_00679	DBPFBAEP_01946		MHCDPIEF_01836
arnC_1		Undecaprenyl-phosphate 4-deoxy-4-formamido-L-arabinose transferase	14	14	1	1	395	7	39		812	818	814	NFNKCPNK_00600	IMKKJAIH_01290	CIFGFCIM_01051	EHOLFBGL_00571	KAJMFOFL_01180	GBILLDFI_01955	MNHCHMAF_00632			EFOGOGPH_00475		ANIAODII_01850	LGPEFKBE_01078	EPOOPAJP_01363	IFDJICDC_00687	DBPFBAEP_01954		MHCDPIEF_01844
lpxL		Lipid A biosynthesis lauroyltransferase	14	14	1	1	374	7	71		878	887	883	NFNKCPNK_00621	IMKKJAIH_01311	CIFGFCIM_01072	EHOLFBGL_00584	KAJMFOFL_01201	GBILLDFI_01968	MNHCHMAF_00653			EFOGOGPH_00488		ANIAODII_01863	LGPEFKBE_01091	EPOOPAJP_01341	IFDJICDC_00700	DBPFBAEP_01967		MHCDPIEF_01857
group_276		hypothetical protein	14	14	1	1	366	7	70		1028	1028	1028	NFNKCPNK_00623	IMKKJAIH_01313	CIFGFCIM_01074	EHOLFBGL_00586	KAJMFOFL_01203	GBILLDFI_01970	MNHCHMAF_00655			EFOGOGPH_00490		ANIAODII_01865	LGPEFKBE_01093	EPOOPAJP_01340	IFDJICDC_00702	DBPFBAEP_01969		MHCDPIEF_01859
psd_1		Phosphatidylserine decarboxylase proenzyme	14	14	1	1	2468	4	5		617	617	617	NFNKCPNK_00650	IMKKJAIH_01340	CIFGFCIM_01101	EHOLFBGL_00611	KAJMFOFL_01230	GBILLDFI_01995	MNHCHMAF_00682			EFOGOGPH_00515		ANIAODII_01890	LGPEFKBE_01118	EPOOPAJP_01313	IFDJICDC_00727	DBPFBAEP_01994		MHCDPIEF_01884
ispE		Putative 4-diphosphocytidyl-2-C-methyl-D-erythritol kinase	14	14	1	1	2577	4	56		767	767	767	NFNKCPNK_00662	IMKKJAIH_01352	CIFGFCIM_01113	EHOLFBGL_00624	KAJMFOFL_01242	GBILLDFI_02008	MNHCHMAF_00694			EFOGOGPH_00528		ANIAODII_01903	LGPEFKBE_01131	EPOOPAJP_01301	IFDJICDC_00740	DBPFBAEP_02007		MHCDPIEF_01897
rutE_2		malonic semialdehyde reductase RutE	14	14	1	1	2531	11	35		620	620	620	NFNKCPNK_00716	IMKKJAIH_01406	CIFGFCIM_01167	EHOLFBGL_00677	KAJMFOFL_01296	GBILLDFI_02061	MNHCHMAF_00748			EFOGOGPH_00581		ANIAODII_01956	LGPEFKBE_01184	EPOOPAJP_01245	IFDJICDC_00793	DBPFBAEP_02060		MHCDPIEF_01950
group_290		hypothetical protein	14	14	1	1	1077	2	65		185	191	188	NFNKCPNK_00776	IMKKJAIH_01466	CIFGFCIM_01227	EHOLFBGL_00734	KAJMFOFL_01356	GBILLDFI_02119	MNHCHMAF_00808			EFOGOGPH_00638		ANIAODII_02013	LGPEFKBE_01241	EPOOPAJP_01187	IFDJICDC_00850	DBPFBAEP_02117		MHCDPIEF_02007
zntB		Zinc transport protein ZntB	14	14	1	1	1053	2	75		767	767	767	NFNKCPNK_00789	IMKKJAIH_01479	CIFGFCIM_01240	EHOLFBGL_01430	KAJMFOFL_01369	GBILLDFI_00925	MNHCHMAF_00821			EFOGOGPH_01334		ANIAODII_01137	LGPEFKBE_00295	EPOOPAJP_01174	IFDJICDC_01547	DBPFBAEP_00269		MHCDPIEF_00918
group_292		hypothetical protein	14	14	1	1	1035	2	33		1355	1355	1355	NFNKCPNK_00812	IMKKJAIH_01502	CIFGFCIM_01263	EHOLFBGL_01453	KAJMFOFL_01392	GBILLDFI_00948	MNHCHMAF_00844			EFOGOGPH_01357		ANIAODII_01160	LGPEFKBE_00273	EPOOPAJP_01150	IFDJICDC_01570	DBPFBAEP_00292		MHCDPIEF_00941
ycaD_1		hypothetical protein	14	14	1	1	1031	2	29		374	410	389	NFNKCPNK_00819	IMKKJAIH_01509	CIFGFCIM_01270	EHOLFBGL_01459	KAJMFOFL_01399	GBILLDFI_00954	MNHCHMAF_00851			EFOGOGPH_01363		ANIAODII_01166	LGPEFKBE_00267	EPOOPAJP_01144	IFDJICDC_01576	DBPFBAEP_00298		MHCDPIEF_00947
group_294		hypothetical protein	14	14	1	1	853	2	16		374	395	383	NFNKCPNK_00838	IMKKJAIH_01528	CIFGFCIM_01289	EHOLFBGL_01476	KAJMFOFL_01418	GBILLDFI_00971	MNHCHMAF_00870			EFOGOGPH_01380		ANIAODII_01183	LGPEFKBE_00250	EPOOPAJP_01125	IFDJICDC_01593	DBPFBAEP_00315		MHCDPIEF_00964
group_295		hypothetical protein	14	14	1	1	854	2	15		896	980	944	NFNKCPNK_00839	IMKKJAIH_01529	CIFGFCIM_01290	EHOLFBGL_01477	KAJMFOFL_01419	GBILLDFI_00972	MNHCHMAF_00871			EFOGOGPH_01381		ANIAODII_01184	LGPEFKBE_00249	EPOOPAJP_01124	IFDJICDC_01594	DBPFBAEP_00316		MHCDPIEF_00965
group_296		hypothetical protein	14	14	1	1	858	2	11		581	581	581	NFNKCPNK_00845	IMKKJAIH_01535	CIFGFCIM_01296	EHOLFBGL_01482	KAJMFOFL_01425	GBILLDFI_00976	MNHCHMAF_00877			EFOGOGPH_01385		ANIAODII_01188	LGPEFKBE_00572	EPOOPAJP_01118	IFDJICDC_01599	DBPFBAEP_00321		MHCDPIEF_00970
group_297		hypothetical protein	14	14	1	1	859	2	10		590	602	595	NFNKCPNK_00847	IMKKJAIH_01537	CIFGFCIM_01298	EHOLFBGL_01484	KAJMFOFL_01427	GBILLDFI_00978	MNHCHMAF_00879			EFOGOGPH_01387		ANIAODII_01190	LGPEFKBE_00574	EPOOPAJP_01116	IFDJICDC_01601	DBPFBAEP_00323		MHCDPIEF_00972
yidC		Membrane protein insertase YidC	14	14	1	1	848	27	2		1211	1541	1352	NFNKCPNK_00857	IMKKJAIH_01547	CIFGFCIM_01308	EHOLFBGL_01495	KAJMFOFL_01437	GBILLDFI_00989	MNHCHMAF_00889			EFOGOGPH_01398		ANIAODII_01201	LGPEFKBE_00585	EPOOPAJP_01105	IFDJICDC_01612	DBPFBAEP_00334		MHCDPIEF_00983
group_302		Alanine racemase	14	14	1	1	894	54	6		986	986	986	NFNKCPNK_00930	IMKKJAIH_01620	CIFGFCIM_01381	EHOLFBGL_01566	KAJMFOFL_01510	GBILLDFI_01060	MNHCHMAF_00962			EFOGOGPH_01469		ANIAODII_01272	LGPEFKBE_00656	EPOOPAJP_01033	IFDJICDC_01683	DBPFBAEP_00405		MHCDPIEF_01054
group_304		hypothetical protein	14	14	1	1	1160	40	1		146	146	146	NFNKCPNK_00936	IMKKJAIH_01626	CIFGFCIM_01387	EHOLFBGL_01572	KAJMFOFL_01516	GBILLDFI_01066	MNHCHMAF_00968			EFOGOGPH_01475		ANIAODII_01278	LGPEFKBE_00662	EPOOPAJP_01027	IFDJICDC_01689	DBPFBAEP_00411		MHCDPIEF_01060
ispH		4-hydroxy-3-methylbut-2-enyl diphosphate reductase	14	14	1	1	881	40	7		521	521	521	NFNKCPNK_00946	IMKKJAIH_01636	CIFGFCIM_01397	EHOLFBGL_01582	KAJMFOFL_01526	GBILLDFI_01076	MNHCHMAF_00978			EFOGOGPH_01485		ANIAODII_01288	LGPEFKBE_00672	EPOOPAJP_01016	IFDJICDC_01699	DBPFBAEP_00421		MHCDPIEF_01070
group_307		hypothetical protein	14	14	1	1	814	13	20		131	167	146	NFNKCPNK_00977	IMKKJAIH_01667	CIFGFCIM_01428	EHOLFBGL_01611	KAJMFOFL_01557	GBILLDFI_01105	MNHCHMAF_01009			EFOGOGPH_01514		ANIAODII_01317	LGPEFKBE_00701	EPOOPAJP_00986	IFDJICDC_01728	DBPFBAEP_00450		MHCDPIEF_01099
carA_2		Carbamoyl-phosphate synthase small chain	14	14	1	1	819	13	15		566	566	566	NFNKCPNK_00985	IMKKJAIH_01675	CIFGFCIM_01436	EHOLFBGL_01620	KAJMFOFL_01565	GBILLDFI_01114	MNHCHMAF_01017			EFOGOGPH_01523		ANIAODII_01326	LGPEFKBE_00710	EPOOPAJP_00978	IFDJICDC_01737	DBPFBAEP_00459		MHCDPIEF_01108
group_309		hypothetical protein	14	14	1	1	823	13	9		848	848	848	NFNKCPNK_00990	IMKKJAIH_01680	CIFGFCIM_01441	EHOLFBGL_01625	KAJMFOFL_01570	GBILLDFI_01119	MNHCHMAF_01022			EFOGOGPH_01528		ANIAODII_01331	LGPEFKBE_00715	EPOOPAJP_00973	IFDJICDC_01742	DBPFBAEP_00464		MHCDPIEF_01113
psd_2		Phosphatidylserine decarboxylase proenzyme	14	14	1	1	800	5	2		800	800	800	NFNKCPNK_00999	IMKKJAIH_01689	CIFGFCIM_01450	EHOLFBGL_01634	KAJMFOFL_01579	GBILLDFI_01128	MNHCHMAF_01031			EFOGOGPH_01537		ANIAODII_01340	LGPEFKBE_00724	EPOOPAJP_00963	IFDJICDC_01751	DBPFBAEP_00473		MHCDPIEF_01122
group_311		hypothetical protein	14	14	1	1	1246	5	26		197	197	197	NFNKCPNK_01013	IMKKJAIH_01703	CIFGFCIM_01464	EHOLFBGL_01647	KAJMFOFL_01593	GBILLDFI_01141	MNHCHMAF_01045			EFOGOGPH_01550		ANIAODII_01353	LGPEFKBE_00737	EPOOPAJP_00950	IFDJICDC_01764	DBPFBAEP_00486		MHCDPIEF_01135
trmA		tRNA/tmRNA (uracil-C(5))-methyltransferase	14	14	1	1	1277	5	18		1070	1073	1071	NFNKCPNK_01026	IMKKJAIH_01716	CIFGFCIM_01477	EHOLFBGL_01661	KAJMFOFL_01606	GBILLDFI_01155	MNHCHMAF_01058			EFOGOGPH_01564		ANIAODII_01367	LGPEFKBE_00751	EPOOPAJP_00936	IFDJICDC_01778	DBPFBAEP_00500		MHCDPIEF_01149
group_313		hypothetical protein	14	14	1	1	1286	5	9		617	617	617	NFNKCPNK_01035	IMKKJAIH_01725	CIFGFCIM_01486	EHOLFBGL_01672	KAJMFOFL_01615	GBILLDFI_01166	MNHCHMAF_01067			EFOGOGPH_01575		ANIAODII_01378	LGPEFKBE_00762	EPOOPAJP_00928	IFDJICDC_01789	DBPFBAEP_00511		MHCDPIEF_01160
pyrD		Dihydroorotate dehydrogenase (quinone)	14	14	1	1	1314	19	18		1058	1058	1058	NFNKCPNK_01055	IMKKJAIH_01745	CIFGFCIM_01506	EHOLFBGL_01693	KAJMFOFL_01635	GBILLDFI_01187	MNHCHMAF_01087			EFOGOGPH_01596		ANIAODII_01399	LGPEFKBE_00783	EPOOPAJP_00908	IFDJICDC_01810	DBPFBAEP_00532		MHCDPIEF_01181
group_318		hypothetical protein	14	14	1	1	789	19	8		968	1370	1197	NFNKCPNK_01067	IMKKJAIH_01757	CIFGFCIM_01518	EHOLFBGL_01705	KAJMFOFL_01647	GBILLDFI_01199	MNHCHMAF_01099			EFOGOGPH_01608		ANIAODII_01411	LGPEFKBE_00795	EPOOPAJP_00895	IFDJICDC_01822	DBPFBAEP_00544		MHCDPIEF_01193
group_320		hypothetical protein	14	14	1	1	781	78	3		173	173	173	NFNKCPNK_01078	IMKKJAIH_01768	CIFGFCIM_01529	EHOLFBGL_01715	KAJMFOFL_01658	GBILLDFI_01209	MNHCHMAF_01110			EFOGOGPH_01618		ANIAODII_01421	LGPEFKBE_00805	EPOOPAJP_00885	IFDJICDC_01832	DBPFBAEP_00554		MHCDPIEF_01203
group_321		hypothetical protein	14	14	1	1	779	78	5		914	914	914	NFNKCPNK_01080	IMKKJAIH_01770	CIFGFCIM_01531	EHOLFBGL_01717	KAJMFOFL_01660	GBILLDFI_01211	MNHCHMAF_01112			EFOGOGPH_01620		ANIAODII_01423	LGPEFKBE_00807	EPOOPAJP_00883	IFDJICDC_01834	DBPFBAEP_00556		MHCDPIEF_01205
dapL_2		LL-diaminopimelate aminotransferase	14	14	1	1	1370	94	5		1166	1169	1167	NFNKCPNK_01111	IMKKJAIH_01801	CIFGFCIM_01562	EHOLFBGL_01748	KAJMFOFL_01691	GBILLDFI_01242	MNHCHMAF_01143			EFOGOGPH_01651		ANIAODII_01454	LGPEFKBE_00838	EPOOPAJP_00852	IFDJICDC_01865	DBPFBAEP_00587		MHCDPIEF_01236
group_331		hypothetical protein	14	14	1	1	1469	103	1		245	245	245	NFNKCPNK_01154	IMKKJAIH_00528	CIFGFCIM_00110	EHOLFBGL_00850	KAJMFOFL_00233	GBILLDFI_00638	MNHCHMAF_01265			EFOGOGPH_00754		ANIAODII_00557	LGPEFKBE_00448	EPOOPAJP_00112	IFDJICDC_01260	DBPFBAEP_00703		MHCDPIEF_00324
group_335		hypothetical protein	14	14	1	1	2015	1	25		1106	1106	1106	NFNKCPNK_01161	IMKKJAIH_00535	CIFGFCIM_00117	EHOLFBGL_00857	KAJMFOFL_00240	GBILLDFI_00645	MNHCHMAF_01272			EFOGOGPH_00761		ANIAODII_00564	LGPEFKBE_00455	EPOOPAJP_00119	IFDJICDC_01267	DBPFBAEP_00710		MHCDPIEF_00331
msrA		Peptide methionine sulfoxide reductase MsrA	14	14	1	1	2043	26	3		497	497	497	NFNKCPNK_01189	IMKKJAIH_00563	CIFGFCIM_00145	EHOLFBGL_00956	KAJMFOFL_00268	GBILLDFI_00744	MNHCHMAF_01300			EFOGOGPH_00860		ANIAODII_00663	LGPEFKBE_00554	EPOOPAJP_00147	IFDJICDC_01366	DBPFBAEP_00809		MHCDPIEF_00430
rsmF		Ribosomal RNA small subunit methyltransferase F	14	14	1	1	2042	26	4		839	839	839	NFNKCPNK_01192	IMKKJAIH_00566	CIFGFCIM_00148	EHOLFBGL_00959	KAJMFOFL_00271	GBILLDFI_00747	MNHCHMAF_01303			EFOGOGPH_00863		ANIAODII_00666	LGPEFKBE_00557	EPOOPAJP_00150	IFDJICDC_01369	DBPFBAEP_00812		MHCDPIEF_00433
yqgF		Putative pre-16S rRNA nuclease	14	14	1	1	2041	26	5		383	383	383	NFNKCPNK_01193	IMKKJAIH_00567	CIFGFCIM_00149	EHOLFBGL_00960	KAJMFOFL_00272	GBILLDFI_00748	MNHCHMAF_01304			EFOGOGPH_00864		ANIAODII_00667	LGPEFKBE_00558	EPOOPAJP_00151	IFDJICDC_01370	DBPFBAEP_00813		MHCDPIEF_00434
group_339		hypothetical protein	14	14	1	1	2039	26	7		617	1016	845	NFNKCPNK_01195	IMKKJAIH_00569	CIFGFCIM_00151	EHOLFBGL_00962	KAJMFOFL_00274	GBILLDFI_00750	MNHCHMAF_01306			EFOGOGPH_00866		ANIAODII_00669	LGPEFKBE_00560	EPOOPAJP_00153	IFDJICDC_01372	DBPFBAEP_00815		MHCDPIEF_00436
group_340		hypothetical protein	14	14	1	1	693	132	3		1520	1520	1520	NFNKCPNK_01212	IMKKJAIH_00586	CIFGFCIM_00168	EHOLFBGL_02143	KAJMFOFL_00291	GBILLDFI_02150	MNHCHMAF_01323			EFOGOGPH_02148		ANIAODII_02149	LGPEFKBE_02147	EPOOPAJP_00170	IFDJICDC_02150	DBPFBAEP_02148		MHCDPIEF_02146
group_344		hypothetical protein	14	14	1	1	2117	3	60		1010	1010	1010	NFNKCPNK_01228	IMKKJAIH_00602	CIFGFCIM_00184	EHOLFBGL_02161	KAJMFOFL_00307	GBILLDFI_02168	MNHCHMAF_01339			EFOGOGPH_02166		ANIAODII_02167	LGPEFKBE_02165	EPOOPAJP_00186	IFDJICDC_02168	DBPFBAEP_02166		MHCDPIEF_02164
tmk_2		Thymidylate kinase	14	14	1	1	2111	3	54		776	881	821	NFNKCPNK_01237	IMKKJAIH_00611	CIFGFCIM_00193	EHOLFBGL_02169	KAJMFOFL_00316	GBILLDFI_02176	MNHCHMAF_01348			EFOGOGPH_02174		ANIAODII_02175	LGPEFKBE_02173	EPOOPAJP_00195	IFDJICDC_02176	DBPFBAEP_02174		MHCDPIEF_02172
group_346		hypothetical protein	14	14	1	1	2107	3	50		419	443	429	NFNKCPNK_01243	IMKKJAIH_00617	CIFGFCIM_00199	EHOLFBGL_02175	KAJMFOFL_00322	GBILLDFI_02182	MNHCHMAF_01354			EFOGOGPH_02180		ANIAODII_02181	LGPEFKBE_02179	EPOOPAJP_00201	IFDJICDC_02182	DBPFBAEP_02180		MHCDPIEF_02178
tatB		Sec-independent protein translocase protein TatB	14	14	1	1	2086	3	29		407	416	412	NFNKCPNK_01273	IMKKJAIH_00647	CIFGFCIM_00229	EHOLFBGL_02207	KAJMFOFL_00352	GBILLDFI_02214	MNHCHMAF_01384			EFOGOGPH_02212		ANIAODII_02213	LGPEFKBE_02211	EPOOPAJP_00231	IFDJICDC_02214	DBPFBAEP_02212		MHCDPIEF_02210
tatC		Sec-independent protein translocase protein TatC	14	14	1	1	2085	3	28		737	737	737	NFNKCPNK_01274	IMKKJAIH_00648	CIFGFCIM_00230	EHOLFBGL_02208	KAJMFOFL_00353	GBILLDFI_02215	MNHCHMAF_01385			EFOGOGPH_02213		ANIAODII_02214	LGPEFKBE_02212	EPOOPAJP_00232	IFDJICDC_02215	DBPFBAEP_02213		MHCDPIEF_02211
queA		S-adenosylmethionine:tRNA ribosyltransferase-isomerase	14	14	1	1	2084	3	27		1028	1028	1028	NFNKCPNK_01275	IMKKJAIH_00649	CIFGFCIM_00231	EHOLFBGL_02209	KAJMFOFL_00354	GBILLDFI_02216	MNHCHMAF_01386			EFOGOGPH_02214		ANIAODII_02215	LGPEFKBE_02213	EPOOPAJP_00233	IFDJICDC_02216	DBPFBAEP_02214		MHCDPIEF_02212
group_350		hypothetical protein	14	14	1	1	2077	3	20		542	1067	767	NFNKCPNK_01290	IMKKJAIH_00664	CIFGFCIM_00246	EHOLFBGL_02223	KAJMFOFL_00369	GBILLDFI_02230	MNHCHMAF_01401			EFOGOGPH_02228		ANIAODII_02229	LGPEFKBE_02227	EPOOPAJP_00248	IFDJICDC_02230	DBPFBAEP_02228		MHCDPIEF_02226
purQ		Phosphoribosylformylglycinamidine synthase subunit PurQ	14	14	1	1	575	32	4		647	647	647	NFNKCPNK_01357	IMKKJAIH_00731	CIFGFCIM_00313	EHOLFBGL_02291	KAJMFOFL_00436	GBILLDFI_02299	MNHCHMAF_01468			EFOGOGPH_02297		ANIAODII_02297	LGPEFKBE_02295	EPOOPAJP_00315	IFDJICDC_02298	DBPFBAEP_02297		MHCDPIEF_02295
group_362		hypothetical protein	14	14	1	1	553	80	3		1277	1277	1277	NFNKCPNK_01380	IMKKJAIH_00754	CIFGFCIM_00336	EHOLFBGL_02312	KAJMFOFL_00459	GBILLDFI_02320	MNHCHMAF_01491			EFOGOGPH_02318		ANIAODII_02318	LGPEFKBE_02316	EPOOPAJP_00338	IFDJICDC_02319	DBPFBAEP_02318		MHCDPIEF_02316
group_369		hypothetical protein	14	14	1	1	523	68	5		596	596	596	NFNKCPNK_01424	IMKKJAIH_00798	CIFGFCIM_00380	EHOLFBGL_02356	KAJMFOFL_00503	GBILLDFI_02364	MNHCHMAF_01535			EFOGOGPH_02362		ANIAODII_02362	LGPEFKBE_02360	EPOOPAJP_00382	IFDJICDC_02363	DBPFBAEP_02362		MHCDPIEF_02360
group_370		hypothetical protein	14	14	1	1	522	68	6		383	383	383	NFNKCPNK_01426	IMKKJAIH_00800	CIFGFCIM_00382	EHOLFBGL_02357	KAJMFOFL_00505	GBILLDFI_02365	MNHCHMAF_01537			EFOGOGPH_02363		ANIAODII_02363	LGPEFKBE_02361	EPOOPAJP_00384	IFDJICDC_02364	DBPFBAEP_02363		MHCDPIEF_02361
group_372		hypothetical protein	14	14	1	1	464	48	10		629	650	635	NFNKCPNK_01437	IMKKJAIH_00811	CIFGFCIM_00393	EHOLFBGL_02367	KAJMFOFL_00516	GBILLDFI_02375	MNHCHMAF_01548			EFOGOGPH_02373		ANIAODII_02373	LGPEFKBE_02371	EPOOPAJP_00395	IFDJICDC_02374	DBPFBAEP_02373		MHCDPIEF_02371
dinG		3'-5' exonuclease DinG	14	14	1	1	459	48	5		692	701	695	NFNKCPNK_01442	IMKKJAIH_00816	CIFGFCIM_00398	EHOLFBGL_02372	KAJMFOFL_00521	GBILLDFI_02380	MNHCHMAF_01553			EFOGOGPH_02378		ANIAODII_02378	LGPEFKBE_02376	EPOOPAJP_00400	IFDJICDC_02379	DBPFBAEP_02378		MHCDPIEF_02376
btuB_1		hypothetical protein	14	14	1	1	488	66	7		413	632	506	NFNKCPNK_01449	IMKKJAIH_00823	CIFGFCIM_00405	EHOLFBGL_02379	KAJMFOFL_00528	GBILLDFI_02387	MNHCHMAF_01560			EFOGOGPH_02385		ANIAODII_02385	LGPEFKBE_02383	EPOOPAJP_00407	IFDJICDC_02386	DBPFBAEP_02385		MHCDPIEF_02383
btuB_4		Vitamin B12 transporter BtuB	14	14	1	1	487	66	3		530	1220	825	NFNKCPNK_01450	IMKKJAIH_00824	CIFGFCIM_00406	EHOLFBGL_02380	KAJMFOFL_00529	GBILLDFI_02388	MNHCHMAF_01561			EFOGOGPH_02386		ANIAODII_02386	LGPEFKBE_02384	EPOOPAJP_00408	IFDJICDC_02387	DBPFBAEP_02386		MHCDPIEF_02384
group_377		hypothetical protein	14	14	1	1	1547	14	11		323	323	323	NFNKCPNK_01470	IMKKJAIH_01819	CIFGFCIM_01817	EHOLFBGL_00977	KAJMFOFL_01729	GBILLDFI_00243	MNHCHMAF_01602			EFOGOGPH_00881		ANIAODII_00684	LGPEFKBE_01268	EPOOPAJP_01601	IFDJICDC_00877	DBPFBAEP_00927		MHCDPIEF_00450
tdh		L-threonine 3-dehydrogenase	14	14	1	1	1598	14	19		1076	1076	1076	NFNKCPNK_01481	IMKKJAIH_01830	CIFGFCIM_01828	EHOLFBGL_00988	KAJMFOFL_01740	GBILLDFI_00254	MNHCHMAF_01613			EFOGOGPH_00892		ANIAODII_00695	LGPEFKBE_01279	EPOOPAJP_01612	IFDJICDC_00888	DBPFBAEP_00938		MHCDPIEF_00461
group_379		hypothetical protein	14	14	1	1	1600	14	21		341	347	344	NFNKCPNK_01484	IMKKJAIH_01833	CIFGFCIM_01831	EHOLFBGL_00991	KAJMFOFL_01743	GBILLDFI_00257	MNHCHMAF_01616			EFOGOGPH_00895		ANIAODII_00698	LGPEFKBE_01282	EPOOPAJP_01615	IFDJICDC_00891	DBPFBAEP_00941		MHCDPIEF_00464
group_38		hypothetical protein	14	14	1	2	16	38	9		221	1169	627	NFNKCPNK_02182	IMKKJAIH_00195	CIFGFCIM_01758	EHOLFBGL_02094	KAJMFOFL_02072	GBILLDFI_01589	MNHCHMAF_02064			EFOGOGPH_01999		ANIAODII_00424	LGPEFKBE_01998	EPOOPAJP_02065	IFDJICDC_00424	DBPFBAEP_01686		MHCDPIEF_01583
cas1		CRISPR-associated endonuclease Cas1	14	14	1	1	1623	60	6		890	890	890	NFNKCPNK_01510	IMKKJAIH_01859	CIFGFCIM_01857	EHOLFBGL_01018	KAJMFOFL_01769	GBILLDFI_00284	MNHCHMAF_01642			EFOGOGPH_00922		ANIAODII_00725	LGPEFKBE_01309	EPOOPAJP_01641	IFDJICDC_00918	DBPFBAEP_00968		MHCDPIEF_00491
rssB_5		Regulator of RpoS	14	14	1	1	1667	46	3		680	680	680	NFNKCPNK_01546	IMKKJAIH_01894	CIFGFCIM_01893	EHOLFBGL_01054	KAJMFOFL_01805	GBILLDFI_00320	MNHCHMAF_01678			EFOGOGPH_00958		ANIAODII_00761	LGPEFKBE_01345	EPOOPAJP_01677	IFDJICDC_00954	DBPFBAEP_01004		MHCDPIEF_00527
IMPDH_3		Inosine-5'-monophosphate dehydrogenase	14	14	1	1	1955	8	59		947	947	947	NFNKCPNK_01606	IMKKJAIH_01954	CIFGFCIM_01953	EHOLFBGL_01115	KAJMFOFL_01865	GBILLDFI_00381	MNHCHMAF_01738			EFOGOGPH_01019		ANIAODII_00822	LGPEFKBE_01406	EPOOPAJP_01737	IFDJICDC_01015	DBPFBAEP_01065		MHCDPIEF_00588
group_399		hypothetical protein	14	14	1	1	1905	8	25		1829	1829	1829	NFNKCPNK_01654	IMKKJAIH_02003	CIFGFCIM_02002	EHOLFBGL_00162	KAJMFOFL_00028	GBILLDFI_01720	MNHCHMAF_01787			EFOGOGPH_02130		ANIAODII_02131	LGPEFKBE_02129	EPOOPAJP_01787	IFDJICDC_02132	DBPFBAEP_00916		MHCDPIEF_02128
group_40		hypothetical protein	14	14	1	1	1443	93	5		848	1394	971	NFNKCPNK_00086	IMKKJAIH_00502	CIFGFCIM_00086	EHOLFBGL_00827	KAJMFOFL_00207	GBILLDFI_00615	MNHCHMAF_01239			EFOGOGPH_00731		ANIAODII_00534	LGPEFKBE_00425	EPOOPAJP_00086	IFDJICDC_01237	DBPFBAEP_00680		MHCDPIEF_00301
nadD		nicotinate-nucleotide adenylyltransferase	14	14	1	1	1894	15	23		545	545	545	NFNKCPNK_01666	IMKKJAIH_02015	CIFGFCIM_02014	EHOLFBGL_00151	KAJMFOFL_00040	GBILLDFI_01709	MNHCHMAF_01799			EFOGOGPH_02119		ANIAODII_02120	LGPEFKBE_02118	EPOOPAJP_01799	IFDJICDC_02121	DBPFBAEP_00905		MHCDPIEF_02117
tpiA		Triosephosphate isomerase	14	14	1	1	1891	15	20		671	671	671	NFNKCPNK_01670	IMKKJAIH_02019	CIFGFCIM_02018	EHOLFBGL_00148	KAJMFOFL_00044	GBILLDFI_01706	MNHCHMAF_01803			EFOGOGPH_02116		ANIAODII_02117	LGPEFKBE_02115	EPOOPAJP_01803	IFDJICDC_02118	DBPFBAEP_00902		MHCDPIEF_02114
group_408		hypothetical protein	14	14	1	1	1876	23	8		695	695	695	NFNKCPNK_01691	IMKKJAIH_02040	CIFGFCIM_02039	EHOLFBGL_00129	KAJMFOFL_00065	GBILLDFI_01687	MNHCHMAF_01824			EFOGOGPH_02097		ANIAODII_02098	LGPEFKBE_02096	EPOOPAJP_01824	IFDJICDC_02099	DBPFBAEP_00883		MHCDPIEF_02095
group_409		hypothetical protein	14	14	1	1	1874	23	10		530	530	530	NFNKCPNK_01695	IMKKJAIH_02044	CIFGFCIM_02043	EHOLFBGL_00127	KAJMFOFL_00069	GBILLDFI_01685	MNHCHMAF_01828			EFOGOGPH_02095		ANIAODII_02096	LGPEFKBE_02094	EPOOPAJP_01828	IFDJICDC_02097	DBPFBAEP_00881		MHCDPIEF_02093
group_411		hypothetical protein	14	14	1	1	1835	12	6		458	467	461	NFNKCPNK_01722	IMKKJAIH_02071	CIFGFCIM_02070	EHOLFBGL_00098	KAJMFOFL_00096	GBILLDFI_01656	MNHCHMAF_01855			EFOGOGPH_02066		ANIAODII_02067	LGPEFKBE_02065	EPOOPAJP_01855	IFDJICDC_02068	DBPFBAEP_00852		MHCDPIEF_02064
group_412		hypothetical protein	14	14	1	1	1836	12	7		485	701	577	NFNKCPNK_01724	IMKKJAIH_02073	CIFGFCIM_02072	EHOLFBGL_00097	KAJMFOFL_00098	GBILLDFI_01655	MNHCHMAF_01857			EFOGOGPH_02065		ANIAODII_02066	LGPEFKBE_02064	EPOOPAJP_01857	IFDJICDC_02067	DBPFBAEP_00851		MHCDPIEF_02063
group_413		hypothetical protein	14	14	1	1	1833	12	17		350	515	420	NFNKCPNK_01728	IMKKJAIH_02077	CIFGFCIM_02076	EHOLFBGL_00094	KAJMFOFL_00102	GBILLDFI_01652	MNHCHMAF_01861			EFOGOGPH_02062		ANIAODII_02063	LGPEFKBE_02061	EPOOPAJP_01861	IFDJICDC_02064	DBPFBAEP_00848		MHCDPIEF_02060
group_417		hypothetical protein	14	14	1	1	346	111	3		215	224	220	NFNKCPNK_01752	IMKKJAIH_00867	CIFGFCIM_00628	EHOLFBGL_01146	KAJMFOFL_00757	GBILLDFI_00425	MNHCHMAF_00209			EFOGOGPH_01050		ANIAODII_00853	LGPEFKBE_01437	EPOOPAJP_00452	IFDJICDC_01047	DBPFBAEP_01110		MHCDPIEF_00634
group_418		hypothetical protein	14	14	1	1	347	111	4		143	167	156	NFNKCPNK_01753	IMKKJAIH_00868	CIFGFCIM_00629	EHOLFBGL_01147	KAJMFOFL_00758	GBILLDFI_00426	MNHCHMAF_00210			EFOGOGPH_01051		ANIAODII_00854	LGPEFKBE_01438	EPOOPAJP_00453	IFDJICDC_01048	DBPFBAEP_01111		MHCDPIEF_00635
group_423		hypothetical protein	14	14	1	1	296	17	21		896	896	896	NFNKCPNK_01774	IMKKJAIH_00889	CIFGFCIM_00650	EHOLFBGL_01169	KAJMFOFL_00779	GBILLDFI_00448	MNHCHMAF_00231			EFOGOGPH_01073		ANIAODII_00876	LGPEFKBE_01460	EPOOPAJP_00474	IFDJICDC_01070	DBPFBAEP_01133		MHCDPIEF_00657
group_424		hypothetical protein	14	14	1	1	293	17	16		206	350	267	NFNKCPNK_01778	IMKKJAIH_00893	CIFGFCIM_00654	EHOLFBGL_01172	KAJMFOFL_00783	GBILLDFI_00451	MNHCHMAF_00235			EFOGOGPH_01076		ANIAODII_00879	LGPEFKBE_01463	EPOOPAJP_00478	IFDJICDC_01073	DBPFBAEP_01136		MHCDPIEF_00660
group_425		hypothetical protein	14	14	1	1	287	17	4		1124	1124	1124	NFNKCPNK_01792	IMKKJAIH_00907	CIFGFCIM_00668	EHOLFBGL_01186	KAJMFOFL_00797	GBILLDFI_00465	MNHCHMAF_00249			EFOGOGPH_01090		ANIAODII_00893	LGPEFKBE_01477	EPOOPAJP_00492	IFDJICDC_01087	DBPFBAEP_01150		MHCDPIEF_00674
group_428		hypothetical protein	14	14	1	1	2630	90	2		1043	1202	1111	NFNKCPNK_01803	IMKKJAIH_00918	CIFGFCIM_00679	EHOLFBGL_01198	KAJMFOFL_00808	GBILLDFI_00477	MNHCHMAF_00260			EFOGOGPH_01102		ANIAODII_00905	LGPEFKBE_01489	EPOOPAJP_00503	IFDJICDC_01099	DBPFBAEP_01162		MHCDPIEF_00686
atpG_1		ATP synthase subunit b'	14	14	1	1	2722	107	2		425	425	425	NFNKCPNK_01813	IMKKJAIH_00928	CIFGFCIM_00689	EHOLFBGL_01210	KAJMFOFL_00818	GBILLDFI_00489	MNHCHMAF_00270			EFOGOGPH_01114		ANIAODII_00917	LGPEFKBE_01501	EPOOPAJP_00513	IFDJICDC_01111	DBPFBAEP_01174		MHCDPIEF_00698
rlmH		Ribosomal RNA large subunit methyltransferase H	14	14	1	1	2648	61	3		269	269	269	NFNKCPNK_01845	IMKKJAIH_00960	CIFGFCIM_00721	EHOLFBGL_01242	KAJMFOFL_00850	GBILLDFI_00521	MNHCHMAF_00302			EFOGOGPH_01146		ANIAODII_00949	LGPEFKBE_01533	EPOOPAJP_00545	IFDJICDC_01143	DBPFBAEP_01206		MHCDPIEF_00730
btuD_1		Vitamin B12 import ATP-binding protein BtuD	14	14	1	2	382	72	7		905	905	905	NFNKCPNK_01898	IMKKJAIH_02131	CIFGFCIM_02130	EHOLFBGL_00201	KAJMFOFL_02140	GBILLDFI_00103	MNHCHMAF_02132			EFOGOGPH_00103		ANIAODII_00103	LGPEFKBE_00116	EPOOPAJP_02133	IFDJICDC_00116	DBPFBAEP_00103		MHCDPIEF_00096
folE		GTP cyclohydrolase 1	14	14	1	2	412	133	2		386	539	451	NFNKCPNK_01926	IMKKJAIH_02159	CIFGFCIM_02158	EHOLFBGL_00229	KAJMFOFL_02168	GBILLDFI_00131	MNHCHMAF_02160			EFOGOGPH_00131		ANIAODII_00131	LGPEFKBE_00144	EPOOPAJP_02161	IFDJICDC_00144	DBPFBAEP_00131		MHCDPIEF_00124
group_45		hypothetical protein	14	14	1	1	2163	152	2		110	1562	939	NFNKCPNK_00261	IMKKJAIH_00406	CIFGFCIM_00580	EHOLFBGL_00369	KAJMFOFL_00702	GBILLDFI_01752	MNHCHMAF_00161			EFOGOGPH_00273		ANIAODII_01648	LGPEFKBE_00875	EPOOPAJP_01556	IFDJICDC_00484	DBPFBAEP_01752		MHCDPIEF_01642
group_451		hypothetical protein	14	14	1	2	421	62	3		509	605	563	NFNKCPNK_01934	IMKKJAIH_02167	CIFGFCIM_02166	EHOLFBGL_00238	KAJMFOFL_02176	GBILLDFI_00140	MNHCHMAF_02168			EFOGOGPH_00140		ANIAODII_00140	LGPEFKBE_00153	EPOOPAJP_02169	IFDJICDC_00153	DBPFBAEP_00140		MHCDPIEF_00133
group_452		hypothetical protein	14	14	1	2	321	29	15		470	1091	824	NFNKCPNK_01943	IMKKJAIH_02176	CIFGFCIM_02175	EHOLFBGL_00248	KAJMFOFL_02185	GBILLDFI_00150	MNHCHMAF_02177			EFOGOGPH_00150		ANIAODII_00150	LGPEFKBE_00163	EPOOPAJP_02178	IFDJICDC_00163	DBPFBAEP_00150		MHCDPIEF_00143
group_453		hypothetical protein	14	14	1	2	319	29	17		113	113	113	NFNKCPNK_01947	IMKKJAIH_02180	CIFGFCIM_02179	EHOLFBGL_00251	KAJMFOFL_02189	GBILLDFI_00153	MNHCHMAF_02181			EFOGOGPH_00153		ANIAODII_00153	LGPEFKBE_00166	EPOOPAJP_02182	IFDJICDC_00166	DBPFBAEP_00153		MHCDPIEF_00146
group_454		hypothetical protein	14	14	1	2	452	29	9		116	182	153	NFNKCPNK_01950	IMKKJAIH_02183	CIFGFCIM_02182	EHOLFBGL_00255	KAJMFOFL_02192	GBILLDFI_00157	MNHCHMAF_02184			EFOGOGPH_00157		ANIAODII_00157	LGPEFKBE_00170	EPOOPAJP_02185	IFDJICDC_00170	DBPFBAEP_00157		MHCDPIEF_00150
argC		N-acetyl-gamma-glutamyl-phosphate reductase	14	14	1	2	454	29	7		1028	1028	1028	NFNKCPNK_01952	IMKKJAIH_02185	CIFGFCIM_02184	EHOLFBGL_00257	KAJMFOFL_02194	GBILLDFI_00159	MNHCHMAF_02186			EFOGOGPH_00159		ANIAODII_00159	LGPEFKBE_00172	EPOOPAJP_02187	IFDJICDC_00172	DBPFBAEP_00159		MHCDPIEF_00152
ypeA		Acetyltransferase YpeA	14	14	1	2	455	29	6		446	446	446	NFNKCPNK_01953	IMKKJAIH_02186	CIFGFCIM_02185	EHOLFBGL_00258	KAJMFOFL_02195	GBILLDFI_00160	MNHCHMAF_02187			EFOGOGPH_00160		ANIAODII_00160	LGPEFKBE_00173	EPOOPAJP_02188	IFDJICDC_00173	DBPFBAEP_00160		MHCDPIEF_00153
caiE		Carnitine operon protein CaiE	14	14	1	2	459	29	2		548	548	548	NFNKCPNK_01958	IMKKJAIH_02191	CIFGFCIM_02190	EHOLFBGL_00263	KAJMFOFL_02200	GBILLDFI_00165	MNHCHMAF_02192			EFOGOGPH_00165		ANIAODII_00165	LGPEFKBE_00178	EPOOPAJP_02193	IFDJICDC_00178	DBPFBAEP_00165		MHCDPIEF_00158
pncB		Nicotinate phosphoribosyltransferase	14	14	1	2	460	29	1		1370	1370	1370	NFNKCPNK_01959	IMKKJAIH_02192	CIFGFCIM_02191	EHOLFBGL_00264	KAJMFOFL_02201	GBILLDFI_00166	MNHCHMAF_02193			EFOGOGPH_00166		ANIAODII_00166	LGPEFKBE_00179	EPOOPAJP_02194	IFDJICDC_00179	DBPFBAEP_00166		MHCDPIEF_00159
group_463		hypothetical protein	14	14	1	2	476	64	1		392	536	474	NFNKCPNK_01977	IMKKJAIH_02210	CIFGFCIM_02209	EHOLFBGL_00283	KAJMFOFL_02219	GBILLDFI_00185	MNHCHMAF_02211			EFOGOGPH_00185		ANIAODII_00185	LGPEFKBE_00198	EPOOPAJP_02212	IFDJICDC_00198	DBPFBAEP_00185		MHCDPIEF_00178
group_464		hypothetical protein	14	14	1	2	479	64	4	Hypothetical protein with no hits to refseq/uniprot/clusters/cdd/tigrfams/pfam overlapping another protein with hits	476	500	477	NFNKCPNK_01981	IMKKJAIH_02214	CIFGFCIM_02213	EHOLFBGL_00287	KAJMFOFL_02223	GBILLDFI_00189	MNHCHMAF_02215			EFOGOGPH_00189		ANIAODII_00189	LGPEFKBE_00202	EPOOPAJP_02216	IFDJICDC_00202	DBPFBAEP_00189		MHCDPIEF_00182
nanT_1		Sialic acid transporter NanT	14	14	1	2	480	64	5		1310	1385	1315	NFNKCPNK_01982	IMKKJAIH_02215	CIFGFCIM_02214	EHOLFBGL_00288	KAJMFOFL_02224	GBILLDFI_00190	MNHCHMAF_02216			EFOGOGPH_00190		ANIAODII_00190	LGPEFKBE_00203	EPOOPAJP_02217	IFDJICDC_00203	DBPFBAEP_00190		MHCDPIEF_00183
group_467		hypothetical protein	14	14	1	2	87	95	3		584	584	584	NFNKCPNK_02003	IMKKJAIH_00016	CIFGFCIM_01579	EHOLFBGL_01921	KAJMFOFL_01892	GBILLDFI_01416	MNHCHMAF_01885			EFOGOGPH_01826		ANIAODII_00251	LGPEFKBE_01825	EPOOPAJP_01886	IFDJICDC_00251	DBPFBAEP_01513		MHCDPIEF_01410
group_468		hypothetical protein	14	14	1	2	88	95	2		383	383	383	NFNKCPNK_02006	IMKKJAIH_00019	CIFGFCIM_01582	EHOLFBGL_01923	KAJMFOFL_01895	GBILLDFI_01418	MNHCHMAF_01888			EFOGOGPH_01828		ANIAODII_00253	LGPEFKBE_01827	EPOOPAJP_01889	IFDJICDC_00253	DBPFBAEP_01515		MHCDPIEF_01412
group_471		hypothetical protein	14	14	1	2	94	86	2		89	323	222	NFNKCPNK_02011	IMKKJAIH_00024	CIFGFCIM_01587	EHOLFBGL_01927	KAJMFOFL_01900	GBILLDFI_01422	MNHCHMAF_01893			EFOGOGPH_01832		ANIAODII_00257	LGPEFKBE_01831	EPOOPAJP_01894	IFDJICDC_00257	DBPFBAEP_01519		MHCDPIEF_01416
group_474		hypothetical protein	14	14	1	2	107	53	3		704	704	704	NFNKCPNK_02026	IMKKJAIH_00039	CIFGFCIM_01602	EHOLFBGL_01939	KAJMFOFL_01915	GBILLDFI_01434	MNHCHMAF_01908			EFOGOGPH_01844		ANIAODII_00269	LGPEFKBE_01843	EPOOPAJP_01909	IFDJICDC_00269	DBPFBAEP_01531		MHCDPIEF_01428
der_1		GTPase Der	14	14	1	2	109	53	1		2186	2186	2186	NFNKCPNK_02028	IMKKJAIH_00041	CIFGFCIM_01604	EHOLFBGL_01942	KAJMFOFL_01917	GBILLDFI_01437	MNHCHMAF_01910			EFOGOGPH_01847		ANIAODII_00272	LGPEFKBE_01846	EPOOPAJP_01911	IFDJICDC_00272	DBPFBAEP_01534		MHCDPIEF_01431
group_481		hypothetical protein	14	14	1	2	46	18	10		251	251	251	NFNKCPNK_02091	IMKKJAIH_00104	CIFGFCIM_01667	EHOLFBGL_02003	KAJMFOFL_01980	GBILLDFI_01498	MNHCHMAF_01973			EFOGOGPH_01908		ANIAODII_00333	LGPEFKBE_01907	EPOOPAJP_01974	IFDJICDC_00333	DBPFBAEP_01595		MHCDPIEF_01492
rutC_1		Putative aminoacrylate peracid reductase RutC	14	14	1	2	223	52	9		338	350	344	NFNKCPNK_02139	IMKKJAIH_00152	CIFGFCIM_01715	EHOLFBGL_02053	KAJMFOFL_02029	GBILLDFI_01548	MNHCHMAF_02021			EFOGOGPH_01958		ANIAODII_00383	LGPEFKBE_01957	EPOOPAJP_02022	IFDJICDC_00383	DBPFBAEP_01645		MHCDPIEF_01542
xseA		Exodeoxyribonuclease 7 large subunit	14	14	1	2	225	52	7		1163	1163	1163	NFNKCPNK_02141	IMKKJAIH_00154	CIFGFCIM_01717	EHOLFBGL_02055	KAJMFOFL_02031	GBILLDFI_01550	MNHCHMAF_02023			EFOGOGPH_01960		ANIAODII_00385	LGPEFKBE_01959	EPOOPAJP_02024	IFDJICDC_00385	DBPFBAEP_01647		MHCDPIEF_01544
bioF		8-amino-7-oxononanoate synthase	14	14	1	2	23	24	2		1142	1142	1142	NFNKCPNK_02167	IMKKJAIH_00180	CIFGFCIM_01743	EHOLFBGL_02078	KAJMFOFL_02057	GBILLDFI_01573	MNHCHMAF_02049			EFOGOGPH_01983		ANIAODII_00408	LGPEFKBE_01982	EPOOPAJP_02050	IFDJICDC_00408	DBPFBAEP_01670		MHCDPIEF_01567
cmoM		tRNA 5-carboxymethoxyuridine methyltransferase	14	14	1	2	21	24	4		632	632	632	NFNKCPNK_02169	IMKKJAIH_00182	CIFGFCIM_01745	EHOLFBGL_02080	KAJMFOFL_02059	GBILLDFI_01575	MNHCHMAF_02051			EFOGOGPH_01985		ANIAODII_00410	LGPEFKBE_01984	EPOOPAJP_02052	IFDJICDC_00410	DBPFBAEP_01672		MHCDPIEF_01569
group_494		hypothetical protein	14	14	1	2	268	24	7		401	401	401	NFNKCPNK_02172	IMKKJAIH_00185	CIFGFCIM_01748	EHOLFBGL_02084	KAJMFOFL_02062	GBILLDFI_01579	MNHCHMAF_02054			EFOGOGPH_01989		ANIAODII_00414	LGPEFKBE_01988	EPOOPAJP_02055	IFDJICDC_00414	DBPFBAEP_01676		MHCDPIEF_01573
group_501		hypothetical protein	14	14	1	1	310	122	1		323	323	323	NFNKCPNK_02222	IMKKJAIH_00859	CIFGFCIM_00620	EHOLFBGL_01137	KAJMFOFL_00749	GBILLDFI_00416	MNHCHMAF_00201			EFOGOGPH_01041		ANIAODII_00844	LGPEFKBE_01428	EPOOPAJP_00444	IFDJICDC_01038	DBPFBAEP_01101		MHCDPIEF_00625
group_503		hypothetical protein	14	14	1	1	319	75	4		701	701	701	NFNKCPNK_02233	IMKKJAIH_00848	CIFGFCIM_00609	EHOLFBGL_01130	KAJMFOFL_00738	GBILLDFI_00409	MNHCHMAF_00190			EFOGOGPH_01034		ANIAODII_00837	LGPEFKBE_01421	EPOOPAJP_00433	IFDJICDC_01031	DBPFBAEP_01094		MHCDPIEF_00618
group_504		hypothetical protein	14	14	1	1	315	75	8		2603	3770	3269	NFNKCPNK_02236	IMKKJAIH_00843	CIFGFCIM_00604	EHOLFBGL_01122	KAJMFOFL_00733	GBILLDFI_00401	MNHCHMAF_00185			EFOGOGPH_01026		ANIAODII_00829	LGPEFKBE_01413	EPOOPAJP_00428	IFDJICDC_01023	DBPFBAEP_01086		MHCDPIEF_00610
group_505		hypothetical protein	14	14	1	1	312	75	2		1106	1397	1230	NFNKCPNK_02239	IMKKJAIH_00842	CIFGFCIM_00603	EHOLFBGL_01121	KAJMFOFL_00732	GBILLDFI_00400	MNHCHMAF_00184			EFOGOGPH_01025		ANIAODII_00828	LGPEFKBE_01412	EPOOPAJP_00427	IFDJICDC_01022	DBPFBAEP_01085		MHCDPIEF_00609
group_598		hypothetical protein	14	14	1	1	1381	74	7		317	317	317	NFNKCPNK_00013	IMKKJAIH_00429	CIFGFCIM_00013	EHOLFBGL_00756	KAJMFOFL_00134	GBILLDFI_00544	MNHCHMAF_01166			EFOGOGPH_00660		ANIAODII_00463	LGPEFKBE_00354	EPOOPAJP_00013	IFDJICDC_01166	DBPFBAEP_00609		MHCDPIEF_00230
group_599		hypothetical protein	14	14	1	1	1382	74	8		458	458	458	NFNKCPNK_00014	IMKKJAIH_00430	CIFGFCIM_00014	EHOLFBGL_00757	KAJMFOFL_00135	GBILLDFI_00545	MNHCHMAF_01167			EFOGOGPH_00661		ANIAODII_00464	LGPEFKBE_00355	EPOOPAJP_00014	IFDJICDC_01167	DBPFBAEP_00610		MHCDPIEF_00231
mltF_1		Membrane-bound lytic murein transglycosylase F	14	14	1	1	1391	74	3		755	755	755	NFNKCPNK_00020	IMKKJAIH_00436	CIFGFCIM_00020	EHOLFBGL_00763	KAJMFOFL_00141	GBILLDFI_00551	MNHCHMAF_01173			EFOGOGPH_00667		ANIAODII_00470	LGPEFKBE_00361	EPOOPAJP_00020	IFDJICDC_01173	DBPFBAEP_00616		MHCDPIEF_00237
htpX		Protease HtpX	14	14	1	1	1403	43	7		1187	1187	1187	NFNKCPNK_00035	IMKKJAIH_00451	CIFGFCIM_00035	EHOLFBGL_00777	KAJMFOFL_00156	GBILLDFI_00565	MNHCHMAF_01188			EFOGOGPH_00681		ANIAODII_00484	LGPEFKBE_00375	EPOOPAJP_00035	IFDJICDC_01187	DBPFBAEP_00630		MHCDPIEF_00251
group_605		hypothetical protein	14	14	1	1	744	43	9		746	746	746	NFNKCPNK_00038	IMKKJAIH_00454	CIFGFCIM_00038	EHOLFBGL_00780	KAJMFOFL_00159	GBILLDFI_00568	MNHCHMAF_01191			EFOGOGPH_00684		ANIAODII_00487	LGPEFKBE_00378	EPOOPAJP_00038	IFDJICDC_01190	DBPFBAEP_00633		MHCDPIEF_00254
PROSC		Pyridoxal phosphate homeostasis protein	14	14	1	1	745	43	10		632	632	632	NFNKCPNK_00039	IMKKJAIH_00455	CIFGFCIM_00039	EHOLFBGL_00781	KAJMFOFL_00160	GBILLDFI_00569	MNHCHMAF_01192			EFOGOGPH_00685		ANIAODII_00488	LGPEFKBE_00379	EPOOPAJP_00039	IFDJICDC_01191	DBPFBAEP_00634		MHCDPIEF_00255
dnaE2		Error-prone DNA polymerase	14	14	1	1	746	43	11		3602	3602	3602	NFNKCPNK_00040	IMKKJAIH_00456	CIFGFCIM_00040	EHOLFBGL_00782	KAJMFOFL_00161	GBILLDFI_00570	MNHCHMAF_01193			EFOGOGPH_00686		ANIAODII_00489	LGPEFKBE_00380	EPOOPAJP_00040	IFDJICDC_01192	DBPFBAEP_00635		MHCDPIEF_00256
group_608		hypothetical protein	14	14	1	1	748	43	13		1340	1340	1340	NFNKCPNK_00043	IMKKJAIH_00459	CIFGFCIM_00043	EHOLFBGL_00787	KAJMFOFL_00164	GBILLDFI_00575	MNHCHMAF_01196			EFOGOGPH_00691		ANIAODII_00494	LGPEFKBE_00385	EPOOPAJP_00043	IFDJICDC_01197	DBPFBAEP_00640		MHCDPIEF_00261
group_609		hypothetical protein	14	14	1	1	749	43	5		413	413	413	NFNKCPNK_00044	IMKKJAIH_00460	CIFGFCIM_00044	EHOLFBGL_00788	KAJMFOFL_00165	GBILLDFI_00576	MNHCHMAF_01197			EFOGOGPH_00692		ANIAODII_00495	LGPEFKBE_00386	EPOOPAJP_00044	IFDJICDC_01198	DBPFBAEP_00641		MHCDPIEF_00262
group_610		hypothetical protein	14	14	1	1	750	43	4		356	356	356	NFNKCPNK_00045	IMKKJAIH_00461	CIFGFCIM_00045	EHOLFBGL_00789	KAJMFOFL_00166	GBILLDFI_00577	MNHCHMAF_01198			EFOGOGPH_00693		ANIAODII_00496	LGPEFKBE_00387	EPOOPAJP_00045	IFDJICDC_01199	DBPFBAEP_00642		MHCDPIEF_00263
trmD		tRNA (guanine-N(1)-)-methyltransferase	14	14	1	1	751	43	3		704	704	704	NFNKCPNK_00046	IMKKJAIH_00462	CIFGFCIM_00046	EHOLFBGL_00790	KAJMFOFL_00167	GBILLDFI_00578	MNHCHMAF_01199			EFOGOGPH_00694		ANIAODII_00497	LGPEFKBE_00388	EPOOPAJP_00046	IFDJICDC_01200	DBPFBAEP_00643		MHCDPIEF_00264
rimM		Ribosome maturation factor RimM	14	14	1	1	752	43	2		398	398	398	NFNKCPNK_00049	IMKKJAIH_00465	CIFGFCIM_00049	EHOLFBGL_00793	KAJMFOFL_00170	GBILLDFI_00581	MNHCHMAF_01202			EFOGOGPH_00697		ANIAODII_00500	LGPEFKBE_00391	EPOOPAJP_00049	IFDJICDC_01203	DBPFBAEP_00646		MHCDPIEF_00267
group_613		hypothetical protein	14	14	1	1	753	43	1		242	242	242	NFNKCPNK_00050	IMKKJAIH_00466	CIFGFCIM_00050	EHOLFBGL_00794	KAJMFOFL_00171	GBILLDFI_00582	MNHCHMAF_01203			EFOGOGPH_00698		ANIAODII_00501	LGPEFKBE_00392	EPOOPAJP_00050	IFDJICDC_01204	DBPFBAEP_00647		MHCDPIEF_00268
group_614		hypothetical protein	14	14	1	1	1418	51	2		752	752	752	NFNKCPNK_00056	IMKKJAIH_00472	CIFGFCIM_00056	EHOLFBGL_00800	KAJMFOFL_00177	GBILLDFI_00588	MNHCHMAF_01209			EFOGOGPH_00704		ANIAODII_00507	LGPEFKBE_00398	EPOOPAJP_00056	IFDJICDC_01210	DBPFBAEP_00653		MHCDPIEF_00274
smc		Chromosome partition protein Smc	14	14	1	1	1420	51	4		716	716	716	NFNKCPNK_00060	IMKKJAIH_00476	CIFGFCIM_00060	EHOLFBGL_00803	KAJMFOFL_00181	GBILLDFI_00591	MNHCHMAF_01213			EFOGOGPH_00707		ANIAODII_00510	LGPEFKBE_00401	EPOOPAJP_00060	IFDJICDC_01213	DBPFBAEP_00656		MHCDPIEF_00277
group_616		hypothetical protein	14	14	1	1	1421	51	5		725	725	725	NFNKCPNK_00061	IMKKJAIH_00477	CIFGFCIM_00061	EHOLFBGL_00804	KAJMFOFL_00182	GBILLDFI_00592	MNHCHMAF_01214			EFOGOGPH_00708		ANIAODII_00511	LGPEFKBE_00402	EPOOPAJP_00061	IFDJICDC_01214	DBPFBAEP_00657		MHCDPIEF_00278
group_617		hypothetical protein	14	14	1	1	1422	51	6		863	863	863	NFNKCPNK_00063	IMKKJAIH_00479	CIFGFCIM_00063	EHOLFBGL_00805	KAJMFOFL_00184	GBILLDFI_00593	MNHCHMAF_01216			EFOGOGPH_00709		ANIAODII_00512	LGPEFKBE_00403	EPOOPAJP_00063	IFDJICDC_01215	DBPFBAEP_00658		MHCDPIEF_00279
group_618		hypothetical protein	14	14	1	1	1423	51	7		536	536	536	NFNKCPNK_00065	IMKKJAIH_00481	CIFGFCIM_00065	EHOLFBGL_00807	KAJMFOFL_00186	GBILLDFI_00595	MNHCHMAF_01218			EFOGOGPH_00711		ANIAODII_00514	LGPEFKBE_00405	EPOOPAJP_00065	IFDJICDC_01217	DBPFBAEP_00660		MHCDPIEF_00281
purE		N5-carboxyaminoimidazole ribonucleotide mutase	14	14	1	1	1424	51	10		494	494	494	NFNKCPNK_00066	IMKKJAIH_00482	CIFGFCIM_00066	EHOLFBGL_00808	KAJMFOFL_00187	GBILLDFI_00596	MNHCHMAF_01219			EFOGOGPH_00712		ANIAODII_00515	LGPEFKBE_00406	EPOOPAJP_00066	IFDJICDC_01218	DBPFBAEP_00661		MHCDPIEF_00282
group_620		hypothetical protein	14	14	1	1	1425	51	9		1253	1253	1253	NFNKCPNK_00067	IMKKJAIH_00483	CIFGFCIM_00067	EHOLFBGL_00809	KAJMFOFL_00188	GBILLDFI_00597	MNHCHMAF_01220			EFOGOGPH_00713		ANIAODII_00516	LGPEFKBE_00407	EPOOPAJP_00067	IFDJICDC_01219	DBPFBAEP_00662		MHCDPIEF_00283
group_621		hypothetical protein	14	14	1	1	1426	51	8		695	695	695	NFNKCPNK_00068	IMKKJAIH_00484	CIFGFCIM_00068	EHOLFBGL_00810	KAJMFOFL_00189	GBILLDFI_00598	MNHCHMAF_01221			EFOGOGPH_00714		ANIAODII_00517	LGPEFKBE_00408	EPOOPAJP_00068	IFDJICDC_01220	DBPFBAEP_00663		MHCDPIEF_00284
group_622		hypothetical protein	14	14	1	1	1429	164	1		812	812	812	NFNKCPNK_00072	IMKKJAIH_00488	CIFGFCIM_00072	EHOLFBGL_00814	KAJMFOFL_00193	GBILLDFI_00602	MNHCHMAF_01225			EFOGOGPH_00718		ANIAODII_00521	LGPEFKBE_00412	EPOOPAJP_00072	IFDJICDC_01224	DBPFBAEP_00667		MHCDPIEF_00288
group_623		hypothetical protein	14	14	1	1	1434	59	7		1490	1490	1490	NFNKCPNK_00075	IMKKJAIH_00491	CIFGFCIM_00075	EHOLFBGL_00817	KAJMFOFL_00196	GBILLDFI_00605	MNHCHMAF_01228			EFOGOGPH_00721		ANIAODII_00524	LGPEFKBE_00415	EPOOPAJP_00075	IFDJICDC_01227	DBPFBAEP_00670		MHCDPIEF_00291
rsmH		Ribosomal RNA small subunit methyltransferase H	14	14	1	1	1435	59	8		710	710	710	NFNKCPNK_00076	IMKKJAIH_00492	CIFGFCIM_00076	EHOLFBGL_00818	KAJMFOFL_00197	GBILLDFI_00606	MNHCHMAF_01229			EFOGOGPH_00722		ANIAODII_00525	LGPEFKBE_00416	EPOOPAJP_00076	IFDJICDC_01228	DBPFBAEP_00671		MHCDPIEF_00292
group_625		hypothetical protein	14	14	1	1	1436	59	6		938	938	938	NFNKCPNK_00077	IMKKJAIH_00493	CIFGFCIM_00077	EHOLFBGL_00819	KAJMFOFL_00198	GBILLDFI_00607	MNHCHMAF_01230			EFOGOGPH_00723		ANIAODII_00526	LGPEFKBE_00417	EPOOPAJP_00077	IFDJICDC_01229	DBPFBAEP_00672		MHCDPIEF_00293
group_626		hypothetical protein	14	14	1	1	1437	59	5		491	491	491	NFNKCPNK_00078	IMKKJAIH_00494	CIFGFCIM_00078	EHOLFBGL_00820	KAJMFOFL_00199	GBILLDFI_00608	MNHCHMAF_01231			EFOGOGPH_00724		ANIAODII_00527	LGPEFKBE_00418	EPOOPAJP_00078	IFDJICDC_01230	DBPFBAEP_00673		MHCDPIEF_00294
group_627		hypothetical protein	14	14	1	1	1440	59	2		1502	1502	1502	NFNKCPNK_00082	IMKKJAIH_00498	CIFGFCIM_00082	EHOLFBGL_00823	KAJMFOFL_00203	GBILLDFI_00611	MNHCHMAF_01235			EFOGOGPH_00727		ANIAODII_00530	LGPEFKBE_00421	EPOOPAJP_00082	IFDJICDC_01233	DBPFBAEP_00676		MHCDPIEF_00297
flgH		Flagellar L-ring protein	14	14	1	1	1441	59	1		698	698	698	NFNKCPNK_00084	IMKKJAIH_00500	CIFGFCIM_00084	EHOLFBGL_00825	KAJMFOFL_00205	GBILLDFI_00613	MNHCHMAF_01237			EFOGOGPH_00729		ANIAODII_00532	LGPEFKBE_00423	EPOOPAJP_00084	IFDJICDC_01235	DBPFBAEP_00678		MHCDPIEF_00299
priA		primosomal protein N'	14	14	1	1	731	93	3		1853	1853	1853	NFNKCPNK_00088	IMKKJAIH_00504	CIFGFCIM_00087	EHOLFBGL_00829	KAJMFOFL_00209	GBILLDFI_00617	MNHCHMAF_01241			EFOGOGPH_00733		ANIAODII_00536	LGPEFKBE_00427	EPOOPAJP_00088	IFDJICDC_01239	DBPFBAEP_00682		MHCDPIEF_00303
group_630		hypothetical protein	14	14	1	1	732	93	2		437	437	437	NFNKCPNK_00090	IMKKJAIH_00506	CIFGFCIM_00089	EHOLFBGL_00831	KAJMFOFL_00211	GBILLDFI_00619	MNHCHMAF_01243			EFOGOGPH_00735		ANIAODII_00538	LGPEFKBE_00429	EPOOPAJP_00090	IFDJICDC_01241	DBPFBAEP_00684		MHCDPIEF_00305
group_631		hypothetical protein	14	14	1	1	733	93	1		230	230	230	NFNKCPNK_00091	IMKKJAIH_00507	CIFGFCIM_00090	EHOLFBGL_00832	KAJMFOFL_00212	GBILLDFI_00620	MNHCHMAF_01244			EFOGOGPH_00736		ANIAODII_00539	LGPEFKBE_00430	EPOOPAJP_00091	IFDJICDC_01242	DBPFBAEP_00685		MHCDPIEF_00306
group_632		hypothetical protein	14	14	1	1	1461	57	2		1151	1151	1151	NFNKCPNK_00096	IMKKJAIH_00512	CIFGFCIM_00095	EHOLFBGL_00836	KAJMFOFL_00217	GBILLDFI_00624	MNHCHMAF_01249			EFOGOGPH_00740		ANIAODII_00543	LGPEFKBE_00434	EPOOPAJP_00096	IFDJICDC_01246	DBPFBAEP_00689		MHCDPIEF_00310
kdpC		Potassium-transporting ATPase KdpC subunit	14	14	1	1	1460	57	3		608	608	608	NFNKCPNK_00098	IMKKJAIH_00514	CIFGFCIM_00097	EHOLFBGL_00838	KAJMFOFL_00219	GBILLDFI_00626	MNHCHMAF_01251			EFOGOGPH_00742		ANIAODII_00545	LGPEFKBE_00436	EPOOPAJP_00098	IFDJICDC_01248	DBPFBAEP_00691		MHCDPIEF_00312
kdpB_1		Potassium-transporting ATPase ATP-binding subunit	14	14	1	1	1459	57	4		128	128	128	NFNKCPNK_00099	IMKKJAIH_00515	CIFGFCIM_00098	EHOLFBGL_00839	KAJMFOFL_00220	GBILLDFI_00627	MNHCHMAF_01252			EFOGOGPH_00743		ANIAODII_00546	LGPEFKBE_00437	EPOOPAJP_00099	IFDJICDC_01249	DBPFBAEP_00692		MHCDPIEF_00313
kdpB_2		Potassium-transporting ATPase ATP-binding subunit	14	14	1	1	1458	57	5		851	851	851	NFNKCPNK_00100	IMKKJAIH_00516	CIFGFCIM_00099	EHOLFBGL_00840	KAJMFOFL_00221	GBILLDFI_00628	MNHCHMAF_01253			EFOGOGPH_00744		ANIAODII_00547	LGPEFKBE_00438	EPOOPAJP_00100	IFDJICDC_01250	DBPFBAEP_00693		MHCDPIEF_00314
group_636		hypothetical protein	14	14	1	1	420	84	4		767	767	767	NFNKCPNK_00106	IMKKJAIH_00252	CIFGFCIM_00425	EHOLFBGL_00530	KAJMFOFL_00548	GBILLDFI_01914	MNHCHMAF_00006			EFOGOGPH_00434		ANIAODII_01809	LGPEFKBE_01037	EPOOPAJP_01401	IFDJICDC_00646	DBPFBAEP_01913		MHCDPIEF_01803
btuD_21		Vitamin B12 import ATP-binding protein BtuD	14	14	1	1	421	84	5		635	635	635	NFNKCPNK_00108	IMKKJAIH_00254	CIFGFCIM_00427	EHOLFBGL_00529	KAJMFOFL_00550	GBILLDFI_01913	MNHCHMAF_00008			EFOGOGPH_00433		ANIAODII_01808	LGPEFKBE_01036	EPOOPAJP_01403	IFDJICDC_00645	DBPFBAEP_01912		MHCDPIEF_01802
TSFM		Elongation factor Ts, mitochondrial	14	14	1	1	422	84	6		1073	1073	1073	NFNKCPNK_00109	IMKKJAIH_00255	CIFGFCIM_00428	EHOLFBGL_00528	KAJMFOFL_00551	GBILLDFI_01912	MNHCHMAF_00009			EFOGOGPH_00432		ANIAODII_01807	LGPEFKBE_01035	EPOOPAJP_01404	IFDJICDC_00644	DBPFBAEP_01911		MHCDPIEF_01801
COQ3_2		Ubiquinone biosynthesis O-methyltransferase, mitochondrial	14	14	1	1	424	137	2		1163	1163	1163	NFNKCPNK_00111	IMKKJAIH_00257	CIFGFCIM_00430	EHOLFBGL_00526	KAJMFOFL_00553	GBILLDFI_01910	MNHCHMAF_00011			EFOGOGPH_00430		ANIAODII_01805	LGPEFKBE_01033	EPOOPAJP_01406	IFDJICDC_00642	DBPFBAEP_01909		MHCDPIEF_01799
psbV		Cytochrome c-550	14	14	1	1	423	137	1		1124	1124	1124	NFNKCPNK_00112	IMKKJAIH_00258	CIFGFCIM_00431	EHOLFBGL_00525	KAJMFOFL_00554	GBILLDFI_01909	MNHCHMAF_00012			EFOGOGPH_00429		ANIAODII_01804	LGPEFKBE_01032	EPOOPAJP_01407	IFDJICDC_00641	DBPFBAEP_01908		MHCDPIEF_01798
petC		Cytochrome b6-f complex iron-sulfur subunit	14	14	1	1	2387	123	1		503	503	503	NFNKCPNK_00114	IMKKJAIH_00260	CIFGFCIM_00433	EHOLFBGL_00523	KAJMFOFL_00556	GBILLDFI_01907	MNHCHMAF_00014			EFOGOGPH_00427		ANIAODII_01802	LGPEFKBE_01030	EPOOPAJP_01409	IFDJICDC_00639	DBPFBAEP_01906		MHCDPIEF_01796
mnmG		tRNA uridine 5-carboxymethylaminomethyl modification enzyme MnmG	14	14	1	1	2389	123	3		1859	1859	1859	NFNKCPNK_00117	IMKKJAIH_00263	CIFGFCIM_00436	EHOLFBGL_00520	KAJMFOFL_00559	GBILLDFI_01904	MNHCHMAF_00017			EFOGOGPH_00424		ANIAODII_01799	LGPEFKBE_01027	EPOOPAJP_01412	IFDJICDC_00636	DBPFBAEP_01903		MHCDPIEF_01793
group_643		hypothetical protein	14	14	1	1	2382	150	2		494	494	494	NFNKCPNK_00120	IMKKJAIH_00266	CIFGFCIM_00439	EHOLFBGL_00517	KAJMFOFL_00562	GBILLDFI_01901	MNHCHMAF_00020			EFOGOGPH_00421		ANIAODII_01796	LGPEFKBE_01024	EPOOPAJP_01415	IFDJICDC_00633	DBPFBAEP_01900		MHCDPIEF_01790
group_644		hypothetical protein	14	14	1	1	2381	105	4		806	806	806	NFNKCPNK_00122	IMKKJAIH_00268	CIFGFCIM_00441	EHOLFBGL_00512	KAJMFOFL_00564	GBILLDFI_01896	MNHCHMAF_00022			EFOGOGPH_00416		ANIAODII_01791	LGPEFKBE_01019	EPOOPAJP_01417	IFDJICDC_00628	DBPFBAEP_01895		MHCDPIEF_01785
group_645		hypothetical protein	14	14	1	1	2380	105	3		1526	1526	1526	NFNKCPNK_00123	IMKKJAIH_00269	CIFGFCIM_00442	EHOLFBGL_00511	KAJMFOFL_00565	GBILLDFI_01895	MNHCHMAF_00023			EFOGOGPH_00415		ANIAODII_01790	LGPEFKBE_01018	EPOOPAJP_01418	IFDJICDC_00627	DBPFBAEP_01894		MHCDPIEF_01784
pyrC_2		Dihydroorotase	14	14	1	1	2379	105	2		1178	1178	1178	NFNKCPNK_00124	IMKKJAIH_00270	CIFGFCIM_00443	EHOLFBGL_00510	KAJMFOFL_00566	GBILLDFI_01894	MNHCHMAF_00024			EFOGOGPH_00414		ANIAODII_01789	LGPEFKBE_01017	EPOOPAJP_01419	IFDJICDC_00626	DBPFBAEP_01893		MHCDPIEF_01783
group_647		hypothetical protein	14	14	1	1	2378	105	1		893	893	893	NFNKCPNK_00125	IMKKJAIH_00271	CIFGFCIM_00444	EHOLFBGL_00509	KAJMFOFL_00567	GBILLDFI_01893	MNHCHMAF_00025			EFOGOGPH_00413		ANIAODII_01788	LGPEFKBE_01016	EPOOPAJP_01420	IFDJICDC_00625	DBPFBAEP_01892		MHCDPIEF_01782
luxS		S-ribosylhomocysteine lyase	14	14	1	1	2372	88	4		494	494	494	NFNKCPNK_00128	IMKKJAIH_00274	CIFGFCIM_00447	EHOLFBGL_00506	KAJMFOFL_00570	GBILLDFI_01890	MNHCHMAF_00028			EFOGOGPH_00410		ANIAODII_01785	LGPEFKBE_01013	EPOOPAJP_01423	IFDJICDC_00622	DBPFBAEP_01889		MHCDPIEF_01779
group_649		hypothetical protein	14	14	1	1	2362	88	5		992	992	992	NFNKCPNK_00130	IMKKJAIH_00276	CIFGFCIM_00449	EHOLFBGL_00504	KAJMFOFL_00572	GBILLDFI_01888	MNHCHMAF_00030			EFOGOGPH_00408		ANIAODII_01783	LGPEFKBE_01011	EPOOPAJP_01425	IFDJICDC_00620	DBPFBAEP_01887		MHCDPIEF_01777
group_650		hypothetical protein	14	14	1	1	2363	88	3		770	770	770	NFNKCPNK_00131	IMKKJAIH_00277	CIFGFCIM_00450	EHOLFBGL_00503	KAJMFOFL_00573	GBILLDFI_01887	MNHCHMAF_00031			EFOGOGPH_00407		ANIAODII_01782	LGPEFKBE_01010	EPOOPAJP_01426	IFDJICDC_00619	DBPFBAEP_01886		MHCDPIEF_01776
metE		5-methyltetrahydropteroyltriglutamate--homocysteine methyltransferase	14	14	1	1	2364	88	2		2264	2264	2264	NFNKCPNK_00132	IMKKJAIH_00278	CIFGFCIM_00451	EHOLFBGL_00502	KAJMFOFL_00574	GBILLDFI_01886	MNHCHMAF_00032			EFOGOGPH_00406		ANIAODII_01781	LGPEFKBE_01009	EPOOPAJP_01427	IFDJICDC_00618	DBPFBAEP_01885		MHCDPIEF_01775
group_652		hypothetical protein	14	14	1	1	2365	88	1		848	848	848	NFNKCPNK_00133	IMKKJAIH_00279	CIFGFCIM_00452	EHOLFBGL_00501	KAJMFOFL_00575	GBILLDFI_01885	MNHCHMAF_00033			EFOGOGPH_00405		ANIAODII_01780	LGPEFKBE_01008	EPOOPAJP_01428	IFDJICDC_00617	DBPFBAEP_01884		MHCDPIEF_01774
radA_2		DNA repair protein RadA	14	14	1	1	2361	39	1		1340	1340	1340	NFNKCPNK_00135	IMKKJAIH_00281	CIFGFCIM_00454	EHOLFBGL_00499	KAJMFOFL_00577	GBILLDFI_01883	MNHCHMAF_00035			EFOGOGPH_00403		ANIAODII_01778	LGPEFKBE_01006	EPOOPAJP_01430	IFDJICDC_00615	DBPFBAEP_01882		MHCDPIEF_01772
ftsY		Signal recognition particle receptor FtsY	14	14	1	1	2360	39	2		866	866	866	NFNKCPNK_00137	IMKKJAIH_00283	CIFGFCIM_00456	EHOLFBGL_00497	KAJMFOFL_00579	GBILLDFI_01881	MNHCHMAF_00037			EFOGOGPH_00401		ANIAODII_01776	LGPEFKBE_01004	EPOOPAJP_01432	IFDJICDC_00613	DBPFBAEP_01880		MHCDPIEF_01770
group_655	resA_1	Thiol-disulfide oxidoreductase ResA	14	14	1	1	2359	39	13		557	557	557	NFNKCPNK_00139	IMKKJAIH_00285	CIFGFCIM_00458	EHOLFBGL_00496	KAJMFOFL_00581	GBILLDFI_01880	MNHCHMAF_00039			EFOGOGPH_00400		ANIAODII_01775	LGPEFKBE_01003	EPOOPAJP_01434	IFDJICDC_00612	DBPFBAEP_01879		MHCDPIEF_01769
rny		Ribonuclease Y	14	14	1	1	2358	39	12		1553	1553	1553	NFNKCPNK_00141	IMKKJAIH_00287	CIFGFCIM_00460	EHOLFBGL_00494	KAJMFOFL_00583	GBILLDFI_01878	MNHCHMAF_00041			EFOGOGPH_00398		ANIAODII_01773	LGPEFKBE_01001	EPOOPAJP_01436	IFDJICDC_00610	DBPFBAEP_01877		MHCDPIEF_01767
group_657		hypothetical protein	14	14	1	1	2357	39	11		557	557	557	NFNKCPNK_00142	IMKKJAIH_00288	CIFGFCIM_00461	EHOLFBGL_00493	KAJMFOFL_00584	GBILLDFI_01877	MNHCHMAF_00042			EFOGOGPH_00397		ANIAODII_01772	LGPEFKBE_01000	EPOOPAJP_01437	IFDJICDC_00609	DBPFBAEP_01876		MHCDPIEF_01766
group_658		hypothetical protein	14	14	1	1	2356	39	10		1259	1259	1259	NFNKCPNK_00143	IMKKJAIH_00289	CIFGFCIM_00462	EHOLFBGL_00492	KAJMFOFL_00585	GBILLDFI_01876	MNHCHMAF_00043			EFOGOGPH_00396		ANIAODII_01771	LGPEFKBE_00999	EPOOPAJP_01438	IFDJICDC_00608	DBPFBAEP_01875		MHCDPIEF_01765
group_659		hypothetical protein	14	14	1	1	2330	39	9		530	530	530	NFNKCPNK_00144	IMKKJAIH_00290	CIFGFCIM_00463	EHOLFBGL_00491	KAJMFOFL_00586	GBILLDFI_01875	MNHCHMAF_00044			EFOGOGPH_00395		ANIAODII_01770	LGPEFKBE_00998	EPOOPAJP_01439	IFDJICDC_00607	DBPFBAEP_01874		MHCDPIEF_01764
group_660		hypothetical protein	14	14	1	1	2331	39	8		1382	1382	1382	NFNKCPNK_00145	IMKKJAIH_00291	CIFGFCIM_00464	EHOLFBGL_00490	KAJMFOFL_00587	GBILLDFI_01874	MNHCHMAF_00045			EFOGOGPH_00394		ANIAODII_01769	LGPEFKBE_00997	EPOOPAJP_01440	IFDJICDC_00606	DBPFBAEP_01873		MHCDPIEF_01763
group_661		hypothetical protein	14	14	1	1	2332	39	7		1160	1160	1160	NFNKCPNK_00146	IMKKJAIH_00292	CIFGFCIM_00465	EHOLFBGL_00488	KAJMFOFL_00588	GBILLDFI_01872	MNHCHMAF_00046			EFOGOGPH_00392		ANIAODII_01767	LGPEFKBE_00995	EPOOPAJP_01441	IFDJICDC_00604	DBPFBAEP_01871		MHCDPIEF_01761
group_662		hypothetical protein	14	14	1	1	2333	39	6		203	203	203	NFNKCPNK_00148	IMKKJAIH_00294	CIFGFCIM_00467	EHOLFBGL_00486	KAJMFOFL_00590	GBILLDFI_01870	MNHCHMAF_00048			EFOGOGPH_00390		ANIAODII_01765	LGPEFKBE_00993	EPOOPAJP_01443	IFDJICDC_00602	DBPFBAEP_01869		MHCDPIEF_01759
group_663		hypothetical protein	14	14	1	1	2334	39	5		680	680	680	NFNKCPNK_00150	IMKKJAIH_00296	CIFGFCIM_00469	EHOLFBGL_00485	KAJMFOFL_00592	GBILLDFI_01869	MNHCHMAF_00050			EFOGOGPH_00389		ANIAODII_01764	LGPEFKBE_00992	EPOOPAJP_01445	IFDJICDC_00601	DBPFBAEP_01868		MHCDPIEF_01758
group_664		hypothetical protein	14	14	1	1	2335	39	4		611	611	611	NFNKCPNK_00151	IMKKJAIH_00297	CIFGFCIM_00470	EHOLFBGL_00484	KAJMFOFL_00593	GBILLDFI_01868	MNHCHMAF_00051			EFOGOGPH_00388		ANIAODII_01763	LGPEFKBE_00991	EPOOPAJP_01446	IFDJICDC_00600	DBPFBAEP_01867		MHCDPIEF_01757
group_665		hypothetical protein	14	14	1	1	2336	39	3		2540	2540	2540	NFNKCPNK_00152	IMKKJAIH_00298	CIFGFCIM_00471	EHOLFBGL_00483	KAJMFOFL_00594	GBILLDFI_01867	MNHCHMAF_00052			EFOGOGPH_00387		ANIAODII_01762	LGPEFKBE_00990	EPOOPAJP_01447	IFDJICDC_00599	DBPFBAEP_01866		MHCDPIEF_01756
sasA_1		Adaptive-response sensory-kinase SasA	14	14	1	1	2328	91	5		1190	1193	1191	NFNKCPNK_00156	IMKKJAIH_00302	CIFGFCIM_00475	EHOLFBGL_00479	KAJMFOFL_00598	GBILLDFI_01863	MNHCHMAF_00056			EFOGOGPH_00383		ANIAODII_01758	LGPEFKBE_00986	EPOOPAJP_01451	IFDJICDC_00595	DBPFBAEP_01862		MHCDPIEF_01752
group_667	rssB_2	Regulator of RpoS	14	14	1	1	2327	91	4		665	665	665	NFNKCPNK_00158	IMKKJAIH_00304	CIFGFCIM_00477	EHOLFBGL_00478	KAJMFOFL_00600	GBILLDFI_01862	MNHCHMAF_00058			EFOGOGPH_00382		ANIAODII_01757	LGPEFKBE_00985	EPOOPAJP_01453	IFDJICDC_00594	DBPFBAEP_01861		MHCDPIEF_01751
group_668		Bacteriohemerythrin	14	14	1	1	2326	91	3		599	599	599	NFNKCPNK_00159	IMKKJAIH_00305	CIFGFCIM_00478	EHOLFBGL_00477	KAJMFOFL_00601	GBILLDFI_01861	MNHCHMAF_00059			EFOGOGPH_00381		ANIAODII_01756	LGPEFKBE_00984	EPOOPAJP_01454	IFDJICDC_00593	DBPFBAEP_01860		MHCDPIEF_01750
group_669		hypothetical protein	14	14	1	1	2325	91	2		248	248	248	NFNKCPNK_00160	IMKKJAIH_00306	CIFGFCIM_00479	EHOLFBGL_00476	KAJMFOFL_00602	GBILLDFI_01860	MNHCHMAF_00060			EFOGOGPH_00380		ANIAODII_01755	LGPEFKBE_00983	EPOOPAJP_01455	IFDJICDC_00592	DBPFBAEP_01859		MHCDPIEF_01749
group_670		hypothetical protein	14	14	1	1	2324	91	1		1247	1247	1247	NFNKCPNK_00162	IMKKJAIH_00308	CIFGFCIM_00481	EHOLFBGL_00474	KAJMFOFL_00604	GBILLDFI_01858	MNHCHMAF_00062			EFOGOGPH_00378		ANIAODII_01753	LGPEFKBE_00981	EPOOPAJP_01457	IFDJICDC_00590	DBPFBAEP_01857		MHCDPIEF_01747
group_671		hypothetical protein	14	14	1	1	425	9	1		1418	1418	1418	NFNKCPNK_00165	IMKKJAIH_00311	CIFGFCIM_00484	EHOLFBGL_00470	KAJMFOFL_00607	GBILLDFI_01854	MNHCHMAF_00065			EFOGOGPH_00374		ANIAODII_01749	LGPEFKBE_00977	EPOOPAJP_01460	IFDJICDC_00586	DBPFBAEP_01853		MHCDPIEF_01743
dnaJ_2		Chaperone protein DnaJ	14	14	1	1	657	9	2		893	893	893	NFNKCPNK_00167	IMKKJAIH_00313	CIFGFCIM_00486	EHOLFBGL_00469	KAJMFOFL_00609	GBILLDFI_01853	MNHCHMAF_00067			EFOGOGPH_00373		ANIAODII_01748	LGPEFKBE_00976	EPOOPAJP_01462	IFDJICDC_00585	DBPFBAEP_01852		MHCDPIEF_01742
group_673		hypothetical protein	14	14	1	1	658	9	3		374	374	374	NFNKCPNK_00168	IMKKJAIH_00314	CIFGFCIM_00487	EHOLFBGL_00468	KAJMFOFL_00610	GBILLDFI_01852	MNHCHMAF_00068			EFOGOGPH_00372		ANIAODII_01747	LGPEFKBE_00975	EPOOPAJP_01463	IFDJICDC_00584	DBPFBAEP_01851		MHCDPIEF_01741
kefB		Glutathione-regulated potassium-efflux system protein KefB	14	14	1	1	659	9	4		1625	1625	1625	NFNKCPNK_00169	IMKKJAIH_00315	CIFGFCIM_00488	EHOLFBGL_00466	KAJMFOFL_00611	GBILLDFI_01850	MNHCHMAF_00069			EFOGOGPH_00370		ANIAODII_01745	LGPEFKBE_00973	EPOOPAJP_01464	IFDJICDC_00582	DBPFBAEP_01849		MHCDPIEF_01739
group_675		hypothetical protein	14	14	1	1	660	9	5		209	209	209	NFNKCPNK_00171	IMKKJAIH_00317	CIFGFCIM_00490	EHOLFBGL_00465	KAJMFOFL_00613	GBILLDFI_01849	MNHCHMAF_00071			EFOGOGPH_00369		ANIAODII_01744	LGPEFKBE_00972	EPOOPAJP_01466	IFDJICDC_00581	DBPFBAEP_01848		MHCDPIEF_01738
gph_2		Phosphoglycolate phosphatase	14	14	1	1	661	9	6		620	620	620	NFNKCPNK_00172	IMKKJAIH_00318	CIFGFCIM_00491	EHOLFBGL_00463	KAJMFOFL_00614	GBILLDFI_01847	MNHCHMAF_00072			EFOGOGPH_00367		ANIAODII_01742	LGPEFKBE_00970	EPOOPAJP_01467	IFDJICDC_00579	DBPFBAEP_01846		MHCDPIEF_01736
group_677		hypothetical protein	14	14	1	1	662	9	7		1994	1994	1994	NFNKCPNK_00173	IMKKJAIH_00319	CIFGFCIM_00492	EHOLFBGL_00460	KAJMFOFL_00615	GBILLDFI_01844	MNHCHMAF_00073			EFOGOGPH_00364		ANIAODII_01739	LGPEFKBE_00967	EPOOPAJP_01468	IFDJICDC_00576	DBPFBAEP_01843		MHCDPIEF_01733
group_678		hypothetical protein	14	14	1	1	663	9	8		821	821	821	NFNKCPNK_00176	IMKKJAIH_00322	CIFGFCIM_00495	EHOLFBGL_00459	KAJMFOFL_00618	GBILLDFI_01843	MNHCHMAF_00076			EFOGOGPH_00363		ANIAODII_01738	LGPEFKBE_00966	EPOOPAJP_01471	IFDJICDC_00575	DBPFBAEP_01842		MHCDPIEF_01732
group_679		hypothetical protein	14	14	1	1	664	9	9		950	950	950	NFNKCPNK_00177	IMKKJAIH_00323	CIFGFCIM_00496	EHOLFBGL_00457	KAJMFOFL_00619	GBILLDFI_01841	MNHCHMAF_00077			EFOGOGPH_00361		ANIAODII_01736	LGPEFKBE_00964	EPOOPAJP_01472	IFDJICDC_00573	DBPFBAEP_01840		MHCDPIEF_01730
gppA_1		Guanosine-5'-triphosphate,3'-diphosphate pyrophosphatase	14	14	1	1	665	9	10		974	974	974	NFNKCPNK_00179	IMKKJAIH_00325	CIFGFCIM_00498	EHOLFBGL_00456	KAJMFOFL_00621	GBILLDFI_01840	MNHCHMAF_00079			EFOGOGPH_00360		ANIAODII_01735	LGPEFKBE_00963	EPOOPAJP_01474	IFDJICDC_00572	DBPFBAEP_01839		MHCDPIEF_01729
sotB		sugar efflux transporter	14	14	1	1	670	9	33		1199	1199	1199	NFNKCPNK_00183	IMKKJAIH_00329	CIFGFCIM_00502	EHOLFBGL_00451	KAJMFOFL_00625	GBILLDFI_01835	MNHCHMAF_00083			EFOGOGPH_00355		ANIAODII_01730	LGPEFKBE_00958	EPOOPAJP_01478	IFDJICDC_00567	DBPFBAEP_01834		MHCDPIEF_01724
hemE		Uroporphyrinogen decarboxylase	14	14	1	1	672	9	31		1022	1022	1022	NFNKCPNK_00185	IMKKJAIH_00331	CIFGFCIM_00504	EHOLFBGL_00449	KAJMFOFL_00627	GBILLDFI_01833	MNHCHMAF_00085			EFOGOGPH_00353		ANIAODII_01728	LGPEFKBE_00956	EPOOPAJP_01480	IFDJICDC_00565	DBPFBAEP_01832		MHCDPIEF_01722
group_684	moaA_2	GTP 3',8-cyclase	14	14	1	1	673	9	30		902	902	902	NFNKCPNK_00186	IMKKJAIH_00332	CIFGFCIM_00505	EHOLFBGL_00448	KAJMFOFL_00628	GBILLDFI_01832	MNHCHMAF_00086			EFOGOGPH_00352		ANIAODII_01727	LGPEFKBE_00955	EPOOPAJP_01481	IFDJICDC_00564	DBPFBAEP_01831		MHCDPIEF_01721
group_685		hypothetical protein	14	14	1	1	674	9	29		998	998	998	NFNKCPNK_00188	IMKKJAIH_00334	CIFGFCIM_00507	EHOLFBGL_00446	KAJMFOFL_00630	GBILLDFI_01830	MNHCHMAF_00088			EFOGOGPH_00350		ANIAODII_01725	LGPEFKBE_00953	EPOOPAJP_01483	IFDJICDC_00562	DBPFBAEP_01829		MHCDPIEF_01719
uvrC		UvrABC system protein C	14	14	1	1	675	9	28		1610	1610	1610	NFNKCPNK_00189	IMKKJAIH_00335	CIFGFCIM_00508	EHOLFBGL_00445	KAJMFOFL_00631	GBILLDFI_01829	MNHCHMAF_00089			EFOGOGPH_00349		ANIAODII_01724	LGPEFKBE_00952	EPOOPAJP_01484	IFDJICDC_00561	DBPFBAEP_01828		MHCDPIEF_01718
group_687		hypothetical protein	14	14	1	1	676	9	27		494	494	494	NFNKCPNK_00190	IMKKJAIH_00336	CIFGFCIM_00509	EHOLFBGL_00442	KAJMFOFL_00632	GBILLDFI_01826	MNHCHMAF_00090			EFOGOGPH_00346		ANIAODII_01721	LGPEFKBE_00949	EPOOPAJP_01485	IFDJICDC_00558	DBPFBAEP_01825		MHCDPIEF_01715
carA_1		Carbamoyl-phosphate synthase small chain	14	14	1	1	677	9	26		1535	1535	1535	NFNKCPNK_00192	IMKKJAIH_00338	CIFGFCIM_00511	EHOLFBGL_00441	KAJMFOFL_00634	GBILLDFI_01825	MNHCHMAF_00092			EFOGOGPH_00345		ANIAODII_01720	LGPEFKBE_00948	EPOOPAJP_01487	IFDJICDC_00557	DBPFBAEP_01824		MHCDPIEF_01714
group_689		hypothetical protein	14	14	1	1	678	9	25		1460	1460	1460	NFNKCPNK_00193	IMKKJAIH_00339	CIFGFCIM_00512	EHOLFBGL_00440	KAJMFOFL_00635	GBILLDFI_01824	MNHCHMAF_00093			EFOGOGPH_00344		ANIAODII_01719	LGPEFKBE_00947	EPOOPAJP_01488	IFDJICDC_00556	DBPFBAEP_01823		MHCDPIEF_01713
purD		Phosphoribosylamine--glycine ligase	14	14	1	1	679	9	24		1250	1250	1250	NFNKCPNK_00194	IMKKJAIH_00340	CIFGFCIM_00513	EHOLFBGL_00439	KAJMFOFL_00636	GBILLDFI_01823	MNHCHMAF_00094			EFOGOGPH_00343		ANIAODII_01718	LGPEFKBE_00946	EPOOPAJP_01489	IFDJICDC_00555	DBPFBAEP_01822		MHCDPIEF_01712
group_691		hypothetical protein	14	14	1	1	680	9	23		452	452	452	NFNKCPNK_00195	IMKKJAIH_00341	CIFGFCIM_00514	EHOLFBGL_00438	KAJMFOFL_00637	GBILLDFI_01822	MNHCHMAF_00095			EFOGOGPH_00342		ANIAODII_01717	LGPEFKBE_00945	EPOOPAJP_01490	IFDJICDC_00554	DBPFBAEP_01821		MHCDPIEF_01711
pnp_1		Polyribonucleotide nucleotidyltransferase	14	14	1	1	682	9	21		2159	2159	2159	NFNKCPNK_00198	IMKKJAIH_00344	CIFGFCIM_00517	EHOLFBGL_00435	KAJMFOFL_00640	GBILLDFI_01819	MNHCHMAF_00098			EFOGOGPH_00339		ANIAODII_01714	LGPEFKBE_00942	EPOOPAJP_01493	IFDJICDC_00551	DBPFBAEP_01818		MHCDPIEF_01708
group_693		hypothetical protein	14	14	1	1	683	9	20		662	662	662	NFNKCPNK_00199	IMKKJAIH_00345	CIFGFCIM_00518	EHOLFBGL_00434	KAJMFOFL_00641	GBILLDFI_01818	MNHCHMAF_00099			EFOGOGPH_00338		ANIAODII_01713	LGPEFKBE_00941	EPOOPAJP_01494	IFDJICDC_00550	DBPFBAEP_01817		MHCDPIEF_01707
mdtG		Multidrug resistance protein MdtG	14	14	1	1	684	9	19		1184	1184	1184	NFNKCPNK_00200	IMKKJAIH_00346	CIFGFCIM_00519	EHOLFBGL_00432	KAJMFOFL_00642	GBILLDFI_01816	MNHCHMAF_00100			EFOGOGPH_00336		ANIAODII_01711	LGPEFKBE_00939	EPOOPAJP_01495	IFDJICDC_00548	DBPFBAEP_01815		MHCDPIEF_01705
arsC		Arsenate reductase	14	14	1	1	685	9	18		455	455	455	NFNKCPNK_00202	IMKKJAIH_00348	CIFGFCIM_00521	EHOLFBGL_00431	KAJMFOFL_00644	GBILLDFI_01815	MNHCHMAF_00102			EFOGOGPH_00335		ANIAODII_01710	LGPEFKBE_00938	EPOOPAJP_01497	IFDJICDC_00547	DBPFBAEP_01814		MHCDPIEF_01704
dnaJ_1		Chaperone protein DnaJ	14	14	1	1	687	9	16		1043	1043	1043	NFNKCPNK_00204	IMKKJAIH_00350	CIFGFCIM_00523	EHOLFBGL_00428	KAJMFOFL_00646	GBILLDFI_01812	MNHCHMAF_00104			EFOGOGPH_00332		ANIAODII_01707	LGPEFKBE_00935	EPOOPAJP_01499	IFDJICDC_00544	DBPFBAEP_01811		MHCDPIEF_01701
rssB_4		Regulator of RpoS	14	14	1	1	688	9	15		671	671	671	NFNKCPNK_00207	IMKKJAIH_00353	CIFGFCIM_00526	EHOLFBGL_00426	KAJMFOFL_00649	GBILLDFI_01810	MNHCHMAF_00107			EFOGOGPH_00330		ANIAODII_01705	LGPEFKBE_00933	EPOOPAJP_01502	IFDJICDC_00542	DBPFBAEP_01809		MHCDPIEF_01699
sasA_2		Adaptive-response sensory-kinase SasA	14	14	1	1	689	9	14		1235	1235	1235	NFNKCPNK_00208	IMKKJAIH_00354	CIFGFCIM_00527	EHOLFBGL_00424	KAJMFOFL_00650	GBILLDFI_01808	MNHCHMAF_00108			EFOGOGPH_00328		ANIAODII_01703	LGPEFKBE_00931	EPOOPAJP_01503	IFDJICDC_00540	DBPFBAEP_01807		MHCDPIEF_01697
recR		Recombination protein RecR	14	14	1	1	690	9	13		572	572	572	NFNKCPNK_00210	IMKKJAIH_00356	CIFGFCIM_00529	EHOLFBGL_00423	KAJMFOFL_00652	GBILLDFI_01807	MNHCHMAF_00110			EFOGOGPH_00327		ANIAODII_01702	LGPEFKBE_00930	EPOOPAJP_01505	IFDJICDC_00539	DBPFBAEP_01806		MHCDPIEF_01696
group_700		hypothetical protein	14	14	1	1	691	9	12		503	503	503	NFNKCPNK_00211	IMKKJAIH_00357	CIFGFCIM_00530	EHOLFBGL_00422	KAJMFOFL_00653	GBILLDFI_01806	MNHCHMAF_00111			EFOGOGPH_00326		ANIAODII_01701	LGPEFKBE_00929	EPOOPAJP_01506	IFDJICDC_00538	DBPFBAEP_01805		MHCDPIEF_01695
group_701		hypothetical protein	14	14	1	1	692	9	11		692	692	692	NFNKCPNK_00212	IMKKJAIH_00358	CIFGFCIM_00531	EHOLFBGL_00421	KAJMFOFL_00654	GBILLDFI_01805	MNHCHMAF_00112			EFOGOGPH_00325		ANIAODII_01700	LGPEFKBE_00928	EPOOPAJP_01507	IFDJICDC_00537	DBPFBAEP_01804		MHCDPIEF_01694
group_702		hypothetical protein	14	14	1	1	2142	33	1		1139	1139	1139	NFNKCPNK_00214	IMKKJAIH_00360	CIFGFCIM_00533	EHOLFBGL_00418	KAJMFOFL_00656	GBILLDFI_01802	MNHCHMAF_00114			EFOGOGPH_00322		ANIAODII_01697	LGPEFKBE_00925	EPOOPAJP_01509	IFDJICDC_00534	DBPFBAEP_01801		MHCDPIEF_01691
mnmC		tRNA 5-methylaminomethyl-2-thiouridine biosynthesis bifunctional protein MnmC	14	14	1	1	2143	33	2		1841	1841	1841	NFNKCPNK_00217	IMKKJAIH_00363	CIFGFCIM_00536	EHOLFBGL_00416	KAJMFOFL_00659	GBILLDFI_01800	MNHCHMAF_00117			EFOGOGPH_00320		ANIAODII_01695	LGPEFKBE_00923	EPOOPAJP_01512	IFDJICDC_00532	DBPFBAEP_01799		MHCDPIEF_01689
group_704		hypothetical protein	14	14	1	1	2144	33	3		1979	1979	1979	NFNKCPNK_00218	IMKKJAIH_00364	CIFGFCIM_00537	EHOLFBGL_00415	KAJMFOFL_00660	GBILLDFI_01799	MNHCHMAF_00118			EFOGOGPH_00319		ANIAODII_01694	LGPEFKBE_00922	EPOOPAJP_01513	IFDJICDC_00531	DBPFBAEP_01798		MHCDPIEF_01688
IMPDH_2		Inosine-5'-monophosphate dehydrogenase	14	14	1	1	2145	33	4		1091	1091	1091	NFNKCPNK_00219	IMKKJAIH_00365	CIFGFCIM_00538	EHOLFBGL_00414	KAJMFOFL_00661	GBILLDFI_01798	MNHCHMAF_00119			EFOGOGPH_00318		ANIAODII_01693	LGPEFKBE_00921	EPOOPAJP_01514	IFDJICDC_00530	DBPFBAEP_01797		MHCDPIEF_01687
group_706		hypothetical protein	14	14	1	1	2146	33	5		1205	1205	1205	NFNKCPNK_00220	IMKKJAIH_00366	CIFGFCIM_00539	EHOLFBGL_00413	KAJMFOFL_00662	GBILLDFI_01797	MNHCHMAF_00120			EFOGOGPH_00317		ANIAODII_01692	LGPEFKBE_00920	EPOOPAJP_01515	IFDJICDC_00529	DBPFBAEP_01796		MHCDPIEF_01686
rpoZ		DNA-directed RNA polymerase subunit omega	14	14	1	1	2148	33	7		224	224	224	NFNKCPNK_00222	IMKKJAIH_00368	CIFGFCIM_00541	EHOLFBGL_00410	KAJMFOFL_00664	GBILLDFI_01794	MNHCHMAF_00122			EFOGOGPH_00314		ANIAODII_01689	LGPEFKBE_00917	EPOOPAJP_01517	IFDJICDC_00526	DBPFBAEP_01793		MHCDPIEF_01683
pyrH_1		Uridylate kinase	14	14	1	1	2149	33	8		719	719	719	NFNKCPNK_00223	IMKKJAIH_00369	CIFGFCIM_00542	EHOLFBGL_00408	KAJMFOFL_00665	GBILLDFI_01792	MNHCHMAF_00123			EFOGOGPH_00312		ANIAODII_01687	LGPEFKBE_00915	EPOOPAJP_01518	IFDJICDC_00524	DBPFBAEP_01791		MHCDPIEF_01681
group_709		hypothetical protein	14	14	1	1	2150	33	9		1193	1193	1193	NFNKCPNK_00224	IMKKJAIH_00370	CIFGFCIM_00543	EHOLFBGL_00406	KAJMFOFL_00666	GBILLDFI_01790	MNHCHMAF_00124			EFOGOGPH_00310		ANIAODII_01685	LGPEFKBE_00913	EPOOPAJP_01519	IFDJICDC_00522	DBPFBAEP_01789		MHCDPIEF_01679
group_710		hypothetical protein	14	14	1	1	2151	33	10		806	806	806	NFNKCPNK_00226	IMKKJAIH_00372	CIFGFCIM_00545	EHOLFBGL_00404	KAJMFOFL_00668	GBILLDFI_01788	MNHCHMAF_00126			EFOGOGPH_00308		ANIAODII_01683	LGPEFKBE_00911	EPOOPAJP_01521	IFDJICDC_00520	DBPFBAEP_01787		MHCDPIEF_01677
group_711	btuD_20	Vitamin B12 import ATP-binding protein BtuD	14	14	1	1	2152	33	11		665	665	665	NFNKCPNK_00228	IMKKJAIH_00374	CIFGFCIM_00547	EHOLFBGL_00403	KAJMFOFL_00670	GBILLDFI_01787	MNHCHMAF_00128			EFOGOGPH_00307		ANIAODII_01682	LGPEFKBE_00910	EPOOPAJP_01523	IFDJICDC_00519	DBPFBAEP_01786		MHCDPIEF_01676
group_712		hypothetical protein	14	14	1	1	2154	33	13		968	968	968	NFNKCPNK_00231	IMKKJAIH_00377	CIFGFCIM_00550	EHOLFBGL_00400	KAJMFOFL_00673	GBILLDFI_01784	MNHCHMAF_00131			EFOGOGPH_00304		ANIAODII_01679	LGPEFKBE_00907	EPOOPAJP_01526	IFDJICDC_00516	DBPFBAEP_01783		MHCDPIEF_01673
mrdB		Peptidoglycan glycosyltransferase MrdB	14	14	1	1	2155	33	14		1058	1058	1058	NFNKCPNK_00232	IMKKJAIH_00378	CIFGFCIM_00551	EHOLFBGL_00399	KAJMFOFL_00674	GBILLDFI_01783	MNHCHMAF_00132			EFOGOGPH_00303		ANIAODII_01678	LGPEFKBE_00906	EPOOPAJP_01527	IFDJICDC_00515	DBPFBAEP_01782		MHCDPIEF_01672
group_714		hypothetical protein	14	14	1	1	2156	33	15		1184	1184	1184	NFNKCPNK_00235	IMKKJAIH_00381	CIFGFCIM_00554	EHOLFBGL_00395	KAJMFOFL_00677	GBILLDFI_01779	MNHCHMAF_00135			EFOGOGPH_00299		ANIAODII_01674	LGPEFKBE_00902	EPOOPAJP_01530	IFDJICDC_00511	DBPFBAEP_01778		MHCDPIEF_01668
surA		Chaperone SurA	14	14	1	1	2158	55	2		815	815	815	NFNKCPNK_00243	IMKKJAIH_00389	CIFGFCIM_00562	EHOLFBGL_00388	KAJMFOFL_00685	GBILLDFI_01772	MNHCHMAF_00143			EFOGOGPH_00292		ANIAODII_01667	LGPEFKBE_00895	EPOOPAJP_01538	IFDJICDC_00504	DBPFBAEP_01771		MHCDPIEF_01661
group_718		hypothetical protein	14	14	1	1	2159	160	1		455	455	455	NFNKCPNK_00247	IMKKJAIH_00393	CIFGFCIM_00566	EHOLFBGL_00384	KAJMFOFL_00689	GBILLDFI_01768	MNHCHMAF_00147			EFOGOGPH_00288		ANIAODII_01663	LGPEFKBE_00891	EPOOPAJP_01542	IFDJICDC_00500	DBPFBAEP_01767		MHCDPIEF_01657
group_72		hypothetical protein	14	14	1	1	1390	74	11		1373	2312	1775	NFNKCPNK_00017	IMKKJAIH_00433	CIFGFCIM_00017	EHOLFBGL_00761	KAJMFOFL_00138	GBILLDFI_00549	MNHCHMAF_01170			EFOGOGPH_00665		ANIAODII_00468	LGPEFKBE_00359	EPOOPAJP_00017	IFDJICDC_01171	DBPFBAEP_00614		MHCDPIEF_00235
group_722		hypothetical protein	14	14	1	1	2196	153	1		1031	1031	1031	NFNKCPNK_00281	IMKKJAIH_00426	CIFGFCIM_00600		KAJMFOFL_00722	GBILLDFI_01729	MNHCHMAF_00181	AHDMGMLC_00147	IGPNKNJG_00142		AOBIPPGD_00169	ANIAODII_01625		EPOOPAJP_01576		DBPFBAEP_01730	POMEDADF_00147	MHCDPIEF_01619
group_723		hypothetical protein	14	14	1	1	1532	58	12		1154	1154	1154	NFNKCPNK_00284	IMKKJAIH_01885	CIFGFCIM_01884	EHOLFBGL_01045	KAJMFOFL_01796	GBILLDFI_00311	MNHCHMAF_01669			EFOGOGPH_00949		ANIAODII_00752	LGPEFKBE_01336	EPOOPAJP_01668	IFDJICDC_00945	DBPFBAEP_00995		MHCDPIEF_00518
actP		Cation/acetate symporter ActP	14	14	1	1	1531	58	11		1469	1469	1469	NFNKCPNK_00285	IMKKJAIH_01884	CIFGFCIM_01883	EHOLFBGL_01044	KAJMFOFL_01795	GBILLDFI_00310	MNHCHMAF_01668			EFOGOGPH_00948		ANIAODII_00751	LGPEFKBE_01335	EPOOPAJP_01667	IFDJICDC_00944	DBPFBAEP_00994		MHCDPIEF_00517
group_727		hypothetical protein	14	14	1	1	91	50	2		2366	2366	2366	NFNKCPNK_00291	IMKKJAIH_00981	CIFGFCIM_00742	EHOLFBGL_01763	KAJMFOFL_00871	GBILLDFI_01257	MNHCHMAF_00323			EFOGOGPH_01667		ANIAODII_01469	LGPEFKBE_01666	EPOOPAJP_00566	IFDJICDC_01881	DBPFBAEP_01339		MHCDPIEF_01251
ndhB_1		NAD(P)H-quinone oxidoreductase subunit 2, chloroplastic	14	14	1	1	92	50	3		1388	1388	1388	NFNKCPNK_00292	IMKKJAIH_00982	CIFGFCIM_00743	EHOLFBGL_01764	KAJMFOFL_00872	GBILLDFI_01258	MNHCHMAF_00324			EFOGOGPH_01668		ANIAODII_01470	LGPEFKBE_01667	EPOOPAJP_00567	IFDJICDC_01882	DBPFBAEP_01340		MHCDPIEF_01252
ND4		NADH-ubiquinone oxidoreductase chain 4	14	14	1	1	93	50	4		1487	1487	1487	NFNKCPNK_00294	IMKKJAIH_00984	CIFGFCIM_00745	EHOLFBGL_01766	KAJMFOFL_00874	GBILLDFI_01260	MNHCHMAF_00326			EFOGOGPH_01670		ANIAODII_01472	LGPEFKBE_01669	EPOOPAJP_00569	IFDJICDC_01884	DBPFBAEP_01342		MHCDPIEF_01254
ndhB_2		NAD(P)H-quinone oxidoreductase subunit 2, chloroplastic	14	14	1	1	94	50	5		1790	1790	1790	NFNKCPNK_00295	IMKKJAIH_00985	CIFGFCIM_00746	EHOLFBGL_01767	KAJMFOFL_00875	GBILLDFI_01261	MNHCHMAF_00327			EFOGOGPH_01671		ANIAODII_01473	LGPEFKBE_01670	EPOOPAJP_00570	IFDJICDC_01885	DBPFBAEP_01343		MHCDPIEF_01255
ndhE		NAD(P)H-quinone oxidoreductase subunit 4L, chloroplastic	14	14	1	1	95	50	6		296	296	296	NFNKCPNK_00296	IMKKJAIH_00986	CIFGFCIM_00747	EHOLFBGL_01768	KAJMFOFL_00876	GBILLDFI_01262	MNHCHMAF_00328			EFOGOGPH_01672		ANIAODII_01474	LGPEFKBE_01671	EPOOPAJP_00571	IFDJICDC_01886	DBPFBAEP_01344		MHCDPIEF_01256
group_732		hypothetical protein	14	14	1	1	96	50	7		518	518	518	NFNKCPNK_00297	IMKKJAIH_00987	CIFGFCIM_00748	EHOLFBGL_01769	KAJMFOFL_00877	GBILLDFI_01263	MNHCHMAF_00329			EFOGOGPH_01673		ANIAODII_01475	LGPEFKBE_01672	EPOOPAJP_00572	IFDJICDC_01887	DBPFBAEP_01345		MHCDPIEF_01257
ndhI_2		NAD(P)H-quinone oxidoreductase subunit I, chloroplastic	14	14	1	1	97	50	8		641	641	641	NFNKCPNK_00298	IMKKJAIH_00988	CIFGFCIM_00749	EHOLFBGL_01770	KAJMFOFL_00878	GBILLDFI_01264	MNHCHMAF_00330			EFOGOGPH_01674		ANIAODII_01476	LGPEFKBE_01673	EPOOPAJP_00573	IFDJICDC_01888	DBPFBAEP_01346		MHCDPIEF_01258
ND1		NADH-ubiquinone oxidoreductase chain 1	14	14	1	1	98	50	9		998	998	998	NFNKCPNK_00299	IMKKJAIH_00989	CIFGFCIM_00750	EHOLFBGL_01771	KAJMFOFL_00879	GBILLDFI_01265	MNHCHMAF_00331			EFOGOGPH_01675		ANIAODII_01477	LGPEFKBE_01674	EPOOPAJP_00574	IFDJICDC_01889	DBPFBAEP_01347		MHCDPIEF_01259
group_735		hypothetical protein	14	14	1	1	99	50	10		2462	2462	2462	NFNKCPNK_00300	IMKKJAIH_00990	CIFGFCIM_00751	EHOLFBGL_01772	KAJMFOFL_00880	GBILLDFI_01266	MNHCHMAF_00332			EFOGOGPH_01676		ANIAODII_01478	LGPEFKBE_01675	EPOOPAJP_00575	IFDJICDC_01890	DBPFBAEP_01348		MHCDPIEF_01260
group_736		hypothetical protein	14	14	1	1	100	50	1		692	692	692	NFNKCPNK_00302	IMKKJAIH_00992	CIFGFCIM_00753	EHOLFBGL_01775	KAJMFOFL_00882	GBILLDFI_01269	MNHCHMAF_00334			EFOGOGPH_01679		ANIAODII_01481	LGPEFKBE_01678	EPOOPAJP_00577	IFDJICDC_01893	DBPFBAEP_01351		MHCDPIEF_01263
ndhJ		NAD(P)H-quinone oxidoreductase subunit J, chloroplastic	14	14	1	1	102	167	1		791	791	791	NFNKCPNK_00305	IMKKJAIH_00995	CIFGFCIM_00756	EHOLFBGL_01778	KAJMFOFL_00885	GBILLDFI_01272	MNHCHMAF_00337			EFOGOGPH_01682		ANIAODII_01484	LGPEFKBE_01681	EPOOPAJP_00580	IFDJICDC_01896	DBPFBAEP_01354		MHCDPIEF_01266
group_738	btuD_17	Vitamin B12 import ATP-binding protein BtuD	14	14	1	1	107	102	1		665	665	665	NFNKCPNK_00308	IMKKJAIH_00998	CIFGFCIM_00759	EHOLFBGL_01781	KAJMFOFL_00888	GBILLDFI_01275	MNHCHMAF_00340			EFOGOGPH_01685		ANIAODII_01487	LGPEFKBE_01684	EPOOPAJP_00583	IFDJICDC_01899	DBPFBAEP_01357		MHCDPIEF_01269
btuD_5		Vitamin B12 import ATP-binding protein BtuD	14	14	1	1	108	102	2		623	623	623	NFNKCPNK_00309	IMKKJAIH_00999	CIFGFCIM_00760	EHOLFBGL_01782	KAJMFOFL_00889	GBILLDFI_01276	MNHCHMAF_00341			EFOGOGPH_01686		ANIAODII_01488	LGPEFKBE_01685	EPOOPAJP_00584	IFDJICDC_01900	DBPFBAEP_01358		MHCDPIEF_01270
group_740		hypothetical protein	14	14	1	1	109	102	3		497	497	497	NFNKCPNK_00310	IMKKJAIH_01000	CIFGFCIM_00761	EHOLFBGL_01783	KAJMFOFL_00890	GBILLDFI_01277	MNHCHMAF_00342			EFOGOGPH_01687		ANIAODII_01489	LGPEFKBE_01686	EPOOPAJP_00585	IFDJICDC_01901	DBPFBAEP_01359		MHCDPIEF_01271
group_741		hypothetical protein	14	14	1	1	110	102	4		638	638	638	NFNKCPNK_00311	IMKKJAIH_01001	CIFGFCIM_00762	EHOLFBGL_01784	KAJMFOFL_00891	GBILLDFI_01278	MNHCHMAF_00343			EFOGOGPH_01688		ANIAODII_01490	LGPEFKBE_01687	EPOOPAJP_00586	IFDJICDC_01902	DBPFBAEP_01360		MHCDPIEF_01272
group_742	nanT_3	Sialic acid transporter NanT	14	14	1	1	123	41	1		1295	1295	1295	NFNKCPNK_00318	IMKKJAIH_01008	CIFGFCIM_00769	EHOLFBGL_01790	KAJMFOFL_00898	GBILLDFI_01284	MNHCHMAF_00350			EFOGOGPH_01694		ANIAODII_01496	LGPEFKBE_01693	EPOOPAJP_00593	IFDJICDC_01908	DBPFBAEP_01366		MHCDPIEF_01278
group_743		hypothetical protein	14	14	1	1	122	41	2		344	344	344	NFNKCPNK_00319	IMKKJAIH_01009	CIFGFCIM_00770	EHOLFBGL_01791	KAJMFOFL_00899	GBILLDFI_01285	MNHCHMAF_00351			EFOGOGPH_01695		ANIAODII_01497	LGPEFKBE_01694	EPOOPAJP_00594	IFDJICDC_01909	DBPFBAEP_01367		MHCDPIEF_01279
group_744		hypothetical protein	14	14	1	1	121	41	3		419	419	419	NFNKCPNK_00320	IMKKJAIH_01010	CIFGFCIM_00771	EHOLFBGL_01792	KAJMFOFL_00900	GBILLDFI_01286	MNHCHMAF_00352			EFOGOGPH_01696		ANIAODII_01498	LGPEFKBE_01695	EPOOPAJP_00595	IFDJICDC_01910	DBPFBAEP_01368		MHCDPIEF_01280
rpoA		DNA-directed RNA polymerase subunit alpha	14	14	1	1	138	171	1		1013	1013	1013	NFNKCPNK_00326	IMKKJAIH_01016	CIFGFCIM_00777	EHOLFBGL_01797	KAJMFOFL_00906	GBILLDFI_01292	MNHCHMAF_00358			EFOGOGPH_01702		ANIAODII_01504	LGPEFKBE_01701	EPOOPAJP_00601	IFDJICDC_01916	DBPFBAEP_01373		MHCDPIEF_01286
hisG		ATP phosphoribosyltransferase	14	14	1	1	145	34	1		899	899	899	NFNKCPNK_00328	IMKKJAIH_01018	CIFGFCIM_00779	EHOLFBGL_01799	KAJMFOFL_00908	GBILLDFI_01294	MNHCHMAF_00360			EFOGOGPH_01704		ANIAODII_01506	LGPEFKBE_01703	EPOOPAJP_00603	IFDJICDC_01918	DBPFBAEP_01375		MHCDPIEF_01288
hisD		Histidinol dehydrogenase	14	14	1	1	144	34	2		1286	1286	1286	NFNKCPNK_00329	IMKKJAIH_01019	CIFGFCIM_00780	EHOLFBGL_01800	KAJMFOFL_00909	GBILLDFI_01295	MNHCHMAF_00361			EFOGOGPH_01705		ANIAODII_01507	LGPEFKBE_01704	EPOOPAJP_00604	IFDJICDC_01919	DBPFBAEP_01376		MHCDPIEF_01289
hisB_1		Histidine biosynthesis bifunctional protein HisB	14	14	1	1	143	34	3		1058	1058	1058	NFNKCPNK_00330	IMKKJAIH_01020	CIFGFCIM_00781	EHOLFBGL_01801	KAJMFOFL_00910	GBILLDFI_01296	MNHCHMAF_00362			EFOGOGPH_01706		ANIAODII_01508	LGPEFKBE_01705	EPOOPAJP_00605	IFDJICDC_01920	DBPFBAEP_01377		MHCDPIEF_01290
hisH_2		Imidazole glycerol phosphate synthase subunit HisH	14	14	1	1	142	34	6		587	587	587	NFNKCPNK_00334	IMKKJAIH_01024	CIFGFCIM_00785	EHOLFBGL_01803	KAJMFOFL_00914	GBILLDFI_01298	MNHCHMAF_00366			EFOGOGPH_01708		ANIAODII_01510	LGPEFKBE_01707	EPOOPAJP_00609	IFDJICDC_01922	DBPFBAEP_01379		MHCDPIEF_01292
hisF_2		Imidazole glycerol phosphate synthase subunit HisF	14	14	1	1	139	34	8		731	731	731	NFNKCPNK_00336	IMKKJAIH_01026	CIFGFCIM_00787	EHOLFBGL_01805	KAJMFOFL_00916	GBILLDFI_01300	MNHCHMAF_00368			EFOGOGPH_01710		ANIAODII_01512	LGPEFKBE_01709	EPOOPAJP_00611	IFDJICDC_01924	DBPFBAEP_01381		MHCDPIEF_01294
hisF_3		Imidazole glycerol phosphate synthase subunit HisF	14	14	1	1	164	34	10		767	767	767	NFNKCPNK_00338	IMKKJAIH_01028	CIFGFCIM_00789	EHOLFBGL_01807	KAJMFOFL_00918	GBILLDFI_01302	MNHCHMAF_00370			EFOGOGPH_01712		ANIAODII_01514	LGPEFKBE_01711	EPOOPAJP_00613	IFDJICDC_01926	DBPFBAEP_01383		MHCDPIEF_01296
hisI		Histidine biosynthesis bifunctional protein HisIE	14	14	1	1	165	34	17		623	623	623	NFNKCPNK_00339	IMKKJAIH_01029	CIFGFCIM_00790	EHOLFBGL_01808	KAJMFOFL_00919	GBILLDFI_01303	MNHCHMAF_00371			EFOGOGPH_01713		ANIAODII_01515	LGPEFKBE_01712	EPOOPAJP_00614	IFDJICDC_01927	DBPFBAEP_01384		MHCDPIEF_01297
dapD		2,3,4,5-tetrahydropyridine-2,6-dicarboxylate N-succinyltransferase	14	14	1	1	166	34	16		1160	1160	1160	NFNKCPNK_00341	IMKKJAIH_01031	CIFGFCIM_00792	EHOLFBGL_01810	KAJMFOFL_00921	GBILLDFI_01305	MNHCHMAF_00373			EFOGOGPH_01715		ANIAODII_01517	LGPEFKBE_01714	EPOOPAJP_00616	IFDJICDC_01929	DBPFBAEP_01386		MHCDPIEF_01299
group_758		Iron-sulfur cluster carrier protein	14	14	1	1	167	34	15		1106	1106	1106	NFNKCPNK_00342	IMKKJAIH_01032	CIFGFCIM_00793	EHOLFBGL_01811	KAJMFOFL_00922	GBILLDFI_01306	MNHCHMAF_00374			EFOGOGPH_01716		ANIAODII_01518	LGPEFKBE_01715	EPOOPAJP_00617	IFDJICDC_01930	DBPFBAEP_01387		MHCDPIEF_01300
ispDF		Bifunctional enzyme IspD/IspF	14	14	1	1	168	34	14		1115	1115	1115	NFNKCPNK_00343	IMKKJAIH_01033	CIFGFCIM_00794	EHOLFBGL_01812	KAJMFOFL_00923	GBILLDFI_01307	MNHCHMAF_00375			EFOGOGPH_01717		ANIAODII_01519	LGPEFKBE_01716	EPOOPAJP_00618	IFDJICDC_01931	DBPFBAEP_01388		MHCDPIEF_01301
group_760		hypothetical protein	14	14	1	1	169	34	13		887	887	887	NFNKCPNK_00344	IMKKJAIH_01034	CIFGFCIM_00795	EHOLFBGL_01813	KAJMFOFL_00924	GBILLDFI_01308	MNHCHMAF_00376			EFOGOGPH_01718		ANIAODII_01520	LGPEFKBE_01717	EPOOPAJP_00619	IFDJICDC_01932	DBPFBAEP_01389		MHCDPIEF_01302
sat		Sulfate adenylyltransferase	14	14	1	1	170	34	12		1160	1160	1160	NFNKCPNK_00345	IMKKJAIH_01035	CIFGFCIM_00796	EHOLFBGL_01814	KAJMFOFL_00925	GBILLDFI_01309	MNHCHMAF_00377			EFOGOGPH_01719		ANIAODII_01521	LGPEFKBE_01718	EPOOPAJP_00620	IFDJICDC_01933	DBPFBAEP_01390		MHCDPIEF_01303
group_762		hypothetical protein	14	14	1	1	171	34	11		500	500	500	NFNKCPNK_00346	IMKKJAIH_01036	CIFGFCIM_00797	EHOLFBGL_01815	KAJMFOFL_00926	GBILLDFI_01310	MNHCHMAF_00378			EFOGOGPH_01720		ANIAODII_01522	LGPEFKBE_01719	EPOOPAJP_00621	IFDJICDC_01934	DBPFBAEP_01391		MHCDPIEF_01304
prfA		Peptide chain release factor 1	14	14	1	1	80	42	7		1067	1067	1067	NFNKCPNK_00348	IMKKJAIH_01038	CIFGFCIM_00799	EHOLFBGL_01817	KAJMFOFL_00928	GBILLDFI_01312	MNHCHMAF_00380			EFOGOGPH_01722		ANIAODII_01524	LGPEFKBE_01721	EPOOPAJP_00623	IFDJICDC_01936	DBPFBAEP_01393		MHCDPIEF_01306
group_764		hypothetical protein	14	14	1	1	79	42	8		755	755	755	NFNKCPNK_00350	IMKKJAIH_01040	CIFGFCIM_00801	EHOLFBGL_01819	KAJMFOFL_00930	GBILLDFI_01314	MNHCHMAF_00382			EFOGOGPH_01724		ANIAODII_01526	LGPEFKBE_01723	EPOOPAJP_00625	IFDJICDC_01938	DBPFBAEP_01395		MHCDPIEF_01308
btuB_3		Vitamin B12 transporter BtuB	14	14	1	1	78	42	9		1856	1856	1856	NFNKCPNK_00351	IMKKJAIH_01041	CIFGFCIM_00802	EHOLFBGL_01820	KAJMFOFL_00931	GBILLDFI_01315	MNHCHMAF_00383			EFOGOGPH_01725		ANIAODII_01527	LGPEFKBE_01724	EPOOPAJP_00626	IFDJICDC_01939	DBPFBAEP_01396		MHCDPIEF_01309
btuC_1		Vitamin B12 import system permease protein BtuC	14	14	1	1	77	42	10		1001	1001	1001	NFNKCPNK_00352	IMKKJAIH_01042	CIFGFCIM_00803	EHOLFBGL_01821	KAJMFOFL_00932	GBILLDFI_01316	MNHCHMAF_00384			EFOGOGPH_01726		ANIAODII_01528	LGPEFKBE_01725	EPOOPAJP_00627	IFDJICDC_01940	DBPFBAEP_01397		MHCDPIEF_01310
btuF		Vitamin B12-binding protein	14	14	1	1	75	42	12		806	806	806	NFNKCPNK_00356	IMKKJAIH_01046	CIFGFCIM_00807	EHOLFBGL_01825	KAJMFOFL_00936	GBILLDFI_01320	MNHCHMAF_00388			EFOGOGPH_01730		ANIAODII_01532	LGPEFKBE_01729	EPOOPAJP_00631	IFDJICDC_01944	DBPFBAEP_01401		MHCDPIEF_01314
moaA_2		GTP 3',8-cyclase	14	14	1	1	74	42	13		857	857	857	NFNKCPNK_00357	IMKKJAIH_01047	CIFGFCIM_00808	EHOLFBGL_01826	KAJMFOFL_00937	GBILLDFI_01321	MNHCHMAF_00389			EFOGOGPH_01731		ANIAODII_01533	LGPEFKBE_01730	EPOOPAJP_00632	IFDJICDC_01945	DBPFBAEP_01402		MHCDPIEF_01315
nth_2		Endonuclease III	14	14	1	1	191	42	4		1019	1019	1019	NFNKCPNK_00360	IMKKJAIH_01050	CIFGFCIM_00811	EHOLFBGL_01830	KAJMFOFL_00940	GBILLDFI_01325	MNHCHMAF_00392			EFOGOGPH_01735		ANIAODII_01537	LGPEFKBE_01734	EPOOPAJP_00635	IFDJICDC_01949	DBPFBAEP_01406		MHCDPIEF_01319
group_770		hypothetical protein	14	14	1	1	192	42	3		752	752	752	NFNKCPNK_00361	IMKKJAIH_01051	CIFGFCIM_00812	EHOLFBGL_01831	KAJMFOFL_00941	GBILLDFI_01326	MNHCHMAF_00393			EFOGOGPH_01736		ANIAODII_01538	LGPEFKBE_01735	EPOOPAJP_00636	IFDJICDC_01950	DBPFBAEP_01407		MHCDPIEF_01320
tadA		tRNA-specific adenosine deaminase	14	14	1	1	193	42	2		980	980	980	NFNKCPNK_00366	IMKKJAIH_01056	CIFGFCIM_00817	EHOLFBGL_01836	KAJMFOFL_00946	GBILLDFI_01331	MNHCHMAF_00398			EFOGOGPH_01741		ANIAODII_01543	LGPEFKBE_01740	EPOOPAJP_00641	IFDJICDC_01955	DBPFBAEP_01412		MHCDPIEF_01325
group_772		hypothetical protein	14	14	1	1	194	42	1		521	521	521	NFNKCPNK_00367	IMKKJAIH_01057	CIFGFCIM_00818	EHOLFBGL_01837	KAJMFOFL_00947	GBILLDFI_01332	MNHCHMAF_00399			EFOGOGPH_01742		ANIAODII_01544	LGPEFKBE_01741	EPOOPAJP_00642	IFDJICDC_01956	DBPFBAEP_01413		MHCDPIEF_01326
tdcC		Threonine/serine transporter TdcC	14	14	1	1	207	10	38		1250	1250	1250	NFNKCPNK_00370	IMKKJAIH_01060	CIFGFCIM_00821	EHOLFBGL_01840	KAJMFOFL_00950	GBILLDFI_01335	MNHCHMAF_00402			EFOGOGPH_01745		ANIAODII_01547	LGPEFKBE_01744	EPOOPAJP_00645	IFDJICDC_01959	DBPFBAEP_01416		MHCDPIEF_01329
group_774		hypothetical protein	14	14	1	1	208	10	39		416	416	416	NFNKCPNK_00372	IMKKJAIH_01062	CIFGFCIM_00823	EHOLFBGL_01843	KAJMFOFL_00952	GBILLDFI_01338	MNHCHMAF_00404			EFOGOGPH_01748		ANIAODII_01550	LGPEFKBE_01747	EPOOPAJP_00647	IFDJICDC_01962	DBPFBAEP_01419		MHCDPIEF_01332
group_775		hypothetical protein	14	14	1	1	209	10	40		743	743	743	NFNKCPNK_00373	IMKKJAIH_01063	CIFGFCIM_00824	EHOLFBGL_01845	KAJMFOFL_00953	GBILLDFI_01340	MNHCHMAF_00405			EFOGOGPH_01750		ANIAODII_01552	LGPEFKBE_01749	EPOOPAJP_00648	IFDJICDC_01964	DBPFBAEP_01421		MHCDPIEF_01334
tolQ_3		Tol-Pal system protein TolQ	14	14	1	1	210	10	41		425	425	425	NFNKCPNK_00374	IMKKJAIH_01064	CIFGFCIM_00825	EHOLFBGL_01846	KAJMFOFL_00954	GBILLDFI_01341	MNHCHMAF_00406			EFOGOGPH_01751		ANIAODII_01553	LGPEFKBE_01750	EPOOPAJP_00649	IFDJICDC_01965	DBPFBAEP_01422		MHCDPIEF_01335
group_777	tolR_3	Tol-Pal system protein TolR	14	14	1	1	211	10	37		389	389	389	NFNKCPNK_00375	IMKKJAIH_01065	CIFGFCIM_00826	EHOLFBGL_01847	KAJMFOFL_00955	GBILLDFI_01342	MNHCHMAF_00407			EFOGOGPH_01752		ANIAODII_01554	LGPEFKBE_01751	EPOOPAJP_00650	IFDJICDC_01966	DBPFBAEP_01423		MHCDPIEF_01336
mnmA_2		tRNA-specific 2-thiouridylase MnmA	14	14	1	1	215	10	32		983	983	983	NFNKCPNK_00380	IMKKJAIH_01070	CIFGFCIM_00831	EHOLFBGL_01851	KAJMFOFL_00960	GBILLDFI_01346	MNHCHMAF_00412			EFOGOGPH_01756		ANIAODII_01558	LGPEFKBE_01755	EPOOPAJP_00655	IFDJICDC_01970	DBPFBAEP_01427		MHCDPIEF_01340
rnc		Ribonuclease 3	14	14	1	1	217	10	30		674	674	674	NFNKCPNK_00382	IMKKJAIH_01072	CIFGFCIM_00833	EHOLFBGL_01853	KAJMFOFL_00962	GBILLDFI_01348	MNHCHMAF_00414			EFOGOGPH_01758		ANIAODII_01560	LGPEFKBE_01757	EPOOPAJP_00657	IFDJICDC_01972	DBPFBAEP_01429		MHCDPIEF_01342
rnhA		Ribonuclease H	14	14	1	1	218	10	29		440	440	440	NFNKCPNK_00383	IMKKJAIH_01073	CIFGFCIM_00834	EHOLFBGL_01854	KAJMFOFL_00963	GBILLDFI_01349	MNHCHMAF_00415			EFOGOGPH_01759		ANIAODII_01561	LGPEFKBE_01758	EPOOPAJP_00658	IFDJICDC_01973	DBPFBAEP_01430		MHCDPIEF_01343
lapB		Lipopolysaccharide assembly protein B	14	14	1	1	219	10	28		986	986	986	NFNKCPNK_00385	IMKKJAIH_01075	CIFGFCIM_00836	EHOLFBGL_01856	KAJMFOFL_00965	GBILLDFI_01351	MNHCHMAF_00417			EFOGOGPH_01761		ANIAODII_01563	LGPEFKBE_01760	EPOOPAJP_00660	IFDJICDC_01975	DBPFBAEP_01432		MHCDPIEF_01345
murE_1		UDP-N-acetylmuramoyl-L-alanyl-D-glutamate--2,6-diaminopimelate ligase	14	14	1	1	235	10	24		1328	1352	1338	NFNKCPNK_00389	IMKKJAIH_01079	CIFGFCIM_00840	EHOLFBGL_01861	KAJMFOFL_00969	GBILLDFI_01356	MNHCHMAF_00421			EFOGOGPH_01766		ANIAODII_01568	LGPEFKBE_01765	EPOOPAJP_00664	IFDJICDC_01980	DBPFBAEP_01437		MHCDPIEF_01350
group_783		hypothetical protein	14	14	1	1	72	47	1		1094	1094	1094	NFNKCPNK_00391	IMKKJAIH_01081	CIFGFCIM_00842	EHOLFBGL_01863	KAJMFOFL_00971	GBILLDFI_01358	MNHCHMAF_00423			EFOGOGPH_01768		ANIAODII_01570	LGPEFKBE_01767	EPOOPAJP_00666	IFDJICDC_01982	DBPFBAEP_01439		MHCDPIEF_01352
group_784		hypothetical protein	14	14	1	1	71	47	2		752	752	752	NFNKCPNK_00394	IMKKJAIH_01084	CIFGFCIM_00845	EHOLFBGL_01866	KAJMFOFL_00974	GBILLDFI_01361	MNHCHMAF_00426			EFOGOGPH_01771		ANIAODII_01573	LGPEFKBE_01770	EPOOPAJP_00669	IFDJICDC_01985	DBPFBAEP_01442		MHCDPIEF_01355
dxs_1		1-deoxy-D-xylulose-5-phosphate synthase	14	14	1	1	70	47	3		1898	1898	1898	NFNKCPNK_00396	IMKKJAIH_01086	CIFGFCIM_00847	EHOLFBGL_01868	KAJMFOFL_00976	GBILLDFI_01363	MNHCHMAF_00428			EFOGOGPH_01773		ANIAODII_01575	LGPEFKBE_01772	EPOOPAJP_00671	IFDJICDC_01987	DBPFBAEP_01444		MHCDPIEF_01357
group_786		hypothetical protein	14	14	1	1	69	47	4		1109	1109	1109	NFNKCPNK_00397	IMKKJAIH_01087	CIFGFCIM_00848	EHOLFBGL_01869	KAJMFOFL_00977	GBILLDFI_01364	MNHCHMAF_00429			EFOGOGPH_01774		ANIAODII_01576	LGPEFKBE_01773	EPOOPAJP_00672	IFDJICDC_01988	DBPFBAEP_01445		MHCDPIEF_01358
[truncated: 2,094 more rows]

## Sheet: Table S3
Table S3: SNP distance matrix for C. jejuni and C. coli isolates.
[truncated: 19 more rows]

## Sheet: Table S4
Table S4: Prevalence of antibiotic resistance genes in genomes of C. jejuni and C. coli isolates.
[truncated: 53 more rows]

## Sheet: Table S5
Table S5: Prevalence of arsenic resistance genes in genomes of C. jejuni and C. coli isolates.
[truncated: 19 more rows]

[truncated: 2 more sheets: Table S6, Table S7]
